# Supplementary material for: QTL mapping and transcriptome analysis of cowpea reveals candidate genes for root-knot nematode resistance
Source: PLoS One. 2018 Jan 4;13(1):e0189185. doi: 10.1371/journal.pone.0189185 (PMC5754085; doi:10.1371/journal.pone.0189185)
Supplement: S1 Table — *NI = Mock inoculated treatment; IN = Inoculated treatment; 3 = three days after inoculation; 9 = nine days after inoculation. (XLSX) [file pone.0189185.s004.xlsx]

## Sheet: AlignStats
Table S1. An overview of RNA-seq reads alignment stats of cowpea, CB46 72-1-3 (Resistant) and CB46 Null (Susceptible), inoculated and mock inoculated with RKN mapped in Phaseolus vulgaris reference genome.
	Libraries*	FileName	Nreads	Nalign	Perc_Aligned	Nalign_Primary	Perc_Aligned_Primary
Susceptible	Null NI 3	AT1	41805095	2.66573e+07	63.7656	2.09025e+07	63.7656
	Null NI 3	AT2	36551300	2.3389e+07	63.9894	18275650	63.9894
	Null NI 9	AN1	32518852	20755358	63.8256	16259426	63.8256
	Null NI 9	AN2	38004665	24071087	63.3372	1.90023e+07	63.3372
	Null IN 3	BT1	26466137	16963126	64.0937	1.32331e+07	64.0937
	Null IN 3	BT2	43133848	2.77036e+07	64.2272	21566924	64.2272
	Null IN 9	BN1	28727650	18598019	64.7391	14363825	64.7391
	Null IN 9	BN2	36379205	2.28886e+07	62.9167	1.81896e+07	62.9167
		Susceptible	283586752	181026095
Resistant	Rk NI 3	CT1	31687030	2.05063e+07	64.7152	15843515	64.7152
	Rk NI 3	CT2	29455399	1.87746e+07	63.739	1.47277e+07	63.739
	Rk NI 9	CN1	41153346	2.62913e+07	63.8861	20576673	63.8861
	Rk NI 9	CN2	37392741	24007739	64.2043	1.86964e+07	64.2043
	Rk IN 3	DT1	30953937	20204068	65.2714	1.5477e+07	65.2714
	Rk IN 3	DT2	28577393	18646490	65.2491	1.42887e+07	65.2491
	Rk IN 9	DN1	30193470	1.94504e+07	64.4194	15096735	64.4194
	Rk IN 9	DN2	28386428	18046925	63.5759	14193214	63.5759
		Resistant	257799744	165927805
		Total2x	541386496	346953900	64.1222
*NI = Mock inoculated treatment; IN = Inoculated treatment; 3 = three days after inoculation; 9 = nine days after inoculation.
