# Supplementary material for: QTL mapping and transcriptome analysis of cowpea reveals candidate genes for root-knot nematode resistance
Source: PLoS One. 2018 Jan 4;13(1):e0189185. doi: 10.1371/journal.pone.0189185 (PMC5754085; doi:10.1371/journal.pone.0189185)
Supplement: S2 Table — *Primers amplify 200 bp to DNA template. (XLSX) [file pone.0189185.s005.xlsx]

## Sheet: Primers
Table S2. Primer sequences used to validade the RNA-seq with qRT-PCR.
Gene	Annotation	BAC	Primer name	Primer sequence (5' to 3')	Length(bp)
Phvul.004G140400	Disease resistance protein (TIR-NBS-LRR class), putative	H045H01	RGC_1-F	AGGATCACAGGTGCTAGAAATAAG	115
			RGC_1-R	GCGAGCAAGTGTTGATTTCC
Phvul.004G140500	Disease resistance protein (TIR-NBS-LRR class), putative	H081M17	RGC_2-F	CAGTGATACAACGTAGGCTTCA	105
			RGC_2-R	CAAACCAATCAGCTCTTCCAAC
Phvul.004G140700	Disease resistance protein (TIR-NBS-LRR class), putative	H016A11	RGC_3-F	CTTGGAGCGAAGGACATCAA	112
			RGC_3-R	CGTACCTGTCAACGTCATCAA
Phvul.004G140800	Disease resistance protein (TIR-NBS-LRR class), putative	H077O12	RGC_4-F	CAAAGGTTGCAGCGAAAGAAG	131
			RGC_4-R	TGGTCCCGAGTGGTAATGATA
Phvul.011G030000	Disease resistance protein (TIR-NBS-LRR class), putative	M056N15	RGC_6-F	ATTTCCTGATGTGTCTGAGGC	100
			RGC_6-R	GTTACCCAGAAGTCCAACTGATT
Phvul.011G181500	NB-ARC domain-containing disease resistance protein	H068I11	RGC_7-F	ATGGCAGAGATCACGATAAAGAA	100
			RGC_7-R	CCACCCATTCCCACAATAGAA
Phvul.011G033900	Glycine-rich protein 2B	M065D23	RGC_8-F	GATGATGGCTCTGAGGATCTTT	115
			RGC_8-R	GTCCATCAGCGTCAGATTCA
Phvul.011G029900	Ankyrin repeat family protein	M056N15	RGC_9-F	CGGTTCTTTCCAAATCAGACAGGAT	81
			RGC_9-R	AACGGGACATTTCACTATTGGTCTT
Phvul.011G116300	Elongation factor family protein	M064N23	El_Fac-F	TCGTTTGAAGTTCAGGGAAGAG	100*
			El_Fac-R	TGACTTTAGGTGGAGAGACAGA
*Primers amplify 200 bp to DNA template.
