# Supplementary material for: QTL mapping and transcriptome analysis of cowpea reveals candidate genes for root-knot nematode resistance
Source: PLoS One. 2018 Jan 4;13(1):e0189185. doi: 10.1371/journal.pone.0189185 (PMC5754085; doi:10.1371/journal.pone.0189185)
Supplement: S3 Table — 1 FDR ≤ 0.1; 2 p ≥ 0.05 (T-test). (XLSX) [file pone.0189185.s006.xlsx]

## Sheet: FC
Table S3. Fold change (Log2FC) of eight differentially expressed genes using qRT-PCR for RNA-seq validation using non-inoculated NIL as control.
	Comparison
Gene	Null-IN-3 x Null-NI-3		Null-IN-9 x Null-NI-9		Rk-IN-3 x RK-NI-3		Rk-IN-9 x Rk-NI-9
	(RNA-seq)1	(qRT-PCR)2	(RNA-seq)1	(qRT-PCR)2	(RNA-seq)1	(qRT-PCR)2	(RNA-seq)1	(qRT-PCR)2
Phvul.004G140400	-	-	-	-	-	-	-	-
Phvul.004G140500	-	-	-	-	-	-	-1.26	-
Phvul.004G140700	-	2.7	-	-	-	-	2	-
Phvul.004G140800	-	-	-	-	-	-	-	-
Phvul.011G030000	-	-	-	-	-	-	-0.33	-
Phvul.011G181500	-	-	-	-	-	-	-	-
Phvul.011G033900	-	-	-	-	0.92	-	-	0.39
Phvul.011G029900	-	-	-	-	-	-	-	-
1 FDR ≤ 0.1; 2 p ≥ 0.05 (T-test).
