# Supplementary material for: QTL mapping and transcriptome analysis of cowpea reveals candidate genes for root-knot nematode resistance
Source: PLoS One. 2018 Jan 4;13(1):e0189185. doi: 10.1371/journal.pone.0189185 (PMC5754085; doi:10.1371/journal.pone.0189185)
Supplement: S4 Table — *Black-eyed pea Gene Expression atlas (http://vugea.noble.org) [27]. (XLSX) [file pone.0189185.s007.xlsx]

## Sheet: Vun_T16420.1
Table S4. Co-expressed transcripts correlated with other transcripts aligned with three resistance candidate genes.
Transcript_ID*	Designed target	GO annotation	Transcription factor	Leaf	Stem	Root	Flower	Pod 6dap	Pod 10dap	Pod 16dap	Seed 8dap	Seed 10dap	Seed 14dap	Seed 18dap
Vun_T00684.1	()	()	-	0.07	1.47	27.89	0.19	1.04	1.71	1.03	0.42	0	0.05	0
Vun_T01798.5	()	(GO:0031225 cellular_component anchored component of membrane|GO:0046658 cellular_component anchored component of plasma membrane|GO:0005886 cellular_component plasma membrane|GO:0009506 cellular_component plasmodesma|GO:0005507 molecular_function copper ion binding|GO:0009055 molecular_function electron carrier activity|GO:0009055 molecular_function electron carrier activity)	-	0	0.31	10.86	0.22	0.36	0.45	0.32	0.05	0	0	0
Vun_T02827.3	()	()	-	0	0.46	11.02	0.07	0.44	0.37	0.17	0	0	0	0
Vun_T03490.10	()	(GO:0043531 molecular_function ADP binding|GO:0043565 molecular_function sequence-specific DNA binding|GO:0003700 molecular_function sequence-specific DNA binding transcription factor activity|GO:0007165 biological_process signal transduction|GO:0005515 molecular_function protein binding)	-	0.42	1.16	15.81	0	0.48	0.81	0.55	0	0.06	0	0
Vun_T09635.1	()	(GO:0005576 cellular_component extracellular region|GO:0016788 molecular_function hydrolase activity, acting on ester bonds|GO:0016042 biological_process lipid catabolic process|GO:0016788 molecular_function hydrolase activity, acting on ester bonds)	-	0.18	0.89	26.16	0.57	0.77	1.15	0.68	0	0.03	0	0
Vun_T14033.2	()	(GO:0005737 cellular_component cytoplasm|GO:0005829 cellular_component cytosol|GO:0043231 cellular_component intracellular membrane-bounded organelle|GO:0005634 cellular_component nucleus|GO:0043531 molecular_function ADP binding|GO:0005524 molecular_function ATP binding|GO:0000166 molecular_function nucleotide binding|GO:0042742 biological_process defense response to bacterium|GO:0009733 biologi…	-	0.08	0.58	18.98	0.2	0.35	0.45	0.4	0.18	0.18	0.07	0.06
Vun_T16418.1	()	(GO:0005737 cellular_component cytoplasm|GO:0043531 molecular_function ADP binding|GO:0005524 molecular_function ATP binding|GO:0009626 biological_process plant-type hypersensitive response|GO:0007165 biological_process signal transduction|GO:0005515 molecular_function protein binding|GO:0007165 biological_process signal transduction|GO:0043531 molecular_function ADP binding)	-	0.15	1.11	20.52	0.12	0.38	0.36	0.27	0.28	0	0	0
Vun_T22019.5	()	(GO:0005739 cellular_component mitochondrion|GO:0043531 molecular_function ADP binding|GO:0006952 biological_process defense response|GO:0010193 biological_process response to ozone|GO:0007165 biological_process signal transduction|GO:0005524 molecular_function ATP binding|GO:0008134 molecular_function transcription factor binding|GO:0006355 biological_process regulation of transcription, DNA-tem…	-	0.5	2.94	46.1	0.54	0.92	1.82	0.59	0.48	0.68	0.44	0
Vun_T22019.21	()	(GO:0005515 molecular_function protein binding|GO:0007165 biological_process signal transduction)	-	1.36	5.82	99.09	1.2	1.3	2.02	1.45	0.34	0.43	0.43	0.97
Vun_T24178.6	()	()	-	0.57	1.51	28.89	0.27	0.73	0.92	0.18	0	0	0	0
*Black-eyed pea Gene Expression atlas (http://vugea.noble.org) [27].

## Sheet: Vun_T16418.1
Supplemental 7. Co-expressed transcripts correlated with other transcripts aligned with three resistance candidate genes.
Transcript_ID	Designed target	GO annotation	Transcription factor	Leaf	Stem	Root	Flower	Pod 6dap	Pod 10dap	Pod 16dap	Seed 8dap	Seed 10dap	Seed 14dap	Seed 18dap
Vun_T04170.1	()	(GO:0016021 cellular_component integral component of membrane|GO:0008271 molecular_function secondary active sulfate transmembrane transporter activity|GO:0015116 molecular_function sulfate transmembrane transporter activity|GO:0015293 molecular_function symporter activity|GO:1902358 biological_process sulfate transmembrane transport|GO:0008272 biological_process sulfate transport|GO:0015116 mole…	-	0.12	3.38	71.94	0.24	0.93	0.52	0.66	0.04	0.15	0.07	0.04
Vun_T04179.1	()	(GO:0005737 cellular_component cytoplasm|GO:0043531 molecular_function ADP binding|GO:0005524 molecular_function ATP binding|GO:0009626 biological_process plant-type hypersensitive response|GO:0007165 biological_process signal transduction|GO:0043531 molecular_function ADP binding)	-	0	0.61	14.72	0	0.27	0.17	0	0	0	0	0
Vun_T06823.1	()	(GO:0005618 cellular_component cell wall|GO:0005576 cellular_component extracellular region|GO:0045330 molecular_function aspartyl esterase activity|GO:0004857 molecular_function enzyme inhibitor activity|GO:0030599 molecular_function pectinesterase activity|GO:0042545 biological_process cell wall modification|GO:0045490 biological_process pectin catabolic process|GO:0009741 biological_process re…	-	0.09	11.2	228.34	0.21	2.3	3.32	4.85	3.22	2.35	1.05	0.03
Vun_T19382.1	()	(GO:0009507 cellular_component chloroplast|GO:0005634 cellular_component nucleus|GO:0061077 biological_process chaperone-mediated protein folding|GO:1902395 biological_process regulation of 1-deoxy-D-xylulose-5-phosphate synthase activity|GO:0010322 biological_process regulation of isopentenyl diphosphate biosynthetic process, methylerythritol 4-phosphate pathway)	-	2.24	11.98	177.53	0.81	1.36	0.85	1.18	0.54	0.27	0	0.17
Vun_T21104.6	()	(GO:0005737 cellular_component cytoplasm|GO:0043531 molecular_function ADP binding|GO:0005524 molecular_function ATP binding|GO:0009626 biological_process plant-type hypersensitive response|GO:0007165 biological_process signal transduction|GO:0043531 molecular_function ADP binding)	-	0.15	1.55	22.73	0.22	0.16	0.41	0.18	0	0	0.09	0.08
Vun_T21141.18	()	()	-	0.42	3.22	80.06	1.2	0.84	2.4	0.92	1.12	0.78	0.59	0.1
Vun_T22019.4	()	(GO:0005737 cellular_component cytoplasm|GO:0043531 molecular_function ADP binding|GO:0005524 molecular_function ATP binding|GO:0009626 biological_process plant-type hypersensitive response|GO:0007165 biological_process signal transduction|GO:0005524 molecular_function ATP binding|GO:0008134 molecular_function transcription factor binding|GO:0006355 biological_process regulation of transcription,…	-	0.17	1.17	17.64	0.16	0.29	0.36	0.23	0.29	0.18	0.22	0
Vun_T22019.20	()	(GO:0005515 molecular_function protein binding|GO:0007165 biological_process signal transduction)	-	0.3	2.92	66.11	0.67	0.57	0.93	0.75	0.28	0.26	0.22	0.11
Vun_T22019.21	()	(GO:0005515 molecular_function protein binding|GO:0007165 biological_process signal transduction)	-	1.36	5.82	99.09	1.2	1.3	2.02	1.45	0.34	0.43	0.43	0.97
Vun_T22031.32	()	(GO:0043531 molecular_function ADP binding|GO:0005524 molecular_function ATP binding|GO:0006952 biological_process defense response|GO:0043531 molecular_function ADP binding)	-	0.46	4.74	88.35	0	1.9	0.97	0.44	0	0	0	0
Black-eyed pea Gene Expression atlas (http://vugea.noble.org), 2016-12-06 12:36:29

## Sheet: Vun_T16420.3
Supplemental 7. Co-expressed transcripts correlated with other transcripts aligned with three resistance candidate genes.
Transcript_ID	Designed target	GO annotation	Transcription factor	Leaf	Stem	Root	Flower	Pod 6dap	Pod 10dap	Pod 16dap	Seed 8dap	Seed 10dap	Seed 14dap	Seed 18dap
Vun_T01009.1	()	(GO:0005737 cellular_component cytoplasm|GO:0009506 cellular_component plasmodesma|GO:0006952 biological_process defense response|GO:0007165 biological_process signal transduction|GO:0005515 molecular_function protein binding|GO:0007165 biological_process signal transduction)	-	3.71	14	61.54	2.67	4.22	3.59	4.04	4.27	2.47	0.88	1.91
Vun_T03316.1	()	(GO:0005524 molecular_function ATP binding|GO:0016301 molecular_function kinase activity|GO:0004672 molecular_function protein kinase activity|GO:0019901 molecular_function protein kinase binding|GO:0004674 molecular_function protein serine/threonine kinase activity|GO:0006952 biological_process defense response|GO:0006468 biological_process protein phosphorylation|GO:0006979 biological_process r…	-	2.98	12	60.78	4.01	3.6	1.6	3.6	0.63	0.25	0.15	0.87
Vun_T04458.1	()	(GO:0009507 cellular_component chloroplast|GO:0005634 cellular_component nucleus|GO:0003677 molecular_function DNA binding|GO:0043565 molecular_function sequence-specific DNA binding|GO:0003700 molecular_function sequence-specific DNA binding transcription factor activity|GO:0009816 biological_process defense response to bacterium, incompatible interaction|GO:0010150 biological_process leaf senes…	WRKY / transcription factor	5.56	19.99	75.16	2.51	5.06	4.74	4.97	2.14	0.96	0.72	0.29
Vun_T04458.2	()	(GO:0005634 cellular_component nucleus|GO:0043565 molecular_function sequence-specific DNA binding|GO:0003700 molecular_function sequence-specific DNA binding transcription factor activity|GO:0006351 biological_process transcription, DNA-templated|GO:0003700 molecular_function sequence-specific DNA binding transcription factor activity|GO:0043565 molecular_function sequence-specific DNA binding|G…	-	6.78	23.01	88.4	2.39	5.57	4.8	5.03	2.22	1.21	0.68	0.31
Vun_T05179.1	()	(GO:0016021 cellular_component integral component of membrane|GO:0005886 cellular_component plasma membrane|GO:0005524 molecular_function ATP binding|GO:0004674 molecular_function protein serine/threonine kinase activity|GO:0051607 biological_process defense response to virus|GO:0016032 biological_process viral process|GO:0005515 molecular_function protein binding|GO:0004672 molecular_function pr…	-	2.34	15.43	70.19	2.98	4.06	2.57	3.3	3	1.98	0.92	0.03
Vun_T05179.2	()	(GO:0016021 cellular_component integral component of membrane|GO:0005886 cellular_component plasma membrane|GO:0005524 molecular_function ATP binding|GO:0004674 molecular_function protein serine/threonine kinase activity|GO:0051607 biological_process defense response to virus|GO:0016032 biological_process viral process|GO:0005515 molecular_function protein binding|GO:0004672 molecular_function pr…	-	1.79	10.97	51.39	2.1	3.08	2.02	2.46	2.06	1.59	0.67	0.01
Vun_T13658.1	()	(GO:0005783 cellular_component endoplasmic reticulum|GO:0005794 cellular_component Golgi apparatus|GO:0016021 cellular_component integral component of membrane|GO:0008643 biological_process carbohydrate transport)	-	0.75	1.84	8.33	0.32	0.68	0.14	0.26	0.14	0.06	0.09	0.2
Vun_T16140.1	()	(GO:0016021 cellular_component integral component of membrane|GO:0046872 molecular_function metal ion binding|GO:0055114 biological_process oxidation-reduction process|GO:0016021 cellular_component integral component of membrane)	-	3.78	19.6	86.65	2.92	6.11	4.18	4.22	1	0.48	0.14	0.12
Vun_T17852.5	()	(GO:0009507 cellular_component chloroplast|GO:0005524 molecular_function ATP binding|GO:0004674 molecular_function protein serine/threonine kinase activity)	-	0.7	3.97	15.93	0.68	0.78	0.97	0.6	0.05	0.1	0	0.01
Vun_T22794.2	()	(GO:0005886 cellular_component plasma membrane)	-	4.1	11.89	44.59	0.68	2.08	2.59	2.99	0.82	0.31	0.05	0.03
Black-eyed pea Gene Expression atlas (http://vugea.noble.org), 2016-12-06 12:37:16

## Sheet: Vun_T16712.2
Supplemental 7. Co-expressed transcripts correlated with other transcripts aligned with three resistance candidate genes.
Transcript_ID	Designed target	GO annotation	Transcription factor	Leaf	Stem	Root	Flower	Pod 6dap	Pod 10dap	Pod 16dap	Seed 8dap	Seed 10dap	Seed 14dap	Seed 18dap
Vun_T03490.6	()	(GO:0005737 cellular_component cytoplasm|GO:0043531 molecular_function ADP binding|GO:0005524 molecular_function ATP binding|GO:0009626 biological_process plant-type hypersensitive response|GO:0007165 biological_process signal transduction|GO:0005515 molecular_function protein binding)	-	5.51	12.32	26.19	1.21	0.93	4.21	4.62	0.15	0.17	0.04	0.03
Vun_T03534.11	()	(GO:0005737 cellular_component cytoplasm|GO:0043531 molecular_function ADP binding|GO:0005524 molecular_function ATP binding|GO:0009626 biological_process plant-type hypersensitive response|GO:0007165 biological_process signal transduction|GO:0005515 molecular_function protein binding)	-	2.08	5.02	14.05	0.29	0.41	2.67	2.01	0.22	0	0	0
Vun_T04613.2	()	(GO:0005737 cellular_component cytoplasm|GO:0047216 molecular_function inositol 3-alpha-galactosyltransferase activity|GO:0046872 molecular_function metal ion binding|GO:0006012 biological_process galactose metabolic process|GO:0016757 molecular_function transferase activity, transferring glycosyl groups)	-	4.52	12.68	33.01	1.49	0.8	4.25	5.95	0.32	0.02	0.11	1.99
Vun_T13227.1	()	(GO:0016021 cellular_component integral component of membrane|GO:0005886 cellular_component plasma membrane|GO:0005524 molecular_function ATP binding|GO:0004674 molecular_function protein serine/threonine kinase activity|GO:0005515 molecular_function protein binding|GO:0004672 molecular_function protein kinase activity|GO:0005524 molecular_function ATP binding|GO:0006468 biological_process protei…	-	12.88	18.92	59.71	2.16	2.3	7.4	14.72	0.8	0.48	0.96	0.93
Vun_T16421.6	()	(GO:0005739 cellular_component mitochondrion|GO:0043531 molecular_function ADP binding|GO:0006952 biological_process defense response|GO:0010193 biological_process response to ozone|GO:0007165 biological_process signal transduction|GO:0043531 molecular_function ADP binding)	-	7.25	16.48	50.24	1.22	4.7	9.13	10.45	0.72	0.14	0.13	0.6
Vun_T19877.1	()	(GO:0005737 cellular_component cytoplasm|GO:0005634 cellular_component nucleus|GO:0005886 cellular_component plasma membrane|GO:0016874 molecular_function ligase activity|GO:0070696 molecular_function transmembrane receptor protein serine/threonine kinase binding|GO:0004842 molecular_function ubiquitin-protein transferase activity|GO:0010150 biological_process leaf senescence|GO:0090359 biologica…	-	4.48	13.71	34.49	1.5	3.83	4.41	5.13	1.5	1.4	0.94	0.39
Vun_T20305.1	()	()	-	3.66	6.39	15.59	0.79	1.88	2	2.83	0.71	0.59	0.42	0
Vun_T22052.14	()	(GO:0005737 cellular_component cytoplasm|GO:0009506 cellular_component plasmodesma|GO:0006952 biological_process defense response|GO:0007165 biological_process signal transduction|GO:0005515 molecular_function protein binding|GO:0007165 biological_process signal transduction)	-	4.65	8	25.02	0.71	1.82	2.68	2.98	0.11	0.13	0	0.08
Vun_T22053.3	()	(GO:0005737 cellular_component cytoplasm|GO:0043531 molecular_function ADP binding|GO:0005524 molecular_function ATP binding|GO:0009626 biological_process plant-type hypersensitive response|GO:0007165 biological_process signal transduction|GO:0005515 molecular_function protein binding)	-	6.24	10.54	27.22	1.74	2.66	4.43	4.5	1.53	0.79	0.44	0.78
Vun_T22053.5	()	()	-	2.1	3.94	9.2	0.64	0.93	1.78	2.4	0.39	0.23	0.18	0
Black-eyed pea Gene Expression atlas (http://vugea.noble.org), 2016-12-06 12:38:00

## Sheet: Vun_T22052.9
Supplemental 7. Co-expressed transcripts correlated with other transcripts aligned with three resistance candidate genes.
Transcript_ID	Designed target	GO annotation	Transcription factor	Leaf	Stem	Root	Flower	Pod 6dap	Pod 10dap	Pod 16dap	Seed 8dap	Seed 10dap	Seed 14dap	Seed 18dap
Vun_T04896.1	()	(GO:0005634 cellular_component nucleus|GO:0048471 cellular_component perinuclear region of cytoplasm|GO:0030018 cellular_component Z discGO:0005829 cellular_component cytosol|GO:0070062 cellular_component extracellular vesicular exosome|GO:0005730 cellular_component nucleolus|GO:0001671 molecular_function ATPase activator activity|GO:0070389 biological_process chaperone cofactor-dependent protein…	-	9.3	13.3	53.38	1.81	4.82	6.64	10.89	1.02	0.34	0.14	0.06
Vun_T04896.2	()	(GO:0005634 cellular_component nucleus|GO:0048471 cellular_component perinuclear region of cytoplasm|GO:0030018 cellular_component Z disc)	-	10.31	15.7	64.08	2.31	5.82	10.48	14.67	1.36	0.36	0.19	0.07
Vun_T04896.3	()	(GO:0006457 biological_process protein folding)	-	11.29	15.1	65.94	2.55	5.13	6.87	13.63	1.31	0.49	0.23	0.06
Vun_T05214.8	()	()	-	1.42	1.02	5.65	0	0.29	1.14	0.71	0.39	0	0	0
Vun_T05422.1	()	()	-	9.01	3.89	32.01	0.52	0.91	1.81	4.74	0.22	0.03	0.24	0.07
Vun_T07806.1	()	(GO:0052861 molecular_function glucan endo-1,3-beta-glucanase activity, C-3 substituted reducing group|GO:0052862 molecular_function glucan endo-1,4-beta-glucanase activity, C-3 substituted reducing group|GO:0016998 biological_process cell wall macromolecule catabolic process)	-	1.13	1.39	5.44	0.23	0.3	0.86	0.93	0.2	0.05	0	0
Vun_T20848.1	()	(GO:0046872 molecular_function metal ion binding|GO:0004721 molecular_function phosphoprotein phosphatase activity)	-	4.04	3.05	18.63	1.28	1.67	2.62	1.88	1.46	0.38	0.3	0.29
Vun_T20912.2	()	(GO:0005737 cellular_component cytoplasm|GO:0043531 molecular_function ADP binding|GO:0005524 molecular_function ATP binding|GO:0009626 biological_process plant-type hypersensitive response|GO:0007165 biological_process signal transduction|GO:0043531 molecular_function ADP binding)	-	8.07	10.76	38.26	1.46	4.82	5.03	6.69	0.51	0.17	0.11	0.58
Vun_T22008.1	()	()	-	52.29	27.3	207.67	18.23	19.86	24.84	51.8	0.64	2.41	2.73	14.58
Vun_T22052.11	()	(GO:0005739 cellular_component mitochondrion|GO:0043531 molecular_function ADP binding|GO:0006952 biological_process defense response|GO:0010193 biological_process response to ozone|GO:0007165 biological_process signal transduction|GO:0043531 molecular_function ADP binding)	-	4.49	5.46	20.89	0.28	2.08	2.98	2.14	0.28	0	0	0
Black-eyed pea Gene Expression atlas (http://vugea.noble.org), 2016-12-06 12:39:02

## Sheet: Vun_T16420.4
Supplemental 7. Co-expressed transcripts correlated with other transcripts aligned with three resistance candidate genes.
Transcript_ID	Designed target	GO annotation	Transcription factor	Leaf	Stem	Root	Flower	Pod 6dap	Pod 10dap	Pod 16dap	Seed 8dap	Seed 10dap	Seed 14dap	Seed 18dap
Vun_T01009.1	()	(GO:0005737 cellular_component cytoplasm|GO:0009506 cellular_component plasmodesma|GO:0006952 biological_process defense response|GO:0007165 biological_process signal transduction|GO:0005515 molecular_function protein binding|GO:0007165 biological_process signal transduction)	-	3.71	14	61.54	2.67	4.22	3.59	4.04	4.27	2.47	0.88	1.91
Vun_T01730.1	()	(GO:0016021 cellular_component integral component of membrane|GO:0005524 molecular_function ATP binding|GO:0005388 molecular_function calcium-transporting ATPase activity|GO:0046872 molecular_function metal ion binding|GO:0000166 molecular_function nucleotide binding|GO:0046872 molecular_function metal ion binding)	-	0.99	4.18	16.81	1.57	1.78	1.48	1.25	0.39	0.28	0.24	0.09
Vun_T02827.1	()	(GO:0005634 cellular_component nucleus|GO:0005774 cellular_component vacuolar membrane|GO:0043531 molecular_function ADP binding|GO:0005524 molecular_function ATP binding|GO:0043565 molecular_function sequence-specific DNA binding|GO:0003700 molecular_function sequence-specific DNA binding transcription factor activity|GO:0009626 biological_process plant-type hypersensitive response|GO:0009615 bi…	-	0.56	5.25	19.14	0.94	1.07	0.99	1.61	1.17	0.65	0.27	0.14
Vun_T04505.1	()	(GO:0005515 molecular_function protein binding|GO:0007165 biological_process signal transduction)	-	1.61	6.02	33.4	2.06	2.61	4.23	3.55	3.11	1.66	1.28	0.52
Vun_T07119.1	()	(GO:0009507 cellular_component chloroplast|GO:0009570 cellular_component chloroplast stroma|GO:0003962 molecular_function cystathionine gamma-synthase activity|GO:0030170 molecular_function pyridoxal phosphate binding|GO:0009086 biological_process methionine biosynthetic process|GO:0001887 biological_process selenium compound metabolic process)	-	0.79	4.33	15.79	0.95	1.02	1.71	1.6	1.3	0.59	0.43	0.72
Vun_T07622.1	()	(GO:0016021 cellular_component integral component of membrane|GO:0005886 cellular_component plasma membrane|GO:0005524 molecular_function ATP binding|GO:0004674 molecular_function protein serine/threonine kinase activity|GO:0006952 biological_process defense response|GO:0016032 biological_process viral process|GO:0005515 molecular_function protein binding|GO:0004672 molecular_function protein kin…	-	0.66	4.38	21.31	0.94	1.29	1.44	1.6	1.01	0.66	0.72	0.18
Vun_T08032.2	()	(GO:0005634 cellular_component nucleus|GO:0003677 molecular_function DNA binding|GO:0003700 molecular_function sequence-specific DNA binding transcription factor activity|GO:0009788 biological_process negative regulation of abscisic acid-activated signaling pathway|GO:0009611 biological_process response to wounding|GO:0006351 biological_process transcription, DNA-templated|GO:0003677 molecular_fu…	-	8.06	19.7	78.76	5.6	8.1	7.01	10.72	0.98	0.76	0.18	1.17
Vun_T16422.1	()	(GO:0005737 cellular_component cytoplasm|GO:0043531 molecular_function ADP binding|GO:0005524 molecular_function ATP binding|GO:0009626 biological_process plant-type hypersensitive response|GO:0007165 biological_process signal transduction|GO:0005515 molecular_function protein binding)	-	0.69	4.6	18.58	1.59	0.7	2.14	1.93	1.18	0.66	0	0.07
Vun_T21104.4	()	()	-	0.58	2.71	12.6	0.56	0.28	1.43	0.97	0.76	0.18	0.16	0.09
Vun_T24630.1	()	(GO:0030170 molecular_function pyridoxal phosphate binding|GO:0016740 molecular_function transferase activity)	-	2.79	6.59	36.1	1.71	2.56	3.58	4.45	3.2	2.23	1.22	0.78
Black-eyed pea Gene Expression atlas (http://vugea.noble.org), 2016-12-06 12:40:30
