# Supplementary material for: QTL mapping and transcriptome analysis of cowpea reveals candidate genes for root-knot nematode resistance
Source: PLoS One. 2018 Jan 4;13(1):e0189185. doi: 10.1371/journal.pone.0189185 (PMC5754085; doi:10.1371/journal.pone.0189185)
Supplement: S1 File — (XLSX) [file pone.0189185.s008.xlsx]

## Sheet: All 51128 SNPs
Data Sheet S1. The co-location of the major QTL QRk-vu9.1 and the donor region of the newly mapped gene-type resistance in near-isogenic lines derived from conventional backcrossing.
SNP markers and linkage map position based in the 524B x IT84S-2049 RIL population.
QRk-vu9.1 region mapped using 524B x IT84S-2049 RIL population is highlighted in yellow
Polymorphic markers between original parents are shown in the spreadsheet <Polymorphic SNPs>
			Recurrent	Donor	Resistant NILs				Susceptible NILs
SNP	LG	CM	CB46	IT84S-2049	CB46 72-1-5(3)	Orange-Nil Rk2(4)	CB46 72-1-3(6)	CB46 72-1-3	CB46-Null(1)	CB46-Null(2)	CB46-Null(5)	CB46 Null-2
2_15811	1	0	TT	CC	TT	TT	TT	TT	TT	TT	TT	TT
2_45924	1	0	CC	TT	CC	CC	CC	CC	CC	CC	CC	CC
2_11663	1	1.22	TT	CC	TT	TT	TT	TT	TT	TT	TT	TT
2_30578	1	1.22	AA	GG	AA	AA	AA	AA	AA	AA	AA	AA
2_11664	1	1.822	GG	AA	GG	GG	GG	GG	GG	GG	GG	GG
1_0072	1	3.042	GG	CC	GG	GG	GG	GG	GG	GG	GG	GG
1_0449	1	3.042	AA	GG	AA	AA	AA	AA	AA	AA	AA	AA
2_01639	1	3.042	AA	GG	AA	AA	AA	AA	AA	AA	AA	AA
2_08464	1	3.042	TT	CC	TT	TT	TT	TT	TT	TT	TT	TT
2_08659	1	3.042	AA	CC	AA	AA	AA	AA	AA	AA	AA	AA
2_08660	1	3.042	TT	CC	TT	TT	TT	TT	TT	TT	TT	TT
2_10238	1	3.042	CC	TT	CC	CC	CC	CC	CC	CC	CC	CC
2_10239	1	3.042	GG	AA	GG	GG	GG	GG	GG	GG	GG	GG
2_10757	1	3.042	AA	GG	AA	AA	AA	AA	AA	AA	AA	AA
2_17054	1	3.042	CC	TT	TC	CC	TC	CC	TC	CC	CC	CC
2_17055	1	3.042	AA	GG	AA	AA	AA	AA	AA	AA	AA	AA
2_19789	1	3.042	GG	AA	GG	GG	GG	GG	GG	GG	GG	GG
2_19790	1	3.042	TT	CC	TT	TT	TT	TT	TT	TT	TT	TT
2_19947	1	3.042	CC	AA	CC	CC	CC	CC	CC	CC	CC	CC
2_19948	1	3.042	GG	AA	GG	GG	GG	GG	GG	GG	GG	GG
2_20375	1	3.042	CC	TT	CC	CC	CC	CC	CC	CC	CC	CC
2_20376	1	3.042	CC	TT	CC	CC	CC	CC	CC	CC	CC	CC
2_22359	1	3.042	CC	TT	CC	CC	CC	CC	CC	CC	CC	CC
2_22965	1	3.042	CC	TT	CC	CC	CC	CC	CC	CC	CC	CC
2_25153	1	3.042	GG	AA	GG	GG	GG	GG	GG	GG	GG	GG
2_26593	1	3.042	AA	CC	AA	AA	AA	AA	AA	AA	AA	AA
2_27844	1	3.042	CC	TT	CC	CC	CC	CC	CC	CC	CC	CC
2_31660	1	3.042	TT	CC	TT	TT	TT	TT	TT	TT	TT	TT
2_33574	1	3.042	CC	GG	CC	CC	CC	CC	CC	CC	CC	CC
2_34180	1	3.042	GG	CC	GG	GG	GG	GG	GG	GG	GG	GG
2_39505	1	3.042	GG	AA	GG	GG	GG	GG	GG	GG	GG	GG
2_47735	1	3.042	TT	CC	TT	TT	TT	TT	TT	TT	TT	TT
2_52356	1	3.042	GG	AA	GG	GG	GG	GG	GG	GG	GG	GG
2_06865	1	3.644	AA	GG	AA	AA	AA	AA	AA	AA	AA	AA
1_0749	1	6.813	GG	CC	GG	GG	GG	GG	GG	GG	GG	GG
1_1376	1	6.813	AA	GG	AA	AA	AA	AA	AA	AA	AA	AA
2_01720	1	6.813	AA	GG	AA	AA	AA	AA	AA	AA	AA	AA
2_01721	1	6.813	GG	TT	GG	GG	GG	GG	GG	GG	GG	GG
2_11711	1	6.813	AA	GG	AA	AA	AA	AA	AA	AA	AA	AA
2_12453	1	6.813	GG	AA	GG	GG	GG	GG	GG	GG	GG	GG
2_13194	1	6.813	AA	GG	AA	AA	AA	AA	AA	AA	AA	AA
2_18177	1	6.813	AA	GG	AA	AA	AA	AA	AA	AA	AA	AA
2_23131	1	6.813	TT	GG	TT	TT	TT	TT	TT	TT	TT	TT
2_23132	1	6.813	GG	TT	GG	GG	GG	GG	GG	GG	GG	GG
2_23875	1	6.813	AA	GG	AA	AA	AA	AA	AA	AA	AA	AA
2_37943	1	6.813	CC	TT	CC	CC	CC	CC	CC	CC	CC	CC
2_37944	1	6.813	CC	AA	CC	CC	CC	CC	CC	CC	CC	CC
2_53346	1	6.813	AA	GG	AA	AA	AA	AA	AA	AA	AA	AA
2_53813	1	6.813	TT	CC	TT	TT	TT	TT	TT	TT	TT	TT
2_01286	1	7.416	AA	GG	AA	AA	AA	AA	AA	AA	AA	AA
2_08702	1	7.416	AA	GG	AA	AA	AA	AA	AA	AA	AA	AA
2_09088	1	7.416	AA	CC	AA	AA	AA	AA	AA	AA	AA	AA
2_09089	1	7.416	CC	TT	CC	CC	CC	CC	CC	CC	CC	CC
2_11710	1	7.416	CC	TT	CC	CC	CC	CC	CC	CC	CC	CC
2_19446	1	7.416	GG	AA	GG	GG	GG	GG	GG	GG	GG	GG
2_19447	1	7.416	GG	TT	GG	GG	GG	GG	GG	GG	GG	GG
2_07331	1	8.018	CC	TT	CC	CC	CC	CC	CC	CC	CC	CC
2_21226	1	8.018	GG	AA	GG	GG	GG	GG	GG	GG	GG	GG
1_0308	1	8.62	CC	AA	CC	CC	CC	CC	CC	CC	CC	CC
2_28295	1	8.62	TT	GG	TT	TT	TT	TT	TT	TT	TT	TT
2_48723	1	9.223	AA	CC	AA	AA	AA	AA	AA	AA	AA	AA
1_0333	1	9.825	AA	GG	AA	AA	AA	AA	AA	AA	AA	AA
1_0775	1	9.825	CC	GG	CC	CC	CC	CC	CC	CC	CC	CC
1_0790	1	9.825	GG	AA	GG	GG	GG	GG	GG	GG	GG	GG
2_01045	1	9.825	GG	AA	GG	GG	GG	GG	GG	GG	GG	GG
2_04123	1	9.825	AA	GG	AA	AA	AA	AA	AA	AA	AA	AA
2_04124	1	9.825	AA	CC	AA	AA	AA	AA	AA	AA	AA	AA
2_12897	1	9.825	AA	CC	AA	AA	AA	AA	AA	AA	AA	AA
2_14405	1	9.825	GG	AA	GG	GG	GG	GG	GG	GG	GG	GG
2_14406	1	9.825	CC	TT	CC	CC	CC	CC	CC	CC	CC	CC
2_16237	1	9.825	TT	CC	TT	TT	TT	TT	TT	TT	TT	TT
2_16867	1	9.825	CC	AA	CC	CC	CC	CC	CC	CC	CC	CC
2_21327	1	9.825	CC	TT	CC	CC	CC	CC	CC	CC	CC	CC
2_21890	1	9.825	CC	TT	--	CC	CC	CC	--	CC	CC	CC
2_21891	1	9.825	AA	GG	AA	AA	AA	AA	AA	AA	AA	AA
2_34674	1	9.825	CC	GG	CC	CC	CC	CC	CC	CC	CC	CC
2_50956	1	9.825	GG	AA	GG	GG	GG	GG	GG	GG	GG	GG
2_54794	1	9.825	TT	CC	TT	TT	TT	TT	TT	TT	TT	TT
2_03212	1	11.045	TT	GG	TT	TT	TT	TT	TT	TT	TT	TT
2_07617	1	11.045	AA	CC	AA	AA	AA	AA	AA	AA	AA	AA
2_15608	1	11.045	TT	GG	TT	TT	TT	TT	TT	TT	TT	TT
2_15609	1	11.045	TT	CC	TT	TT	TT	TT	TT	TT	TT	TT
2_19634	1	11.045	TT	CC	TT	TT	TT	TT	TT	TT	TT	TT
2_20758	1	11.045	GG	AA	GG	GG	GG	GG	GG	GG	GG	GG
2_23769	1	11.045	AA	GG	AA	AA	AA	AA	AA	AA	AA	AA
2_23770	1	11.045	AA	GG	AA	AA	AA	AA	AA	AA	AA	AA
2_31303	1	11.045	CC	TT	CC	CC	CC	CC	CC	CC	CC	CC
2_32176	1	11.045	AA	GG	AA	AA	AA	AA	AA	AA	AA	AA
2_54570	1	11.647	GG	TT	GG	GG	GG	GG	GG	GG	GG	GG
2_18629	1	12.25	TT	CC	TT	TT	TT	TT	TT	TT	TT	TT
2_00474	1	13.47	TT	CC	TT	TT	TT	TT	TT	TT	TT	TT
2_01738	1	13.47	GG	AA	GG	GG	GG	GG	GG	GG	GG	GG
2_08504	1	13.47	GG	AA	GG	GG	GG	GG	GG	GG	GG	GG
2_13450	1	13.47	TT	GG	TT	TT	TT	TT	TT	TT	TT	TT
2_22970	1	13.47	GG	AA	GG	GG	GG	GG	GG	GG	GG	GG
2_22971	1	13.47	GG	AA	GG	GG	GG	GG	GG	GG	GG	GG
2_24640	1	13.47	GG	AA	GG	GG	GG	GG	GG	GG	GG	GG
2_32464	1	13.47	AA	TT	AA	AA	AA	AA	AA	AA	AA	AA
2_33284	1	13.47	CC	GG	CC	CC	CC	CC	CC	CC	CC	CC
2_40217	1	13.47	TT	CC	TT	TT	TT	--	TT	--	--	--
2_42521	1	13.47	AA	GG	AA	AA	AA	AA	AA	AA	AA	AA
2_47118	1	13.47	TT	GG	TT	TT	TT	TT	TT	TT	TT	TT
2_03240	1	14.072	AA	GG	AA	AA	AA	AA	AA	AA	AA	AA
2_03241	1	14.072	TT	CC	TT	TT	TT	TT	TT	TT	TT	TT
2_05855	1	14.072	AA	GG	AA	AA	AA	AA	AA	AA	AA	AA
2_09643	1	14.072	AA	GG	AA	AA	AA	AA	AA	AA	AA	AA
2_19811	1	14.072	TT	CC	TT	TT	TT	TT	TT	TT	TT	TT
2_24787	1	14.072	AA	GG	AA	AA	AA	AA	AA	AA	AA	AA
2_31410	1	14.072	AA	CC	AA	AA	AA	AA	AA	AA	AA	AA
2_34667	1	14.072	TT	AA	TT	TT	TT	TT	TT	TT	TT	TT
2_31973	1	14.675	TT	CC	TT	TT	TT	TT	TT	TT	TT	TT
2_00603	1	15.277	TT	GG	TT	TT	TT	TT	TT	TT	TT	TT
2_01025	1	15.277	GG	AA	GG	GG	GG	GG	GG	GG	GG	GG
2_01026	1	15.277	GG	AA	GG	GG	GG	GG	GG	GG	GG	GG
2_02190	1	15.277	AA	GG	AA	AA	AA	AA	AA	AA	AA	AA
2_05032	1	15.277	TT	GG	TT	TT	TT	TT	TT	TT	TT	TT
2_05096	1	15.277	TT	CC	TT	TT	TT	TT	TT	TT	TT	TT
2_05098	1	15.277	GG	AA	GG	GG	GG	GG	GG	GG	GG	GG
2_05909	1	15.277	TT	GG	TT	TT	TT	TT	TT	TT	TT	TT
2_07272	1	15.277	TT	GG	TT	TT	TT	TT	TT	TT	TT	TT
2_09215	1	15.277	AA	GG	AA	AA	AA	AA	AA	AA	AA	AA
2_10297	1	15.277	TT	CC	TT	TT	TT	TT	TT	TT	TT	TT
2_10298	1	15.277	AA	CC	AA	AA	AA	AA	AA	AA	AA	AA
2_10299	1	15.277	AA	CC	AA	AA	AA	AA	AA	AA	AA	AA
2_11717	1	15.277	AA	CC	AA	AA	AA	AA	AA	AA	AA	AA
2_14660	1	15.277	CC	TT	CC	CC	CC	CC	CC	CC	CC	CC
2_14661	1	15.277	TT	CC	TT	TT	TT	TT	TT	TT	TT	TT
2_15215	1	15.277	TT	GG	TT	TT	TT	TT	TT	TT	TT	TT
2_15361	1	15.277	TT	CC	TT	TT	TT	TT	TT	TT	TT	TT
2_20439	1	15.277	GG	AA	GG	GG	GG	GG	GG	GG	GG	GG
2_20440	1	15.277	TT	CC	TT	TT	TT	TT	TT	TT	TT	TT
2_24309	1	15.277	CC	TT	CC	CC	CC	CC	CC	CC	CC	CC
2_24310	1	15.277	TT	CC	TT	TT	TT	TT	TT	TT	TT	TT
2_27768	1	15.277	TT	CC	TT	TT	TT	TT	TT	TT	TT	TT
2_29790	1	15.277	TT	CC	TT	TT	TT	TT	TT	TT	TT	TT
2_33996	1	15.277	GG	CC	GG	GG	GG	GG	GG	GG	GG	GG
2_34048	1	15.277	GG	CC	GG	GG	GG	GG	GG	GG	GG	GG
2_37096	1	15.277	CC	TT	CC	CC	CC	CC	CC	CC	CC	CC
2_46689	1	15.277	CC	TT	CC	CC	CC	CC	CC	CC	CC	CC
2_48511	1	15.277	TT	CC	TT	TT	TT	TT	TT	TT	TT	TT
2_11117	1	16.497	AA	GG	AA	AA	AA	AA	AA	AA	AA	AA
2_15523	1	16.497	AA	CC	AA	AA	AA	AA	AA	AA	AA	AA
2_15524	1	16.497	AA	GG	AA	AA	AA	AA	AA	AA	AA	AA
2_22631	1	16.497	TT	CC	TT	TT	TT	TT	TT	TT	TT	TT
2_40977	1	16.497	TT	CC	TT	TT	TT	TT	TT	TT	TT	TT
2_53951	1	16.497	AA	CC	AA	AA	AA	AA	AA	AA	AA	AA
2_19309	1	20.351	CC	TT	CC	CC	CC	CC	CC	CC	CC	CC
2_15182	1	21.57	AA	GG	AA	AA	AA	AA	AA	AA	AA	AA
2_40348	1	21.57	GG	AA	GG	GG	GG	GG	GG	GG	GG	GG
2_15996	1	22.79	CC	TT	CC	CC	CC	CC	CC	CC	CC	CC
2_15997	1	22.79	AA	CC	AA	AA	AA	AA	AA	AA	AA	AA
2_21972	1	22.79	TT	CC	TT	TT	TT	TT	TT	TT	TT	TT
2_28167	1	24.643	GG	AA	GG	GG	GG	GG	GG	GG	GG	GG
2_39658	1	24.643	AA	GG	AA	AA	AA	AA	AA	AA	AA	AA
1_0357	1	25.862	AA	TT	AA	AA	AA	AA	AA	AA	AA	AA
1_0928	1	25.862	CC	AA	CC	CC	CC	CC	CC	CC	CC	CC
2_05074	1	25.862	GG	AA	GG	GG	GG	GG	GG	GG	GG	GG
2_05741	1	25.862	GG	AA	GG	GG	GG	GG	GG	GG	GG	GG
2_05742	1	25.862	CC	TT	CC	CC	CC	CC	CC	CC	CC	CC
2_05962	1	25.862	GG	AA	GG	GG	GG	GG	GG	GG	GG	GG
2_06298	1	25.862	CC	TT	CC	CC	CC	CC	CC	CC	CC	CC
2_06299	1	25.862	GG	AA	GG	GG	GG	GG	GG	GG	GG	GG
2_07075	1	25.862	GG	AA	GG	GG	GG	GG	GG	GG	GG	GG
2_08654	1	25.862	CC	TT	CC	CC	CC	CC	CC	CC	CC	CC
2_08655	1	25.862	AA	GG	AA	AA	AA	AA	AA	AA	AA	AA
2_12924	1	25.862	AA	CC	AA	AA	AA	AA	AA	AA	AA	AA
2_13350	1	25.862	TT	CC	TT	TT	TT	TT	TT	TT	TT	TT
2_13351	1	25.862	TT	CC	TT	TT	TT	TT	TT	TT	TT	TT
2_13854	1	25.862	CC	TT	CC	CC	CC	CC	CC	CC	CC	CC
2_16071	1	25.862	CC	TT	CC	CC	CC	CC	CC	CC	CC	CC
2_16072	1	25.862	GG	AA	GG	GG	GG	GG	GG	GG	GG	GG
2_17062	1	25.862	GG	AA	GG	GG	GG	GG	GG	GG	GG	GG
2_17063	1	25.862	GG	AA	GG	GG	GG	GG	GG	GG	GG	GG
2_18147	1	25.862	AA	GG	AA	AA	AA	AA	AA	AA	AA	AA
2_18148	1	25.862	AA	GG	AA	AA	AA	AA	AA	AA	AA	AA
2_18458	1	25.862	TT	CC	TT	TT	TT	TT	TT	TT	TT	TT
2_18485	1	25.862	GG	AA	GG	GG	GG	GG	GG	GG	GG	GG
2_18508	1	25.862	TT	CC	TT	TT	TT	TT	TT	TT	TT	TT
2_19601	1	25.862	AA	GG	AA	AA	AA	AA	AA	AA	AA	AA
2_19602	1	25.862	AA	GG	AA	AA	AA	AA	AA	AA	AA	AA
2_19960	1	25.862	CC	TT	CC	CC	CC	CC	CC	CC	CC	CC
2_20467	1	25.862	TT	GG	TT	TT	TT	TT	TT	TT	TT	TT
2_21689	1	25.862	CC	TT	CC	CC	CC	CC	CC	CC	CC	CC
2_25041	1	25.862	AA	CC	AA	AA	AA	AA	AA	AA	AA	AA
2_25042	1	25.862	TT	CC	TT	TT	TT	TT	TT	TT	TT	TT
2_25462	1	25.862	CC	TT	CC	CC	CC	CC	CC	CC	CC	CC
2_25463	1	25.862	TT	CC	TT	TT	TT	TT	TT	TT	TT	TT
2_29140	1	25.862	CC	AA	CC	CC	CC	CC	CC	CC	CC	CC
2_32974	1	25.862	TT	AA	TT	TT	TT	TT	TT	TT	TT	TT
2_39984	1	25.862	GG	AA	GG	GG	GG	GG	GG	GG	GG	GG
2_46014	1	25.862	GG	TT	--	GG	GG	GG	--	GG	GG	GG
2_50691	1	25.862	CC	AA	CC	CC	CC	CC	CC	CC	CC	CC
2_53482	1	25.862	TT	CC	TT	TT	TT	TT	TT	TT	TT	TT
2_53903	1	25.862	GG	TT	GG	GG	GG	GG	GG	GG	GG	GG
2_54358	1	25.862	AA	GG	AA	AA	AA	AA	AA	AA	AA	AA
2_01821	1	26.465	TT	GG	TT	TT	TT	TT	TT	TT	TT	TT
2_06554	1	26.465	GG	AA	GG	GG	GG	GG	GG	GG	GG	GG
2_07122	1	26.465	AA	GG	AA	AA	AA	AA	AA	AA	--	AA
2_07123	1	26.465	CC	AA	CC	CC	CC	CC	CC	CC	CC	CC
2_23035	1	26.465	CC	TT	CC	CC	CC	CC	CC	CC	CC	CC
2_25246	1	26.465	GG	TT	GG	GG	GG	GG	GG	GG	GG	GG
2_25791	1	26.465	GG	AA	GG	GG	GG	GG	GG	GG	GG	GG
2_27542	1	26.465	GG	AA	GG	GG	GG	GG	GG	GG	GG	GG
2_31852	1	26.465	AA	CC	AA	AA	AA	AA	AA	AA	AA	AA
2_33987	1	26.465	GG	CC	GG	GG	GG	GG	GG	GG	GG	GG
2_39980	1	26.465	GG	AA	GG	GG	GG	GG	AG	GG	GG	GG
2_44458	1	26.465	CC	TT	CC	CC	CC	CC	CC	CC	CC	CC
2_53349	1	26.465	GG	AA	--	GG	GG	GG	AG	GG	GG	GG
2_55157	1	26.465	AA	GG	AA	AA	AA	AA	AA	AA	AA	AA
2_14678	1	27.067	GG	AA	GG	GG	GG	GG	GG	GG	GG	GG
2_14679	1	27.067	CC	TT	CC	CC	CC	CC	CC	CC	CC	CC
2_50482	1	27.067	AA	GG	AA	AA	AA	AA	AA	AA	AA	AA
2_05022	1	28.287	TT	GG	TT	TT	TT	TT	TT	TT	TT	TT
2_05023	1	28.287	AA	GG	AA	AA	AA	AA	AA	AA	AA	AA
2_05024	1	28.287	CC	TT	CC	CC	CC	CC	CC	CC	CC	CC
2_16147	1	28.287	CC	TT	CC	CC	CC	CC	CC	CC	CC	CC
2_16148	1	28.287	AA	GG	AA	AA	AA	AA	AA	AA	AA	AA
2_47130	1	28.287	TT	GG	TT	TT	TT	TT	TT	TT	TT	TT
2_52735	1	28.287	AA	CC	AA	AA	AA	AA	AA	AA	AA	AA
2_01573	1	28.89	TT	GG	TT	TT	TT	TT	TT	TT	TT	TT
2_01574	1	28.89	TT	CC	TT	TT	TT	TT	TT	TT	TT	TT
2_08210	1	28.89	GG	AA	GG	GG	GG	GG	GG	GG	GG	GG
2_08211	1	28.89	CC	TT	CC	CC	CC	CC	CC	CC	CC	CC
2_10289	1	28.89	TT	CC	TT	TT	TT	TT	TT	TT	TT	TT
2_10290	1	28.89	TT	CC	TT	TT	TT	TT	TT	TT	TT	TT
2_15738	1	28.89	TT	GG	TT	TT	TT	TT	TT	TT	TT	TT
2_16864	1	28.89	GG	AA	GG	GG	GG	GG	GG	GG	GG	GG
2_23569	1	28.89	AA	CC	AA	AA	AA	AA	AA	AA	AA	AA
2_23570	1	28.89	AA	GG	AA	AA	AA	AA	AA	AA	AA	AA
2_54671	1	28.89	CC	TT	CC	CC	CC	CC	CC	CC	CC	CC
2_20595	1	33.568	GG	AA	GG	GG	GG	GG	GG	GG	GG	GG
2_24125	1	33.568	CC	TT	CC	CC	CC	CC	CC	CC	CC	CC
2_24126	1	33.568	TT	GG	TT	TT	TT	TT	TT	TT	TT	TT
2_30291	1	33.568	CC	TT	CC	CC	CC	CC	CC	CC	CC	CC
2_34617	1	33.568	CC	GG	CC	CC	CC	CC	CC	CC	CC	CC
2_36067	1	33.568	CC	TT	CC	CC	CC	CC	CC	CC	CC	CC
2_04872	1	34.787	GG	AA	GG	GG	GG	GG	GG	GG	GG	GG
2_10267	1	34.787	AA	GG	AA	AA	AA	AA	AA	AA	AA	AA
2_18400	1	34.787	AA	CC	AA	AA	AA	AA	AA	AA	AA	AA
2_33219	1	34.787	AA	TT	AA	AA	AA	AA	AA	AA	AA	AA
2_34796	1	34.787	CC	TT	CC	CC	CC	CC	CC	CC	CC	CC
2_35746	1	34.787	AA	CC	AA	AA	AA	AA	AA	AA	AA	AA
2_35779	1	34.787	GG	AA	GG	GG	GG	GG	GG	GG	GG	GG
2_35780	1	34.787	TT	CC	TT	TT	TT	TT	TT	TT	TT	TT
2_35833	1	34.787	CC	TT	CC	CC	CC	CC	CC	CC	CC	CC
2_38739	1	34.787	GG	TT	GG	GG	GG	GG	GG	GG	GG	GG
2_38740	1	34.787	AA	GG	AA	AA	AA	AA	AA	AA	AA	AA
1_0396	1	35.39	GG	CC	GG	GG	GG	GG	GG	GG	GG	GG
2_04175	1	35.39	AA	GG	AA	AA	AA	AA	AA	AA	AA	AA
2_13411	1	35.39	TT	CC	TT	TT	TT	TT	TT	TT	TT	TT
2_13412	1	35.39	GG	AA	GG	GG	GG	GG	GG	GG	GG	GG
2_16031	1	35.39	AA	GG	AA	AA	AA	AA	AA	AA	AA	AA
2_28529	1	35.39	TT	GG	TT	TT	TT	TT	TT	TT	TT	TT
2_33098	1	35.39	GG	CC	GG	GG	GG	GG	GG	GG	GG	GG
2_33478	1	35.39	CC	GG	CC	CC	CC	CC	CC	CC	CC	CC
2_34386	1	35.39	TT	AA	TT	TT	TT	TT	TT	TT	TT	TT
2_34899	1	35.39	TT	CC	TT	TT	TT	TT	TT	TT	TT	TT
2_35698	1	35.39	TT	CC	TT	TT	TT	TT	TT	TT	TT	TT
2_36463	1	35.39	CC	TT	CC	CC	CC	CC	CC	CC	CC	CC
2_36464	1	35.39	CC	TT	CC	CC	CC	CC	CC	CC	CC	CC
2_37109	1	35.39	GG	AA	GG	GG	GG	GG	GG	GG	GG	GG
2_50466	1	35.39	GG	AA	GG	GG	GG	GG	GG	GG	GG	GG
2_50943	1	35.39	GG	CC	GG	GG	GG	GG	GG	GG	GG	GG
2_54678	1	35.39	TT	CC	TT	TT	TT	TT	TT	TT	TT	TT
2_28096	1	36.61	CC	TT	CC	CC	CC	CC	CC	CC	CC	CC
2_41302	1	36.61	GG	AA	GG	GG	GG	GG	GG	GG	GG	GG
2_48585	1	36.61	TT	GG	TT	TT	TT	TT	TT	TT	TT	TT
2_14957	1	37.829	TT	CC	TT	TT	TT	TT	TT	TT	TT	TT
2_13958	1	38.432	TT	CC	TT	TT	TT	TT	TT	TT	TT	TT
2_13959	1	38.432	GG	TT	GG	GG	GG	GG	GG	GG	GG	GG
2_22106	1	38.432	AA	CC	AA	AA	AA	AA	AA	AA	AA	AA
2_30443	1	38.432	AA	GG	AA	AA	AA	AA	AA	AA	AA	AA
2_30444	1	38.432	CC	TT	CC	CC	CC	CC	CC	CC	CC	CC
2_31288	1	38.432	AA	CC	AA	AA	AA	AA	AA	AA	AA	AA
2_42697	1	38.432	CC	TT	CC	CC	CC	--	CC	CC	CC	--
2_48280	1	38.432	CC	TT	CC	CC	CC	CC	CC	CC	CC	CC
2_37804	1	40.285	CC	TT	CC	CC	CC	CC	CC	CC	CC	CC
2_37805	1	40.285	AA	GG	AA	AA	AA	AA	AA	AA	AA	AA
2_37928	1	40.285	AA	CC	AA	AA	AA	AA	AA	AA	AA	AA
2_51111	1	40.285	TT	CC	TT	TT	TT	TT	TT	TT	TT	TT
2_51717	1	40.285	CC	TT	CC	CC	CC	CC	CC	CC	CC	CC
2_29017	1	40.887	AA	GG	AA	AA	AA	AA	AA	AA	AA	AA
2_29018	1	40.887	AA	GG	AA	AA	AA	AA	AA	AA	AA	AA
2_29256	1	40.887	AA	GG	AA	AA	AA	AA	AA	AA	AA	AA
2_34266	1	40.887	CC	GG	CC	CC	CC	CC	CC	CC	CC	CC
2_52707	1	40.887	GG	AA	GG	GG	GG	GG	GG	GG	GG	GG
1_0238	1	41.489	AA	GG	AA	AA	AA	AA	AA	AA	AA	AA
1_0645	1	41.489	CC	GG	CC	CC	CC	CC	CC	CC	CC	CC
2_01156	1	41.489	AA	GG	AA	AA	AA	AA	AA	AA	AA	AA
2_01157	1	41.489	TT	GG	TT	TT	TT	TT	TT	TT	TT	TT
2_02172	1	41.489	AA	GG	AA	AA	AA	AA	AA	AA	AA	AA
2_02173	1	41.489	AA	GG	AA	AA	AA	AA	AA	AA	AA	AA
2_02174	1	41.489	GG	AA	GG	GG	GG	GG	GG	GG	GG	GG
2_04367	1	41.489	AA	GG	AA	AA	AA	AA	AA	AA	AA	AA
2_04368	1	41.489	CC	TT	CC	CC	CC	CC	CC	CC	CC	CC
2_06616	1	41.489	CC	AA	CC	CC	CC	CC	CC	CC	CC	CC
2_10000	1	41.489	TT	GG	TT	TT	TT	TT	TT	TT	TT	TT
2_12153	1	41.489	CC	TT	CC	CC	CC	CC	CC	CC	CC	CC
2_12154	1	41.489	CC	TT	CC	CC	CC	CC	CC	CC	CC	CC
2_14237	1	41.489	AA	CC	AA	AA	AA	AA	AA	AA	AA	AA
2_14238	1	41.489	AA	CC	AA	AA	AA	AA	AA	AA	AA	AA
2_16217	1	41.489	AA	GG	AA	AA	AA	AA	AA	AA	AA	AA
2_16537	1	41.489	TT	GG	TT	TT	TT	TT	TT	TT	TT	TT
2_17529	1	41.489	TT	CC	TT	TT	TT	TT	TT	TT	TT	TT
2_19172	1	41.489	AA	GG	AA	AA	AA	AA	AA	AA	AA	AA
2_22107	1	41.489	CC	TT	CC	CC	CC	CC	CC	CC	CC	CC
2_26032	1	41.489	GG	TT	GG	GG	GG	GG	GG	GG	GG	GG
2_26317	1	41.489	GG	AA	GG	GG	GG	GG	GG	GG	GG	GG
2_28566	1	41.489	TT	CC	TT	TT	TT	TT	TT	TT	TT	TT
2_36840	1	41.489	CC	TT	CC	CC	CC	CC	CC	CC	CC	CC
2_37233	1	41.489	AA	GG	AA	AA	AA	AA	AA	AA	AA	AA
2_38152	1	41.489	GG	CC	GG	GG	GG	GG	GG	GG	GG	GG
2_38574	1	41.489	TT	CC	TT	TT	TT	TT	TT	TT	TT	TT
2_38575	1	41.489	CC	TT	CC	CC	CC	CC	CC	CC	CC	CC
2_38927	1	41.489	GG	AA	GG	GG	GG	GG	GG	GG	GG	GG
2_44001	1	41.489	TT	CC	TT	TT	TT	TT	TT	TT	TT	TT
2_44955	1	41.489	GG	AA	GG	GG	GG	GG	GG	GG	GG	GG
2_48173	1	41.489	CC	TT	CC	CC	CC	CC	CC	CC	CC	CC
2_49690	1	41.489	AA	GG	AA	AA	AA	AA	AA	AA	AA	AA
2_50041	1	41.489	TT	CC	TT	TT	TT	TT	TT	TT	TT	TT
2_52890	1	41.489	AA	GG	AA	AA	AA	AA	AA	AA	AA	AA
2_53640	1	41.489	GG	AA	GG	GG	GG	GG	GG	GG	GG	GG
2_13148	1	43.991	TT	CC	TT	TT	TT	TT	TT	TT	TT	TT
2_13149	1	43.991	GG	AA	GG	GG	GG	GG	GG	GG	GG	GG
2_20907	1	43.991	CC	TT	CC	CC	CC	CC	CC	CC	CC	CC
1_0625	1	44.594	GG	AA	GG	GG	GG	GG	GG	GG	GG	GG
1_0784	1	44.594	GG	AA	GG	GG	GG	GG	GG	GG	GG	GG
2_00128	1	44.594	GG	TT	GG	GG	GG	GG	GG	GG	GG	GG
2_00129	1	44.594	CC	TT	CC	CC	CC	CC	CC	CC	CC	CC
2_01718	1	44.594	GG	AA	GG	GG	GG	GG	GG	GG	GG	GG
2_01719	1	44.594	AA	GG	AA	AA	AA	AA	AA	AA	AA	AA
2_02123	1	44.594	GG	AA	GG	GG	GG	GG	GG	GG	GG	GG
2_02125	1	44.594	TT	CC	TT	TT	TT	TT	TT	TT	TT	TT
2_03693	1	44.594	GG	TT	GG	GG	GG	GG	GG	GG	GG	GG
2_03694	1	44.594	GG	AA	GG	GG	GG	GG	GG	GG	GG	GG
2_04192	1	44.594	TT	CC	TT	TT	TT	TT	TT	TT	TT	TT
2_04351	1	44.594	GG	AA	GG	GG	GG	GG	GG	GG	GG	GG
2_06146	1	44.594	GG	AA	GG	GG	GG	GG	GG	GG	GG	GG
2_06147	1	44.594	GG	TT	GG	GG	GG	GG	GG	GG	GG	GG
2_06149	1	44.594	CC	TT	CC	CC	CC	CC	CC	CC	CC	CC
2_06152	1	44.594	CC	TT	CC	CC	CC	CC	CC	CC	CC	CC
2_06153	1	44.594	AA	CC	AA	AA	AA	AA	AA	AA	AA	AA
2_06632	1	44.594	CC	AA	CC	CC	CC	CC	CC	CC	CC	CC
2_06633	1	44.594	GG	TT	GG	GG	GG	GG	GG	GG	GG	GG
2_07227	1	44.594	CC	TT	CC	CC	CC	CC	CC	CC	CC	CC
2_09259	1	44.594	CC	TT	CC	CC	CC	CC	CC	CC	CC	CC
2_09295	1	44.594	TT	CC	TT	TT	TT	TT	TT	TT	TT	TT
2_09296	1	44.594	AA	CC	AA	AA	AA	AA	AA	AA	AA	AA
2_09640	1	44.594	CC	TT	CC	CC	CC	CC	CC	CC	CC	CC
2_09641	1	44.594	AA	GG	AA	AA	AA	AA	AA	AA	AA	AA
2_10063	1	44.594	CC	TT	CC	CC	CC	CC	CC	CC	CC	CC
2_10064	1	44.594	GG	TT	GG	GG	GG	GG	GG	GG	GG	GG
2_10912	1	44.594	GG	AA	GG	GG	GG	GG	GG	GG	GG	GG
2_10913	1	44.594	TT	CC	TT	TT	TT	TT	TT	TT	TT	TT
2_13623	1	44.594	GG	TT	GG	GG	GG	GG	GG	GG	GG	GG
2_13624	1	44.594	AA	CC	AA	AA	AA	AA	AA	AA	AA	AA
2_13625	1	44.594	AA	GG	AA	AA	AA	AA	AA	AA	AA	AA
2_13626	1	44.594	GG	AA	GG	GG	GG	GG	GG	GG	GG	GG
2_14039	1	44.594	GG	AA	GG	GG	GG	GG	GG	GG	GG	GG
2_14040	1	44.594	GG	AA	GG	GG	GG	GG	GG	GG	GG	GG
2_14873	1	44.594	GG	AA	GG	GG	GG	GG	GG	GG	GG	GG
2_14874	1	44.594	AA	GG	AA	AA	AA	AA	AA	AA	AA	AA
2_14967	1	44.594	TT	CC	TT	TT	TT	TT	TT	TT	TT	TT
2_17291	1	44.594	AA	GG	AA	AA	AA	AA	AA	AA	AA	AA
2_17292	1	44.594	GG	AA	GG	GG	GG	GG	GG	GG	GG	GG
2_17958	1	44.594	TT	CC	TT	TT	TT	TT	TT	TT	TT	TT
2_18849	1	44.594	GG	AA	GG	GG	GG	GG	GG	GG	GG	GG
2_18850	1	44.594	TT	CC	TT	TT	TT	TT	TT	TT	TT	TT
2_19167	1	44.594	GG	AA	GG	GG	GG	GG	GG	GG	GG	GG
2_19537	1	44.594	AA	GG	AA	AA	AA	AA	AA	AA	AA	AA
2_20049	1	44.594	CC	TT	CC	CC	CC	CC	CC	CC	CC	CC
2_20050	1	44.594	TT	GG	TT	TT	TT	TT	TT	TT	TT	TT
2_20423	1	44.594	AA	GG	AA	AA	AA	AA	AA	AA	AA	AA
2_20424	1	44.594	AA	GG	AA	AA	AA	AA	AA	AA	AA	AA
2_21620	1	44.594	CC	AA	CC	CC	CC	CC	CC	CC	CC	CC
2_21621	1	44.594	CC	AA	CC	CC	CC	CC	CC	CC	CC	CC
2_22343	1	44.594	AA	GG	AA	AA	AA	AA	AA	AA	AA	AA
2_22344	1	44.594	TT	CC	TT	TT	TT	TT	TT	TT	TT	TT
2_22974	1	44.594	AA	GG	AA	AA	AA	AA	AA	AA	AA	AA
2_22975	1	44.594	AA	CC	AA	AA	AA	AA	AA	AA	AA	AA
2_25195	1	44.594	CC	TT	CC	CC	CC	CC	CC	CC	CC	CC
2_25197	1	44.594	TT	GG	TT	TT	TT	TT	TT	TT	TT	TT
2_25734	1	44.594	AA	GG	AA	AA	AA	AA	AA	AA	AA	AA
2_25735	1	44.594	AA	GG	AA	AA	AA	AA	AA	AA	AA	AA
2_26046	1	44.594	AA	GG	AA	AA	AA	AA	AA	AA	AA	AA
2_27386	1	44.594	CC	AA	CC	CC	CC	CC	CC	CC	CC	CC
2_27879	1	44.594	AA	GG	AA	AA	AA	AA	AA	AA	AA	AA
2_29904	1	44.594	GG	TT	GG	GG	GG	GG	GG	GG	GG	GG
2_30915	1	44.594	AA	GG	AA	AA	AA	AA	AA	AA	AA	AA
2_31209	1	44.594	CC	TT	CC	CC	CC	CC	CC	CC	CC	CC
2_34226	1	44.594	CC	GG	CC	CC	CC	CC	CC	CC	CC	CC
2_38013	1	44.594	CC	TT	CC	CC	CC	CC	CC	CC	CC	CC
2_38630	1	44.594	AA	CC	AA	AA	AA	AA	AA	AA	AA	AA
2_38631	1	44.594	TT	GG	TT	TT	TT	TT	TT	TT	TT	TT
2_39261	1	44.594	GG	CC	--	GG	GG	GG	--	GG	GG	GG
2_40180	1	44.594	GG	AA	GG	GG	GG	GG	GG	GG	GG	GG
2_40529	1	44.594	TT	CC	TT	TT	TT	TT	--	TT	TT	TT
2_41702	1	44.594	CC	TT	CC	CC	CC	CC	CC	CC	CC	CC
2_45159	1	44.594	CC	TT	CC	CC	CC	CC	CC	CC	CC	CC
2_46335	1	44.594	CC	TT	CC	CC	CC	CC	CC	CC	CC	CC
2_46336	1	44.594	TT	CC	TT	TT	TT	TT	TT	TT	TT	TT
2_46862	1	44.594	GG	AA	GG	GG	GG	GG	GG	GG	GG	GG
2_47168	1	44.594	TT	GG	TT	TT	TT	TT	TT	TT	TT	TT
2_50233	1	44.594	CC	AA	CC	CC	CC	CC	CC	CC	CC	CC
2_51049	1	44.594	AA	CC	AA	AA	AA	AA	AA	AA	AA	AA
2_51810	1	44.594	AA	CC	AA	AA	AA	AA	AA	AA	AA	AA
2_53678	1	44.594	AA	CC	AA	AA	AA	AA	AA	AA	AA	AA
2_54244	1	44.594	AA	GG	AA	AA	AA	AA	AA	AA	AA	AA
2_54895	1	44.594	CC	AA	CC	CC	CC	CC	CC	CC	CC	CC
2_55155	1	44.594	CC	AA	CC	CC	CC	CC	CC	CC	CC	CC
2_55190	1	44.594	AA	GG	AA	AA	AA	AA	AA	AA	AA	AA
2_12765	1	45.196	AA	GG	AA	AA	AA	AA	AA	AA	AA	AA
2_40628	1	45.196	TT	CC	TT	TT	TT	TT	TT	TT	TT	TT
2_54237	1	45.196	CC	TT	CC	CC	CC	CC	CC	CC	CC	CC
2_04452	1	45.799	CC	TT	CC	CC	CC	CC	CC	CC	CC	CC
2_04453	1	45.799	AA	CC	AA	AA	AA	AA	AA	AA	AA	AA
2_04557	1	45.799	CC	TT	CC	CC	CC	CC	CC	CC	CC	CC
2_04558	1	45.799	CC	AA	CC	CC	CC	CC	CC	CC	CC	CC
2_05665	1	45.799	TT	CC	TT	TT	TT	TT	TT	TT	TT	TT
2_05666	1	45.799	GG	AA	GG	GG	GG	GG	GG	GG	GG	GG
2_09704	1	45.799	AA	CC	AA	AA	AA	AA	AA	AA	AA	AA
2_12481	1	45.799	CC	TT	CC	CC	CC	CC	CC	CC	CC	CC
2_17602	1	45.799	CC	TT	CC	CC	CC	CC	CC	CC	CC	CC
2_20184	1	45.799	TT	CC	TT	TT	TT	TT	TT	TT	TT	TT
2_21139	1	45.799	TT	CC	TT	TT	TT	TT	TT	TT	TT	TT
2_28413	1	45.799	GG	AA	GG	GG	GG	GG	GG	GG	GG	GG
2_38546	1	45.799	AA	GG	AA	AA	AA	AA	AA	AA	AA	AA
2_40347	1	45.799	CC	AA	CC	CC	CC	CC	CC	CC	CC	CC
2_52321	1	45.799	TT	GG	TT	TT	TT	TT	TT	TT	TT	TT
2_54088	1	45.799	AA	GG	AA	AA	AA	AA	AA	AA	AA	AA
2_55159	1	45.799	AA	CC	AA	AA	AA	AA	AA	AA	AA	AA
2_50745	1	48.42	GG	AA	GG	GG	GG	GG	GG	GG	GG	GG
2_24499	1	51.646	GG	TT	GG	GG	GG	GG	GG	GG	GG	GG
2_24517	1	51.646	AA	GG	AA	AA	AA	AA	AA	AA	AA	AA
2_03914	1	52.249	GG	TT	GG	GG	GG	GG	GG	GG	GG	GG
2_07795	1	52.249	TT	CC	TT	TT	TT	TT	TT	TT	TT	TT
2_08305	1	52.249	GG	AA	GG	GG	GG	GG	GG	GG	GG	GG
2_14197	1	52.249	GG	AA	GG	GG	GG	GG	GG	GG	GG	GG
2_14198	1	52.249	CC	TT	CC	CC	CC	CC	CC	CC	CC	CC
2_16344	1	52.249	TT	CC	TT	TT	TT	TT	TT	TT	TT	TT
2_16774	1	52.249	TT	CC	TT	TT	TT	TT	TT	TT	TT	TT
2_18860	1	52.249	TT	CC	TT	TT	TT	TT	TT	TT	TT	TT
2_19126	1	52.249	TT	CC	TT	TT	TT	TT	TT	TT	TT	TT
2_21043	1	52.249	CC	TT	CC	CC	CC	CC	CC	CC	CC	CC
2_23070	1	52.249	GG	AA	GG	GG	GG	GG	GG	GG	GG	GG
2_23174	1	52.249	TT	CC	TT	TT	TT	TT	TT	TT	TT	TT
2_24493	1	52.249	GG	AA	GG	GG	GG	GG	GG	GG	GG	GG
2_26419	1	52.249	CC	TT	CC	CC	CC	CC	CC	CC	CC	CC
2_29781	1	52.249	GG	AA	GG	GG	GG	GG	GG	GG	GG	GG
2_30697	1	52.249	AA	GG	AA	AA	AA	AA	AA	AA	AA	AA
2_31770	1	52.249	AA	GG	AA	AA	AA	AA	AA	AA	AA	AA
2_37952	1	52.249	TT	CC	TT	TT	TT	TT	TT	TT	TT	TT
2_39431	1	52.249	AA	GG	AA	AA	AA	AA	AA	AA	AA	AA
2_41133	1	52.249	TT	CC	TT	TT	TT	TT	TT	TT	TT	TT
2_44061	1	52.249	TT	GG	TT	TT	TT	TT	TT	TT	TT	TT
2_45212	1	52.249	AA	CC	AA	AA	AA	AA	AA	AA	AA	AA
2_47108	1	52.249	GG	AA	GG	GG	GG	GG	GG	GG	GG	GG
2_47257	1	52.249	TT	CC	TT	TT	TT	TT	TT	TT	TT	TT
2_48441	1	52.249	AA	GG	AA	AA	AA	AA	AA	AA	AA	AA
2_51920	1	52.249	AA	GG	AA	AA	AA	AA	AA	AA	AA	AA
2_53601	1	52.249	GG	TT	GG	GG	GG	GG	GG	GG	GG	GG
1_0435	1	52.851	AA	GG	AA	AA	AA	AA	AA	AA	AA	AA
1_0440	1	52.851	GG	AA	GG	GG	GG	GG	GG	GG	GG	GG
1_1156	1	52.851	GG	CC	GG	GG	GG	GG	GG	GG	GG	GG
2_00029	1	52.851	TT	GG	TT	TT	TT	TT	TT	TT	TT	TT
2_00951	1	52.851	CC	TT	CC	CC	CC	CC	CC	CC	CC	CC
2_00952	1	52.851	GG	AA	GG	GG	GG	GG	GG	GG	GG	GG
2_01484	1	52.851	GG	AA	GG	GG	GG	GG	GG	GG	GG	GG
2_01485	1	52.851	TT	CC	TT	TT	TT	TT	TT	TT	TT	TT
2_02008	1	52.851	GG	TT	GG	GG	GG	GG	GG	GG	GG	GG
2_02766	1	52.851	GG	AA	GG	GG	GG	GG	GG	GG	GG	GG
2_06007	1	52.851	GG	AA	GG	GG	GG	GG	GG	GG	GG	GG
2_07002	1	52.851	TT	GG	TT	TT	TT	TT	TT	TT	TT	TT
2_08636	1	52.851	AA	GG	AA	AA	AA	AA	AA	AA	AA	AA
2_08637	1	52.851	CC	TT	CC	CC	CC	CC	CC	CC	CC	CC
2_09223	1	52.851	GG	AA	GG	GG	GG	GG	GG	GG	GG	GG
2_09224	1	52.851	GG	AA	GG	GG	GG	GG	GG	GG	GG	GG
2_09921	1	52.851	TT	GG	TT	TT	TT	TT	TT	TT	TT	TT
2_09971	1	52.851	CC	TT	CC	CC	CC	CC	CC	CC	CC	CC
2_13556	1	52.851	TT	GG	TT	TT	TT	TT	TT	TT	TT	TT
2_15245	1	52.851	GG	AA	GG	GG	GG	GG	GG	GG	GG	GG
2_15246	1	52.851	AA	GG	AA	AA	AA	AA	AA	AA	AA	AA
2_15497	1	52.851	AA	GG	AA	AA	AA	AA	AA	AA	AA	AA
2_15694	1	52.851	CC	TT	CC	CC	CC	CC	CC	CC	CC	CC
2_16055	1	52.851	CC	TT	CC	CC	CC	CC	CC	CC	CC	CC
2_16347	1	52.851	AA	GG	AA	AA	AA	AA	AA	AA	AA	AA
2_17314	1	52.851	GG	AA	GG	GG	GG	GG	GG	GG	GG	GG
2_17879	1	52.851	AA	GG	AA	AA	AA	AA	AA	AA	AA	AA
2_19550	1	52.851	CC	AA	CC	CC	CC	CC	CC	CC	CC	CC
2_20187	1	52.851	AA	GG	AA	AA	AA	AA	AA	AA	AA	AA
2_20265	1	52.851	AA	GG	AA	AA	AA	AA	AA	AA	AA	AA
2_20791	1	52.851	AA	GG	AA	AA	AA	AA	AA	AA	AA	AA
2_21788	1	52.851	TT	GG	TT	TT	TT	TT	TT	TT	TT	TT
2_23630	1	52.851	GG	AA	GG	GG	GG	GG	GG	GG	GG	GG
2_23682	1	52.851	AA	GG	AA	AA	AA	AA	AA	AA	AA	AA
2_23683	1	52.851	TT	CC	TT	TT	TT	TT	TT	TT	TT	TT
2_24172	1	52.851	TT	GG	TT	TT	TT	TT	TT	TT	TT	TT
2_24505	1	52.851	CC	TT	CC	CC	CC	CC	CC	CC	CC	CC
2_24506	1	52.851	AA	GG	AA	AA	AA	AA	AA	AA	AA	AA
2_24531	1	52.851	CC	TT	CC	CC	CC	CC	CC	CC	CC	CC
2_24842	1	52.851	TT	CC	TT	TT	TT	TT	TT	TT	TT	TT
2_25742	1	52.851	CC	TT	CC	CC	CC	CC	CC	CC	CC	CC
2_26517	1	52.851	TT	GG	TT	TT	TT	TT	TT	TT	TT	TT
2_26964	1	52.851	CC	TT	CC	CC	CC	CC	CC	CC	CC	CC
2_27161	1	52.851	CC	TT	CC	CC	CC	CC	CC	CC	CC	CC
2_27162	1	52.851	AA	CC	AA	AA	AA	AA	AA	AA	AA	AA
2_27310	1	52.851	GG	AA	GG	GG	GG	GG	GG	GG	GG	GG
2_27470	1	52.851	TT	CC	TT	TT	TT	TT	TT	TT	TT	TT
2_27471	1	52.851	CC	AA	CC	CC	CC	CC	CC	CC	CC	CC
2_28315	1	52.851	GG	TT	GG	GG	GG	GG	GG	GG	GG	GG
2_28480	1	52.851	GG	AA	GG	GG	GG	GG	GG	GG	GG	GG
2_30132	1	52.851	AA	GG	AA	AA	AA	AA	AA	AA	AA	AA
2_30316	1	52.851	GG	TT	GG	GG	GG	GG	GG	GG	GG	GG
2_30770	1	52.851	AA	GG	AA	AA	AA	AA	AA	AA	AA	AA
2_31228	1	52.851	CC	AA	CC	CC	CC	CC	CC	CC	CC	CC
2_33376	1	52.851	AA	TT	AA	AA	AA	AA	AA	AA	AA	AA
2_33426	1	52.851	TT	AA	TT	TT	TT	TT	TT	TT	TT	TT
2_33639	1	52.851	GG	CC	GG	GG	GG	GG	GG	GG	GG	GG
2_33673	1	52.851	GG	CC	GG	GG	GG	GG	GG	GG	GG	GG
2_33714	1	52.851	CC	GG	CC	CC	CC	CC	CC	CC	CC	CC
2_34099	1	52.851	CC	GG	CC	CC	CC	CC	CC	CC	CC	CC
2_34887	1	52.851	CC	TT	CC	CC	CC	CC	CC	CC	CC	CC
2_37545	1	52.851	AA	GG	AA	AA	AA	AA	AA	AA	AA	AA
2_37546	1	52.851	TT	AA	TT	TT	TT	TT	TT	TT	TT	TT
2_39209	1	52.851	GG	AA	--	GG	GG	GG	AG	GG	GG	GG
2_39677	1	52.851	AA	GG	AA	AA	AA	AA	AA	AA	AA	AA
2_39860	1	52.851	TT	CC	TT	TT	TT	TT	TT	TT	TT	TT
2_39874	1	52.851	AA	GG	AA	AA	AA	AA	AA	AA	AA	AA
2_39883	1	52.851	GG	AA	GG	GG	GG	GG	GG	GG	GG	GG
2_39923	1	52.851	TT	CC	TT	TT	TT	TT	TT	TT	TT	TT
2_42604	1	52.851	CC	TT	CC	CC	CC	CC	CC	CC	CC	CC
2_44146	1	52.851	TT	CC	TT	TT	TT	TT	TT	TT	TT	TT
2_44432	1	52.851	AA	GG	--	AA	AA	AA	--	AA	AA	AA
2_44786	1	52.851	CC	GG	CC	CC	CC	CC	CC	CC	CC	CC
2_45061	1	52.851	TT	CC	TT	TT	TT	TT	TT	TT	TT	TT
2_45157	1	52.851	AA	CC	AA	AA	AA	AA	AA	AA	AA	AA
2_45330	1	52.851	AA	GG	AA	AA	AA	AA	AA	AA	AA	AA
2_45544	1	52.851	GG	AA	GG	GG	GG	GG	GG	GG	GG	GG
2_46002	1	52.851	AA	GG	AA	AA	AA	AA	AA	AA	AA	AA
2_46385	1	52.851	TT	GG	TT	TT	TT	TT	TT	TT	TT	TT
2_47533	1	52.851	AA	GG	AA	AA	AA	AA	AA	AA	AA	AA
2_47850	1	52.851	GG	AA	GG	GG	GG	GG	GG	GG	GG	GG
2_48047	1	52.851	TT	CC	TT	TT	TT	TT	TT	TT	TT	TT
2_48637	1	52.851	TT	CC	TT	TT	TT	TT	TT	TT	TT	TT
2_48868	1	52.851	AA	GG	AA	AA	AA	AA	AA	AA	AA	AA
2_48924	1	52.851	CC	GG	CC	CC	CC	CC	CC	CC	CC	CC
2_48965	1	52.851	CC	AA	CC	CC	CC	CC	CC	CC	CC	CC
2_49227	1	52.851	AA	GG	AA	AA	AA	AA	AA	AA	AA	AA
2_49520	1	52.851	TT	GG	TT	TT	TT	TT	TT	TT	TT	TT
2_49528	1	52.851	GG	TT	GG	GG	GG	GG	GG	GG	GG	GG
2_49862	1	52.851	TT	CC	TT	TT	TT	TT	TT	TT	TT	TT
2_50241	1	52.851	AA	GG	AA	AA	AA	AA	AA	AA	AA	AA
2_51431	1	52.851	TT	CC	TT	TT	TT	TT	TT	TT	TT	TT
2_51631	1	52.851	AA	GG	AA	AA	AA	AA	AA	AA	AA	AA
2_51754	1	52.851	AA	GG	AA	AA	AA	AA	--	AA	AA	AA
2_52779	1	52.851	GG	AA	GG	GG	GG	GG	GG	GG	GG	GG
2_53009	1	52.851	CC	TT	CC	CC	CC	CC	CC	CC	CC	CC
2_53055	1	52.851	CC	TT	CC	CC	CC	CC	CC	CC	CC	CC
2_53300	1	52.851	GG	TT	GG	GG	GG	GG	GG	GG	GG	GG
2_54112	1	52.851	TT	CC	TT	TT	TT	TT	TT	TT	TT	TT
2_54256	1	52.851	AA	GG	AA	AA	AA	AA	AA	AA	AA	AA
2_06272	1	54.071	CC	TT	CC	CC	CC	CC	CC	CC	CC	CC
2_06273	1	54.071	TT	CC	TT	TT	TT	TT	TT	TT	TT	TT
2_08460	1	54.071	CC	TT	CC	CC	CC	CC	CC	CC	CC	CC
2_08461	1	54.071	GG	AA	GG	GG	GG	GG	GG	GG	GG	GG
2_11790	1	54.071	GG	TT	GG	GG	GG	GG	GG	GG	GG	GG
2_11791	1	54.071	GG	AA	GG	GG	GG	GG	GG	GG	GG	GG
2_15141	1	54.071	AA	GG	AA	AA	AA	AA	AA	AA	AA	AA
2_15142	1	54.071	GG	AA	GG	GG	GG	GG	GG	GG	GG	GG
2_20172	1	54.071	AA	CC	AA	AA	AA	AA	AA	AA	AA	AA
2_25646	1	54.071	TT	CC	TT	TT	TT	TT	TT	TT	TT	TT
2_28397	1	54.071	AA	GG	AA	AA	AA	AA	AA	AA	AA	AA
2_28398	1	54.071	CC	TT	CC	CC	CC	CC	CC	CC	CC	CC
2_42402	1	54.071	TT	CC	TT	TT	TT	TT	TT	TT	TT	TT
2_44510	1	54.071	TT	CC	TT	TT	TT	TT	TT	TT	TT	TT
2_45199	1	54.071	CC	TT	CC	CC	CC	CC	CC	CC	CC	CC
2_45618	1	54.071	AA	GG	AA	AA	AA	AA	AA	AA	AA	AA
2_50606	1	54.071	TT	CC	TT	TT	TT	TT	TT	TT	TT	TT
2_52077	1	54.071	AA	GG	AA	AA	AA	AA	AA	AA	AA	AA
2_52471	1	54.071	TT	CC	TT	TT	TT	TT	TT	TT	TT	TT
2_53135	1	54.071	AA	GG	AA	AA	AA	AA	AA	AA	AA	AA
2_01048	1	54.673	CC	AA	CC	CC	CC	CC	CC	CC	CC	CC
2_01891	1	54.673	CC	TT	CC	CC	CC	CC	CC	CC	CC	CC
2_11134	1	54.673	CC	TT	CC	CC	CC	CC	CC	CC	CC	CC
2_11135	1	54.673	CC	AA	CC	CC	CC	CC	CC	CC	CC	CC
2_11860	1	54.673	AA	GG	AA	AA	AA	AA	AA	AA	AA	AA
2_12763	1	54.673	AA	GG	AA	AA	AA	AA	AA	AA	AA	AA
2_17782	1	54.673	GG	AA	GG	GG	GG	GG	GG	GG	GG	GG
2_19015	1	54.673	AA	GG	AA	AA	AA	AA	AA	AA	AA	AA
2_20631	1	54.673	TT	GG	TT	TT	TT	TT	TT	TT	TT	TT
2_20632	1	54.673	GG	TT	GG	GG	GG	GG	GG	GG	GG	GG
2_22303	1	54.673	CC	TT	CC	CC	CC	CC	CC	CC	CC	CC
2_22330	1	54.673	CC	TT	CC	CC	CC	CC	CC	CC	CC	CC
2_22331	1	54.673	CC	TT	CC	CC	CC	CC	CC	CC	CC	CC
2_22815	1	54.673	CC	TT	CC	CC	CC	CC	CC	CC	CC	CC
2_23822	1	54.673	AA	GG	AA	AA	AA	AA	AA	AA	AA	AA
2_23997	1	54.673	AA	GG	AA	AA	AA	AA	AA	AA	AA	AA
2_23998	1	54.673	AA	CC	AA	AA	AA	AA	AA	AA	AA	AA
2_24318	1	54.673	AA	GG	AA	AA	AA	AA	AA	AA	AA	AA
2_24876	1	54.673	TT	CC	TT	TT	TT	TT	TT	TT	TT	TT
2_25050	1	54.673	TT	CC	TT	TT	TT	TT	TT	TT	TT	TT
2_25051	1	54.673	CC	TT	CC	CC	CC	CC	CC	CC	CC	CC
2_25645	1	54.673	GG	AA	GG	GG	GG	GG	GG	GG	GG	GG
2_30575	1	54.673	GG	AA	GG	GG	GG	GG	GG	GG	GG	GG
2_31055	1	54.673	AA	GG	AA	AA	AA	AA	AA	AA	AA	AA
2_31440	1	54.673	AA	GG	AA	AA	AA	AA	AA	AA	AA	AA
2_31441	1	54.673	AA	GG	AA	AA	AA	AA	AA	AA	AA	AA
2_31538	1	54.673	TT	CC	TT	TT	TT	TT	TT	TT	TT	TT
2_31650	1	54.673	CC	TT	CC	CC	CC	CC	CC	CC	CC	CC
2_37686	1	54.673	CC	TT	CC	CC	CC	CC	CC	CC	CC	CC
2_38387	1	54.673	AA	GG	AA	AA	AA	AA	AA	AA	AA	AA
2_38388	1	54.673	TT	CC	TT	TT	TT	TT	TT	TT	TT	TT
2_38538	1	54.673	TT	CC	TT	TT	TT	TT	TT	TT	TT	TT
2_39080	1	54.673	GG	AA	GG	GG	GG	GG	GG	GG	GG	GG
2_39306	1	54.673	TT	CC	TT	TT	TT	TT	TT	TT	TT	TT
2_41594	1	54.673	AA	TT	AA	AA	AA	AA	AA	AA	AA	AA
2_42253	1	54.673	GG	AA	GG	GG	GG	GG	GG	GG	GG	GG
2_43825	1	54.673	CC	TT	CC	CC	CC	CC	CC	CC	CC	CC
2_44345	1	54.673	TT	CC	TT	TT	TT	TT	TT	TT	TT	TT
2_45358	1	54.673	CC	AA	CC	CC	CC	CC	CC	CC	CC	CC
2_46468	1	54.673	TT	CC	TT	TT	TT	TT	TT	TT	TT	TT
2_46718	1	54.673	TT	CC	TT	TT	TT	TT	TT	TT	TT	TT
2_46797	1	54.673	AA	GG	AA	AA	AA	AA	AA	AA	AA	AA
2_47953	1	54.673	AA	CC	AA	AA	AA	AA	AA	AA	AA	AA
2_49255	1	54.673	TT	CC	TT	TT	TT	TT	TT	TT	TT	TT
2_49770	1	54.673	CC	AA	CC	CC	CC	CC	CC	CC	CC	CC
2_51080	1	54.673	AA	GG	AA	AA	AA	AA	AA	AA	AA	AA
2_52585	1	54.673	CC	AA	CC	CC	CC	CC	CC	CC	CC	CC
2_54205	1	54.673	TT	CC	TT	TT	TT	TT	TT	TT	TT	TT
2_54607	1	54.673	AA	GG	AA	AA	AA	AA	AA	AA	AA	AA
2_54793	1	54.673	AA	GG	AA	AA	AA	AA	AA	AA	AA	AA
1_0075	1	55.893	TT	AA	TT	TT	TT	TT	TT	TT	TT	TT
2_10015	1	55.893	AA	GG	AA	AA	AA	AA	AA	AA	AA	AA
2_16599	1	55.893	GG	AA	GG	GG	GG	GG	GG	GG	GG	GG
2_31474	1	55.893	GG	TT	--	GG	GG	GG	--	GG	GG	GG
2_31475	1	55.893	CC	AA	CC	CC	CC	CC	CC	CC	CC	CC
2_00114	1	56.495	CC	TT	CC	CC	CC	CC	CC	CC	CC	CC
2_00115	1	56.495	GG	AA	GG	GG	GG	GG	GG	GG	GG	GG
2_01097	1	56.495	CC	TT	CC	CC	CC	CC	CC	CC	CC	CC
2_01098	1	56.495	GG	AA	GG	GG	GG	GG	GG	GG	GG	GG
2_01551	1	56.495	AA	GG	AA	AA	AA	AA	AA	AA	AA	AA
2_02404	1	56.495	TT	CC	TT	TT	TT	TT	TT	TT	TT	TT
2_03207	1	56.495	GG	AA	GG	GG	GG	GG	GG	GG	GG	GG
2_03208	1	56.495	CC	AA	CC	CC	CC	CC	CC	CC	CC	CC
2_06506	1	56.495	TT	CC	TT	TT	TT	TT	TT	TT	TT	TT
2_07136	1	56.495	TT	CC	TT	TT	TT	TT	TT	TT	TT	TT
2_07154	1	56.495	AA	GG	AA	AA	AA	AA	AA	AA	AA	AA
2_09622	1	56.495	CC	TT	CC	CC	CC	CC	CC	CC	CC	CC
2_11109	1	56.495	AA	GG	AA	AA	AA	AA	AA	AA	AA	AA
2_13102	1	56.495	AA	CC	AA	AA	AA	AA	AA	AA	AA	AA
2_13161	1	56.495	CC	TT	CC	CC	CC	CC	CC	CC	CC	CC
2_15340	1	56.495	AA	GG	AA	AA	AA	AA	AA	AA	AA	AA
2_18598	1	56.495	GG	AA	GG	GG	GG	GG	GG	GG	GG	GG
2_18855	1	56.495	AA	GG	AA	AA	AA	AA	AA	--	AA	AA
2_18993	1	56.495	GG	AA	GG	GG	GG	GG	GG	GG	GG	GG
2_19070	1	56.495	CC	TT	CC	CC	CC	CC	CC	CC	CC	CC
2_21711	1	56.495	GG	TT	GG	GG	GG	GG	--	GG	GG	GG
2_21712	1	56.495	CC	AA	CC	CC	CC	CC	CC	CC	CC	CC
2_24486	1	56.495	TT	GG	TT	TT	TT	TT	TT	TT	TT	TT
2_25073	1	56.495	GG	AA	GG	GG	GG	GG	GG	GG	GG	GG
2_25737	1	56.495	GG	AA	GG	GG	GG	GG	GG	GG	GG	GG
2_26401	1	56.495	GG	AA	GG	GG	GG	GG	GG	GG	GG	GG
2_26413	1	56.495	CC	AA	CC	CC	CC	CC	CC	CC	CC	CC
2_27353	1	56.495	TT	CC	TT	TT	TT	TT	TT	TT	TT	TT
2_28218	1	56.495	AA	GG	AA	AA	AA	AA	AA	AA	AA	AA
2_29324	1	56.495	GG	AA	GG	GG	GG	GG	GG	GG	GG	GG
2_37844	1	56.495	TT	CC	TT	TT	TT	TT	TT	TT	TT	TT
2_39109	1	56.495	TT	CC	TT	TT	TT	TT	TT	TT	TT	TT
2_39887	1	56.495	CC	TT	CC	CC	CC	CC	CC	CC	CC	CC
2_40469	1	56.495	GG	AA	GG	GG	GG	GG	GG	GG	GG	GG
2_40969	1	56.495	TT	GG	TT	TT	TT	TT	TT	TT	TT	TT
2_42106	1	56.495	CC	TT	CC	CC	CC	CC	CC	CC	CC	CC
2_42693	1	56.495	CC	TT	CC	CC	CC	CC	CC	CC	CC	CC
2_43263	1	56.495	CC	TT	CC	CC	CC	CC	CC	CC	CC	CC
2_45107	1	56.495	GG	AA	GG	GG	GG	GG	GG	GG	GG	GG
2_45240	1	56.495	TT	CC	TT	TT	TT	TT	TT	TT	TT	TT
2_46068	1	56.495	CC	AA	CC	CC	CC	CC	CC	CC	CC	CC
2_46434	1	56.495	TT	CC	TT	TT	TT	TT	TT	TT	TT	TT
2_46551	1	56.495	CC	TT	CC	CC	CC	CC	CC	CC	CC	CC
2_47120	1	56.495	AA	GG	AA	AA	AA	AA	AA	AA	AA	AA
2_47246	1	56.495	CC	AA	CC	CC	CC	CC	CC	CC	CC	CC
2_48898	1	56.495	CC	TT	CC	CC	CC	CC	CC	CC	CC	CC
2_49948	1	56.495	AA	GG	AA	AA	AA	AA	AA	AA	AA	AA
2_52414	1	56.495	TT	CC	TT	TT	TT	TT	TT	TT	TT	TT
2_52989	1	56.495	AA	GG	AA	AA	AA	AA	AA	AA	AA	AA
2_53161	1	56.495	TT	CC	TT	TT	TT	TT	TT	TT	TT	TT
2_53788	1	56.495	AA	GG	AA	AA	AA	AA	AA	AA	AA	AA
2_54770	1	56.495	TT	CC	TT	TT	TT	TT	TT	TT	TT	TT
2_54884	1	56.495	AA	GG	AA	AA	AA	AA	AA	AA	AA	AA
2_55481	1	56.495	CC	TT	CC	CC	CC	CC	CC	CC	CC	CC
2_29123	1	57.098	GG	AA	GG	GG	GG	GG	GG	GG	GG	GG
2_29522	1	57.098	TT	CC	TT	TT	TT	TT	TT	TT	TT	TT
2_29523	1	57.098	AA	GG	AA	AA	AA	AA	AA	AA	AA	AA
2_32118	1	57.098	GG	AA	GG	GG	GG	GG	GG	GG	GG	GG
2_38796	1	57.098	TT	CC	TT	TT	TT	TT	TT	TT	TT	TT
2_39358	1	57.098	TT	CC	TT	TT	TT	TT	TT	TT	TT	TT
2_41096	1	57.098	AA	GG	AA	AA	AA	AA	AA	AA	AA	AA
2_41312	1	57.098	TT	CC	TT	TT	TT	TT	TT	TT	TT	TT
2_42654	1	57.098	GG	AA	GG	GG	GG	GG	GG	GG	GG	GG
2_44760	1	57.098	TT	CC	TT	TT	TT	TT	TT	TT	TT	TT
2_45880	1	57.098	CC	TT	CC	CC	CC	CC	CC	CC	CC	CC
2_48126	1	57.098	TT	CC	TT	TT	TT	TT	TT	TT	TT	TT
2_48506	1	57.098	GG	AA	GG	GG	GG	GG	GG	GG	GG	GG
2_53554	1	57.098	TT	CC	TT	TT	TT	TT	TT	TT	TT	TT
2_55106	1	57.098	AA	GG	AA	AA	AA	AA	AA	AA	AA	AA
2_00976	1	57.7	CC	TT	CC	CC	CC	CC	CC	CC	CC	CC
2_32481	1	57.7	CC	GG	CC	CC	CC	CC	CC	CC	CC	CC
2_38117	1	58.303	TT	CC	TT	TT	TT	TT	TT	TT	TT	TT
2_41156	1	58.303	AA	GG	AA	AA	AA	AA	AA	AA	AA	AA
2_52580	1	58.303	TT	CC	TT	TT	TT	TT	TT	TT	TT	TT
2_55099	1	58.905	GG	AA	GG	GG	GG	GG	GG	GG	GG	GG
2_55124	1	59.508	GG	AA	GG	GG	GG	GG	GG	GG	GG	GG
2_47443	1	60.11	AA	CC	AA	AA	AA	AA	AA	AA	AA	AA
2_00028	1	60.712	CC	TT	CC	CC	CC	CC	CC	CC	CC	CC
2_04003	1	60.712	AA	GG	AA	AA	AA	AA	AA	AA	AA	AA
2_06844	1	60.712	TT	CC	TT	TT	TT	TT	TT	TT	TT	TT
2_09918	1	60.712	CC	TT	CC	CC	CC	CC	CC	CC	CC	CC
2_10879	1	60.712	TT	CC	TT	TT	TT	TT	TT	TT	TT	TT
2_13521	1	60.712	TT	CC	TT	TT	TT	TT	TT	TT	TT	TT
2_21203	1	60.712	GG	AA	GG	GG	GG	GG	GG	GG	GG	GG
2_22880	1	60.712	CC	AA	CC	CC	CC	CC	CC	CC	CC	CC
2_24103	1	60.712	AA	GG	AA	AA	AA	AA	AA	AA	AA	AA
2_24458	1	60.712	AA	GG	AA	AA	AA	AA	AA	AA	AA	AA
2_25468	1	60.712	GG	AA	GG	GG	GG	GG	GG	GG	GG	GG
2_25469	1	60.712	AA	GG	AA	AA	AA	AA	AA	AA	AA	AA
2_26468	1	60.712	TT	CC	TT	TT	TT	TT	TT	TT	TT	TT
2_28561	1	60.712	TT	CC	TT	TT	TT	TT	TT	TT	TT	TT
2_28662	1	60.712	GG	TT	GG	GG	GG	GG	GG	GG	GG	GG
2_29457	1	60.712	TT	CC	TT	TT	TT	TT	TT	TT	TT	TT
2_33629	1	60.712	TT	AA	TT	TT	TT	TT	TT	TT	TT	TT
2_33874	1	60.712	TT	AA	TT	TT	TT	TT	TT	TT	TT	TT
2_33978	1	60.712	TT	AA	TT	TT	TT	TT	TT	TT	TT	TT
2_34140	1	60.712	TT	AA	TT	TT	TT	TT	TT	TT	TT	TT
2_34188	1	60.712	CC	GG	CC	CC	CC	CC	CC	CC	CC	CC
2_34600	1	60.712	AA	TT	AA	AA	AA	AA	AA	AA	AA	AA
2_37464	1	60.712	AA	GG	AA	AA	AA	AA	AA	AA	AA	AA
2_37465	1	60.712	GG	AA	GG	GG	GG	GG	GG	GG	GG	GG
2_37534	1	60.712	AA	CC	AA	AA	AA	AA	AA	AA	AA	AA
2_37930	1	60.712	GG	TT	GG	GG	GG	GG	GG	GG	GG	GG
2_37931	1	60.712	TT	CC	TT	TT	TT	TT	TT	TT	TT	TT
2_38335	1	60.712	GG	AA	GG	GG	GG	GG	GG	GG	GG	GG
2_38530	1	60.712	AA	GG	AA	AA	AA	AA	AA	AA	AA	AA
2_38963	1	60.712	GG	AA	GG	GG	GG	GG	GG	GG	GG	GG
2_39043	1	60.712	CC	TT	CC	CC	CC	CC	CC	CC	CC	CC
2_39056	1	60.712	GG	TT	GG	GG	GG	GG	GG	GG	GG	GG
2_39086	1	60.712	CC	TT	CC	CC	CC	CC	CC	CC	CC	CC
2_39090	1	60.712	AA	GG	AA	AA	AA	AA	AA	AA	AA	AA
2_39244	1	60.712	GG	CC	GG	GG	GG	GG	GG	GG	GG	GG
2_39321	1	60.712	GG	TT	GG	GG	GG	GG	GG	GG	GG	GG
2_39438	1	60.712	TT	CC	TT	TT	TT	TT	TT	TT	TT	TT
2_39662	1	60.712	CC	TT	CC	CC	CC	CC	CC	CC	CC	CC
2_40103	1	60.712	TT	CC	TT	TT	TT	TT	TT	TT	TT	TT
2_40203	1	60.712	GG	AA	GG	GG	GG	GG	GG	GG	GG	GG
2_40255	1	60.712	TT	GG	TT	TT	TT	TT	TT	TT	TT	TT
2_40279	1	60.712	TT	CC	TT	TT	TT	TT	TT	TT	TT	TT
2_40306	1	60.712	CC	TT	CC	CC	CC	CC	CC	CC	CC	CC
2_40365	1	60.712	TT	GG	TT	TT	TT	TT	TT	TT	TT	TT
2_40514	1	60.712	AA	CC	AA	AA	AA	AA	AA	AA	AA	AA
2_40884	1	60.712	CC	TT	CC	CC	CC	CC	CC	CC	CC	CC
2_40893	1	60.712	AA	CC	AA	AA	AA	AA	AA	AA	AA	AA
2_41043	1	60.712	TT	CC	TT	TT	TT	TT	TT	TT	TT	TT
2_41079	1	60.712	GG	AA	GG	GG	GG	GG	GG	GG	GG	GG
2_41793	1	60.712	GG	AA	GG	GG	GG	GG	GG	GG	GG	GG
2_42076	1	60.712	CC	GG	CC	CC	CC	CC	CC	CC	CC	CC
2_42533	1	60.712	GG	AA	GG	GG	GG	GG	GG	GG	GG	GG
2_42786	1	60.712	AA	GG	AA	AA	AA	AA	AA	AA	AA	AA
2_43321	1	60.712	CC	TT	CC	CC	CC	CC	CC	CC	CC	CC
2_43386	1	60.712	AA	CC	AA	AA	AA	AA	AA	AA	AA	AA
2_43402	1	60.712	CC	TT	CC	CC	CC	CC	CC	CC	CC	CC
2_43894	1	60.712	GG	AA	GG	GG	GG	GG	GG	GG	GG	GG
2_43998	1	60.712	GG	TT	GG	GG	GG	GG	GG	GG	GG	GG
2_44092	1	60.712	GG	AA	GG	GG	GG	GG	GG	GG	GG	GG
2_44636	1	60.712	CC	AA	CC	CC	CC	CC	CC	CC	CC	CC
2_44789	1	60.712	CC	TT	CC	CC	CC	CC	CC	CC	CC	CC
2_45429	1	60.712	TT	CC	TT	TT	TT	TT	TT	TT	TT	TT
2_45459	1	60.712	AA	CC	AA	AA	AA	AA	AA	AA	AA	AA
2_45611	1	60.712	TT	CC	TT	TT	TT	TT	TT	TT	TT	TT
2_45990	1	60.712	TT	CC	TT	TT	TT	TT	TT	TT	TT	TT
2_46139	1	60.712	CC	TT	CC	CC	CC	CC	CC	CC	CC	CC
2_46357	1	60.712	AA	CC	AA	AA	AA	AA	AA	AA	AA	AA
2_46439	1	60.712	TT	CC	TT	TT	TT	TT	TT	TT	TT	TT
2_46555	1	60.712	CC	TT	CC	CC	CC	CC	CC	CC	CC	CC
2_46643	1	60.712	TT	CC	TT	TT	TT	TT	TT	TT	TT	TT
2_46686	1	60.712	TT	GG	TT	TT	TT	TT	TT	TT	TT	TT
2_46728	1	60.712	AA	GG	AA	AA	AA	AA	AA	AA	AA	AA
2_46825	1	60.712	GG	AA	GG	GG	GG	GG	GG	GG	GG	GG
2_46979	1	60.712	AA	AA	AA	AA	AA	AA	AA	AA	AA	AA
2_47141	1	60.712	GG	AA	GG	GG	GG	GG	GG	GG	GG	GG
2_47350	1	60.712	GG	AA	GG	GG	GG	GG	GG	GG	GG	GG
2_47354	1	60.712	CC	TT	CC	CC	CC	CC	CC	CC	CC	CC
2_47596	1	60.712	AA	GG	AA	AA	AA	AA	AA	AA	AA	AA
2_48266	1	60.712	CC	TT	CC	CC	CC	CC	CC	CC	CC	CC
2_48403	1	60.712	CC	TT	CC	CC	CC	CC	CC	CC	CC	CC
2_48871	1	60.712	GG	AA	GG	GG	GG	GG	GG	GG	GG	GG
2_49207	1	60.712	TT	CC	TT	TT	TT	TT	TT	TT	TT	TT
2_49376	1	60.712	GG	CC	GG	GG	GG	GG	GG	GG	GG	GG
2_50272	1	60.712	GG	AA	GG	GG	GG	GG	GG	GG	GG	GG
2_50552	1	60.712	CC	TT	CC	CC	CC	CC	CC	CC	CC	CC
2_50933	1	60.712	AA	GG	AA	AA	AA	AA	AA	AA	AA	AA
2_51132	1	60.712	GG	AA	GG	GG	GG	GG	GG	GG	GG	GG
2_51188	1	60.712	GG	CC	GG	GG	GG	GG	GG	GG	GG	GG
2_51298	1	60.712	AA	GG	AA	AA	AA	AA	AA	AA	AA	AA
2_51314	1	60.712	CC	TT	CC	CC	CC	CC	CC	CC	CC	CC
2_51379	1	60.712	CC	TT	CC	CC	CC	CC	CC	CC	CC	CC
2_51828	1	60.712	AA	CC	AA	AA	AA	AA	AA	AA	AA	AA
2_52080	1	60.712	CC	GG	CC	CC	CC	CC	CC	CC	CC	CC
2_52130	1	60.712	AA	GG	AA	AA	AA	AA	AA	AA	AA	AA
2_52590	1	60.712	TT	CC	TT	TT	TT	TT	TT	TT	TT	TT
2_52708	1	60.712	GG	TT	GG	GG	GG	GG	GG	GG	GG	GG
2_52809	1	60.712	GG	AA	GG	GG	GG	GG	GG	GG	GG	GG
2_53019	1	60.712	GG	AA	GG	GG	GG	GG	GG	GG	GG	GG
2_53268	1	60.712	CC	AA	CC	CC	CC	CC	CC	CC	CC	CC
2_53342	1	60.712	GG	AA	GG	GG	GG	GG	GG	GG	GG	GG
2_53621	1	60.712	GG	AA	GG	GG	GG	GG	GG	GG	GG	GG
2_54211	1	60.712	AA	GG	AA	AA	AA	AA	AA	AA	AA	AA
2_55012	1	60.712	CC	TT	CC	CC	CC	CC	CC	CC	CC	CC
2_02669	1	61.932	CC	TT	CC	CC	CC	CC	CC	CC	CC	CC
2_03286	1	61.932	GG	AA	GG	GG	GG	GG	GG	GG	GG	GG
2_04539	1	61.932	AA	CC	AA	AA	AA	AA	AA	AA	AA	AA
2_06966	1	61.932	GG	AA	GG	GG	GG	GG	GG	GG	GG	GG
2_10421	1	61.932	TT	CC	TT	TT	TT	TT	TT	TT	TT	TT
2_12621	1	61.932	CC	TT	CC	CC	CC	CC	CC	CC	CC	CC
2_13582	1	61.932	TT	GG	TT	TT	TT	TT	TT	TT	TT	TT
2_18275	1	61.932	CC	TT	CC	CC	CC	CC	CC	CC	CC	CC
2_18457	1	61.932	AA	CC	AA	AA	AA	AA	AA	AA	AA	AA
2_19682	1	61.932	CC	AA	CC	CC	CC	CC	CC	CC	CC	CC
2_30721	1	61.932	CC	CC	CC	CC	CC	CC	CC	CC	CC	CC
2_32944	1	61.932	CC	GG	CC	CC	CC	CC	CC	CC	CC	CC
2_37737	1	61.932	TT	GG	TT	TT	TT	TT	TT	TT	TT	TT
2_37758	1	61.932	TT	CC	TT	TT	TT	TT	TT	TT	TT	TT
2_37759	1	61.932	GG	TT	GG	GG	GG	GG	GG	GG	GG	GG
2_38063	1	61.932	CC	TT	CC	CC	CC	CC	CC	CC	CC	CC
2_38064	1	61.932	GG	TT	GG	GG	GG	GG	GG	GG	GG	GG
2_38069	1	61.932	GG	AA	GG	GG	GG	GG	GG	GG	GG	GG
2_39179	1	61.932	GG	CC	GG	GG	GG	GG	GG	GG	GG	GG
2_39239	1	61.932	--	TT	--	--	--	--	--	--	--	--
2_39698	1	61.932	TT	GG	TT	TT	TT	TT	TT	TT	TT	TT
2_40691	1	61.932	GG	AA	GG	GG	GG	GG	GG	GG	GG	GG
2_40846	1	61.932	GG	AA	GG	GG	GG	GG	GG	GG	GG	GG
2_41618	1	61.932	TT	GG	TT	TT	TT	TT	TT	TT	TT	TT
2_41760	1	61.932	CC	TT	CC	CC	CC	CC	CC	CC	CC	CC
2_42849	1	61.932	GG	AA	GG	GG	GG	GG	GG	GG	GG	GG
2_43209	1	61.932	CC	AA	CC	CC	CC	CC	CC	CC	CC	CC
2_43841	1	61.932	CC	AA	CC	CC	CC	CC	CC	CC	CC	CC
2_44031	1	61.932	GG	AA	GG	GG	GG	GG	GG	GG	GG	GG
2_44381	1	61.932	TT	CC	TT	TT	TT	TT	TT	TT	TT	TT
2_44773	1	61.932	AA	GG	AA	AA	AA	AA	AA	AA	AA	AA
2_45977	1	61.932	TT	CC	TT	TT	TT	TT	TT	TT	TT	TT
2_46234	1	61.932	CC	TT	CC	CC	CC	CC	CC	CC	CC	CC
2_46876	1	61.932	TT	CC	TT	TT	TT	TT	TT	TT	TT	TT
2_48682	1	61.932	AA	CC	AA	AA	AA	AA	AA	AA	AA	AA
2_48730	1	61.932	CC	TT	CC	CC	CC	CC	CC	CC	CC	CC
2_51493	1	61.932	TT	CC	TT	TT	TT	TT	TT	TT	TT	TT
2_52290	1	61.932	AA	GG	AA	AA	AA	AA	AA	AA	AA	AA
1_0647	1	63.152	AA	GG	AA	AA	AA	AA	AA	AA	AA	AA
2_12668	1	63.152	AA	GG	AA	AA	AA	AA	AA	AA	AA	AA
2_27850	1	63.152	AA	GG	AA	AA	AA	AA	AA	AA	AA	AA
2_29198	1	63.152	AA	GG	AA	AA	AA	AA	AA	AA	AA	AA
2_30612	1	63.152	TT	CC	TT	TT	TT	TT	TT	TT	TT	TT
2_33492	1	63.152	CC	GG	CC	CC	CC	CC	CC	CC	CC	CC
2_37653	1	63.152	AA	GG	AA	AA	AA	AA	AA	AA	AA	AA
2_38049	1	63.152	TT	CC	TT	TT	TT	TT	TT	TT	TT	TT
2_38213	1	63.152	AA	GG	AA	AA	AA	AA	AA	AA	AA	AA
2_39525	1	63.152	AA	CC	AA	AA	AA	AA	AA	AA	AA	AA
2_40387	1	63.152	TT	CC	TT	TT	TT	TT	TT	TT	TT	TT
2_40560	1	63.152	TT	GG	TT	TT	TT	TT	TT	TT	TT	TT
2_41248	1	63.152	CC	TT	CC	CC	CC	CC	CC	CC	CC	CC
2_41283	1	63.152	GG	TT	GG	GG	GG	GG	GG	GG	GG	GG
2_42638	1	63.152	TT	CC	TT	TT	TT	TT	TT	TT	TT	TT
2_43391	1	63.152	TT	CC	TT	TT	TT	TT	TT	TT	TT	TT
2_43925	1	63.152	CC	GG	CC	CC	CC	CC	CC	CC	CC	CC
2_44541	1	63.152	AA	GG	AA	AA	AA	AA	AA	AA	AA	AA
2_45685	1	63.152	AA	GG	AA	AA	AA	AA	AA	AA	AA	AA
2_46256	1	63.152	CC	TT	CC	CC	CC	CC	CC	CC	CC	CC
2_47114	1	63.152	CC	TT	CC	CC	CC	CC	CC	CC	CC	CC
2_47441	1	63.152	GG	AA	GG	GG	GG	GG	GG	GG	GG	GG
2_47622	1	63.152	TT	CC	TT	TT	TT	TT	TT	TT	TT	TT
2_48483	1	63.152	GG	AA	GG	GG	GG	GG	--	GG	GG	GG
2_49881	1	63.152	TT	CC	TT	TT	TT	TT	TT	TT	TT	TT
2_49896	1	63.152	AA	GG	AA	AA	AA	AA	AA	AA	AA	AA
2_50260	1	63.152	CC	AA	CC	CC	CC	CC	CC	CC	CC	CC
2_50518	1	63.152	TT	CC	TT	TT	TT	TT	TT	TT	TT	TT
2_51837	1	63.152	GG	AA	GG	GG	GG	GG	GG	GG	GG	GG
2_52193	1	63.152	CC	TT	CC	CC	CC	CC	CC	CC	CC	CC
2_52230	1	63.152	AA	GG	AA	AA	AA	AA	AA	AA	AA	AA
2_52608	1	63.152	AA	GG	AA	AA	AA	AA	AA	AA	AA	AA
2_52739	1	63.152	AA	GG	AA	AA	AA	AA	AA	AA	AA	AA
2_53001	1	63.152	TT	CC	TT	TT	TT	TT	TT	TT	TT	TT
2_53114	1	63.152	CC	AA	CC	CC	CC	CC	CC	CC	CC	CC
2_53638	1	63.152	AA	GG	AA	AA	AA	AA	AA	AA	AA	AA
2_54552	1	63.152	CC	TT	CC	CC	CC	CC	CC	CC	CC	CC
2_55413	1	63.152	TT	CC	TT	TT	TT	TT	TT	TT	TT	TT
2_00982	1	63.754	TT	CC	TT	TT	TT	TT	TT	TT	TT	TT
2_06830	1	63.754	AA	CC	AA	AA	AA	AA	AA	AA	AA	AA
2_07518	1	63.754	AA	GG	AA	AA	AA	AA	AA	AA	AA	AA
2_07519	1	63.754	AA	GG	AA	AA	AA	AA	AA	AA	AA	AA
2_14461	1	63.754	TT	CC	TT	TT	TT	TT	TT	TT	TT	TT
2_14462	1	63.754	TT	GG	TT	TT	TT	TT	TT	TT	TT	TT
2_19716	1	63.754	AA	GG	AA	AA	AA	AA	AA	AA	AA	AA
2_20084	1	63.754	CC	TT	CC	CC	CC	CC	CC	CC	CC	CC
2_29656	1	63.754	CC	TT	CC	CC	CC	CC	CC	CC	CC	CC
2_29669	1	63.754	GG	AA	GG	GG	GG	GG	GG	GG	GG	GG
2_30262	1	63.754	GG	AA	GG	GG	GG	GG	GG	GG	GG	GG
2_30263	1	63.754	AA	GG	AA	AA	AA	AA	AA	AA	AA	AA
2_32570	1	63.754	AA	TT	AA	AA	AA	AA	AA	AA	AA	AA
2_37746	1	63.754	AA	GG	AA	AA	AA	AA	AA	AA	AA	AA
2_37747	1	63.754	CC	TT	CC	CC	CC	CC	CC	CC	CC	CC
2_37962	1	63.754	AA	TT	AA	AA	AA	AA	AA	AA	AA	AA
2_38271	1	63.754	TT	AA	TT	TT	TT	TT	TT	TT	TT	TT
2_41213	1	63.754	AA	GG	AA	AA	AA	AA	AA	AA	AA	AA
2_41589	1	63.754	GG	AA	GG	GG	GG	GG	GG	GG	GG	GG
2_44384	1	63.754	AA	GG	AA	AA	AA	AA	AA	AA	AA	AA
2_44690	1	63.754	CC	AA	CC	CC	CC	CC	CC	CC	CC	CC
2_47453	1	63.754	AA	GG	AA	AA	AA	AA	AA	AA	AA	AA
2_48549	1	63.754	TT	GG	TT	TT	TT	TT	TT	TT	TT	TT
2_48800	1	63.754	CC	AA	CC	CC	CC	CC	CC	CC	CC	CC
2_49879	1	63.754	AA	GG	AA	AA	AA	AA	AA	AA	AA	AA
2_52616	1	63.754	AA	GG	AA	AA	AA	AA	AA	AA	AA	AA
2_53556	1	63.754	TT	CC	TT	TT	TT	TT	TT	--	--	TT
2_01819	1	64.357	CC	TT	CC	CC	CC	CC	CC	CC	CC	CC
2_25244	1	64.357	TT	GG	TT	TT	TT	TT	TT	TT	TT	TT
2_33732	1	64.357	GG	CC	GG	GG	GG	GG	GG	GG	GG	GG
2_41536	1	64.357	AA	GG	AA	AA	AA	AA	AA	AA	AA	AA
2_34659	1	66.21	CC	GG	CC	CC	CC	CC	CC	CC	CC	CC
1_0950	1	66.812	AA	GG	AA	AA	AA	AA	AA	AA	AA	AA
2_02760	1	66.812	CC	AA	CC	CC	CC	CC	CC	CC	CC	CC
2_13987	1	66.812	TT	CC	TT	TT	TT	TT	TT	TT	TT	TT
2_15199	1	66.812	TT	CC	TT	TT	TT	TT	TT	TT	TT	TT
2_20897	1	66.812	CC	TT	CC	CC	CC	CC	CC	CC	CC	CC
2_25666	1	66.812	GG	TT	GG	GG	GG	GG	GG	GG	GG	GG
2_25855	1	66.812	AA	CC	AA	AA	AA	AA	AA	AA	AA	AA
2_33621	1	66.812	GG	CC	GG	GG	GG	GG	GG	GG	GG	GG
2_40692	1	66.812	TT	CC	TT	TT	TT	TT	TT	TT	TT	TT
2_42815	1	66.812	TT	CC	TT	TT	TT	TT	TT	TT	TT	TT
2_42873	1	66.812	GG	CC	GG	GG	GG	GG	GG	GG	GG	GG
2_43033	1	66.812	TT	GG	TT	TT	TT	TT	TT	TT	TT	TT
2_48853	1	66.812	CC	TT	CC	CC	CC	CC	CC	CC	CC	CC
2_53535	1	66.812	TT	CC	TT	TT	TT	TT	TT	TT	TT	TT
2_55228	1	66.812	TT	CC	TT	TT	TT	TT	TT	TT	TT	TT
2_05315	1	67.414	TT	GG	TT	TT	TT	TT	TT	TT	TT	TT
2_24965	1	68.634	AA	GG	AA	AA	AA	AA	AA	AA	AA	AA
2_17493	1	71.803	AA	GG	AA	AA	AA	AA	AA	AA	AA	AA
2_21601	2	0	CC	TT	CC	CC	CC	CC	CC	CC	CC	CC
1_1129	2	0.61	GG	AA	GG	GG	GG	GG	GG	GG	GG	GG
1_1364	2	0.61	GG	AA	GG	GG	GG	GG	GG	GG	GG	GG
2_00227	2	0.61	CC	AA	CC	CC	CC	CC	CC	CC	CC	CC
2_00228	2	0.61	GG	AA	GG	GG	GG	GG	GG	GG	GG	GG
2_03610	2	0.61	AA	GG	AA	AA	AA	AA	AA	AA	AA	AA
2_07365	2	0.61	CC	AA	CC	CC	CC	CC	CC	CC	CC	CC
2_11776	2	0.61	TT	CC	TT	TT	TT	TT	TT	TT	TT	TT
2_11777	2	0.61	GG	AA	GG	GG	GG	GG	GG	GG	GG	GG
2_14388	2	0.61	GG	AA	GG	GG	GG	GG	GG	GG	GG	AA
2_17155	2	0.61	GG	AA	GG	GG	GG	GG	GG	GG	GG	GG
2_21266	2	0.61	GG	TT	GG	GG	GG	GG	GG	GG	GG	GG
2_26009	2	0.61	CC	TT	CC	CC	CC	CC	CC	CC	CC	CC
2_26408	2	0.61	GG	AA	GG	GG	GG	GG	GG	GG	GG	GG
2_27453	2	0.61	GG	AA	GG	GG	GG	GG	GG	GG	GG	GG
2_29744	2	0.61	GG	AA	GG	GG	GG	GG	GG	GG	GG	GG
2_30340	2	0.61	TT	CC	TT	TT	TT	TT	TT	TT	TT	TT
2_31422	2	0.61	TT	GG	--	TT	TT	TT	--	--	--	TT
2_36102	2	0.61	AA	GG	AA	AA	AA	AA	AA	AA	AA	AA
2_46359	2	0.61	AA	CC	AA	AA	AA	AA	AA	AA	AA	AA
2_52083	2	0.61	AA	TT	AA	AA	AA	AA	AA	AA	AA	AA
2_52790	2	0.61	CC	TT	CC	CC	CC	CC	CC	CC	CC	CC
2_05745	2	1.22	AA	CC	AA	AA	AA	AA	AA	AA	AA	CC
2_05746	2	1.22	AA	GG	AA	AA	AA	AA	AA	AA	AA	GG
2_07297	2	1.22	TT	CC	TT	TT	TT	TT	TT	TT	TT	TT
2_14891	2	1.22	GG	AA	GG	GG	GG	GG	GG	GG	GG	AA
2_18599	2	1.22	AA	GG	AA	AA	AA	AA	AA	AA	AA	AA
2_18600	2	1.22	CC	TT	CC	CC	CC	CC	CC	CC	CC	CC
2_19640	2	1.22	AA	CC	AA	AA	AA	AA	AA	AA	AA	CC
2_23854	2	1.22	CC	AA	CC	CC	CC	CC	CC	CC	CC	CC
2_23855	2	1.22	GG	TT	GG	GG	GG	GG	GG	GG	GG	GG
2_27408	2	1.22	GG	AA	GG	GG	GG	GG	GG	GG	GG	GG
2_29529	2	1.22	GG	AA	GG	GG	GG	GG	GG	GG	GG	AA
2_29530	2	1.22	TT	CC	TT	TT	TT	TT	TT	TT	TT	CC
2_32665	2	1.22	TT	AA	TT	TT	TT	TT	TT	TT	TT	AA
1_1371	2	1.822	AA	GG	AA	AA	AA	AA	AA	AA	AA	AA
2_02433	2	1.822	GG	AA	GG	GG	GG	GG	GG	GG	GG	GG
2_03628	2	1.822	AA	CC	AA	AA	AA	AA	AA	AA	AA	AA
2_03630	2	1.822	TT	GG	TT	TT	TT	TT	TT	TT	TT	GG
2_10074	2	1.822	TT	CC	TT	TT	TT	TT	TT	TT	TT	TT
2_14564	2	1.822	CC	AA	CC	CC	CC	CC	CC	CC	CC	AA
2_18670	2	1.822	TT	CC	TT	TT	TT	TT	TT	TT	TT	CC
2_23616	2	1.822	TT	CC	TT	TT	TT	TT	TT	TT	TT	TT
2_26015	2	1.822	GG	AA	GG	GG	GG	GG	GG	GG	GG	GG
2_28363	2	1.822	TT	GG	TT	TT	TT	TT	TT	TT	TT	TT
2_30933	2	1.822	GG	AA	GG	GG	GG	GG	GG	GG	GG	GG
2_45542	2	1.822	GG	TT	GG	GG	GG	GG	GG	GG	GG	GG
1_0295	2	3.042	AA	GG	AA	AA	AA	AA	AA	AA	AA	AA
1_0657	2	3.042	AA	GG	AA	AA	AA	AA	AA	AA	AA	AA
2_01486	2	3.042	GG	AA	GG	GG	GG	GG	GG	GG	GG	GG
2_01487	2	3.042	TT	CC	TT	TT	TT	TT	TT	TT	TT	TT
2_01679	2	3.042	CC	TT	CC	CC	CC	CC	CC	CC	CC	CC
2_01680	2	3.042	TT	GG	TT	TT	TT	TT	TT	TT	TT	TT
2_06758	2	3.042	CC	TT	CC	CC	CC	CC	CC	CC	CC	CC
2_08476	2	3.042	CC	AA	CC	CC	CC	CC	CC	CC	CC	CC
2_08512	2	3.042	CC	AA	CC	CC	CC	CC	CC	CC	CC	CC
2_08513	2	3.042	AA	GG	AA	AA	AA	AA	AA	AA	AA	AA
2_09021	2	3.042	TT	CC	TT	TT	TT	TT	TT	TT	TT	TT
2_10093	2	3.042	GG	AA	GG	GG	GG	GG	GG	GG	GG	GG
2_10094	2	3.042	GG	AA	GG	GG	GG	GG	GG	GG	GG	GG
2_16260	2	3.042	AA	GG	AA	AA	AA	AA	AA	AA	AA	AA
2_16261	2	3.042	CC	TT	CC	CC	CC	CC	CC	CC	CC	CC
2_20352	2	3.042	GG	AA	GG	GG	GG	GG	GG	GG	GG	GG
2_21090	2	3.042	CC	TT	CC	CC	CC	CC	CC	CC	CC	CC
2_21091	2	3.042	TT	GG	TT	TT	TT	TT	TT	TT	TT	TT
2_22943	2	3.042	CC	TT	CC	CC	CC	CC	CC	CC	CC	CC
2_22944	2	3.042	TT	CC	TT	TT	TT	TT	TT	TT	TT	TT
2_24036	2	3.042	CC	AA	CC	CC	CC	CC	CC	CC	CC	CC
2_24223	2	3.042	TT	CC	TT	TT	TT	TT	TT	TT	TT	TT
2_26996	2	3.042	GG	AA	GG	GG	GG	GG	GG	GG	GG	GG
2_27223	2	3.042	CC	TT	CC	CC	CC	CC	CC	CC	CC	CC
2_28032	2	3.042	CC	TT	CC	CC	CC	CC	CC	CC	CC	CC
2_33406	2	3.042	AA	TT	AA	AA	AA	AA	AA	AA	AA	AA
2_33439	2	3.042	TT	AA	TT	TT	TT	TT	TT	TT	TT	TT
2_33934	2	3.042	AA	TT	AA	AA	AA	AA	AA	AA	AA	AA
2_37823	2	3.042	GG	AA	GG	GG	GG	GG	GG	GG	GG	GG
2_42339	2	3.042	TT	GG	TT	TT	TT	TT	TT	TT	TT	TT
2_51377	2	3.042	GG	AA	GG	GG	GG	GG	GG	GG	GG	GG
2_54590	2	3.042	CC	TT	CC	CC	CC	CC	CC	CC	CC	CC
2_02673	2	4.894	GG	AA	GG	GG	GG	GG	GG	GG	GG	GG
2_17265	2	4.894	GG	AA	GG	GG	GG	GG	GG	GG	GG	GG
2_17266	2	4.894	GG	TT	GG	GG	GG	GG	GG	GG	GG	GG
2_18390	2	4.894	AA	CC	AA	AA	AA	AA	AA	AA	AA	AA
2_33738	2	4.894	AA	TT	AA	AA	AA	AA	AA	AA	AA	AA
2_07707	2	5.497	TT	CC	TT	TT	TT	TT	TT	TT	TT	TT
2_07708	2	5.497	GG	AA	GG	GG	GG	GG	GG	GG	GG	GG
2_19736	2	5.497	CC	TT	CC	CC	CC	CC	CC	CC	CC	CC
2_29321	2	5.497	AA	GG	AA	AA	AA	AA	AA	AA	AA	AA
2_03405	2	6.717	GG	TT	GG	GG	GG	GG	GG	GG	GG	GG
2_13859	2	6.717	CC	TT	CC	CC	CC	CC	CC	CC	CC	CC
2_25918	2	6.717	TT	CC	TT	TT	TT	TT	TT	TT	TT	TT
2_29563	2	6.717	GG	AA	GG	GG	GG	GG	GG	GG	GG	GG
2_43003	2	6.717	CC	TT	CC	CC	CC	CC	CC	CC	CC	CC
1_0113	2	7.319	GG	CC	GG	GG	GG	GG	GG	GG	GG	GG
2_14310	2	7.319	AA	GG	AA	AA	AA	AA	AA	AA	AA	AA
2_22360	2	7.319	CC	TT	CC	CC	CC	CC	CC	CC	CC	CC
2_22361	2	7.319	CC	TT	CC	CC	CC	CC	CC	CC	CC	CC
2_26944	2	7.319	TT	CC	TT	TT	TT	TT	TT	TT	TT	TT
2_28303	2	7.319	CC	TT	CC	CC	CC	CC	CC	CC	CC	CC
2_31199	2	7.319	TT	CC	TT	TT	TT	TT	TT	TT	TT	TT
2_04655	2	8.539	TT	CC	TT	TT	TT	TT	TT	TT	TT	TT
2_04656	2	8.539	AA	GG	AA	AA	AA	AA	AA	AA	AA	AA
2_21647	2	8.539	CC	AA	CC	CC	CC	CC	CC	CC	CC	CC
2_25790	2	8.539	TT	CC	TT	TT	TT	TT	TT	TT	TT	TT
2_45151	2	8.539	CC	AA	CC	CC	CC	CC	CC	CC	CC	CC
2_46731	2	8.539	TT	CC	TT	TT	TT	TT	TT	TT	TT	TT
2_08632	2	9.141	TT	GG	TT	TT	TT	TT	TT	TT	TT	TT
2_08633	2	9.141	TT	CC	TT	TT	TT	TT	TT	TT	TT	TT
2_39780	2	9.141	AA	GG	AA	AA	AA	AA	AA	AA	AA	AA
2_46211	2	9.141	CC	TT	CC	CC	CC	CC	CC	CC	CC	CC
2_55107	2	9.141	CC	GG	CC	CC	CC	CC	CC	CC	CC	CC
2_03383	2	10.361	GG	AA	GG	GG	GG	GG	GG	GG	GG	GG
2_09365	2	10.361	CC	AA	CC	CC	CC	CC	CC	CC	CC	CC
2_11527	2	10.361	TT	CC	TT	TT	TT	TT	TT	TT	TT	TT
2_14740	2	10.361	CC	TT	CC	CC	CC	CC	CC	CC	CC	CC
2_18922	2	10.361	AA	GG	AA	AA	AA	AA	AA	AA	AA	AA
2_20618	2	10.361	GG	TT	GG	GG	GG	GG	GG	GG	GG	GG
2_28135	2	10.361	TT	CC	TT	TT	TT	TT	TT	TT	TT	TT
2_31266	2	10.361	CC	TT	CC	CC	CC	CC	CC	CC	CC	CC
2_55219	2	10.361	CC	TT	CC	CC	CC	CC	CC	CC	CC	CC
2_14105	2	10.963	AA	GG	AA	AA	AA	AA	AA	AA	AA	AA
2_22936	2	10.963	AA	CC	AA	AA	AA	AA	AA	AA	AA	AA
2_22937	2	10.963	TT	GG	TT	TT	TT	TT	TT	TT	TT	TT
2_29651	2	10.963	GG	AA	GG	GG	GG	GG	GG	GG	GG	GG
2_29652	2	10.963	CC	AA	CC	CC	CC	CC	CC	CC	CC	CC
2_46309	2	10.963	AA	GG	AA	AA	AA	AA	AA	--	--	AA
1_1523	2	11.566	GG	CC	GG	GG	GG	GG	GG	GG	GG	GG
2_07447	2	11.566	CC	TT	CC	CC	CC	CC	CC	CC	CC	CC
2_07448	2	11.566	AA	GG	AA	AA	AA	AA	AA	AA	AA	AA
2_07449	2	11.566	CC	TT	CC	CC	CC	CC	CC	CC	CC	CC
2_14278	2	11.566	TT	CC	TT	TT	TT	TT	TT	TT	TT	TT
2_14279	2	11.566	TT	CC	TT	TT	TT	TT	TT	TT	TT	TT
2_19412	2	11.566	GG	AA	GG	GG	GG	GG	GG	GG	GG	GG
2_23457	2	11.566	AA	GG	AA	AA	AA	AA	AA	AA	AA	AA
2_27467	2	11.566	CC	TT	CC	CC	CC	CC	CC	CC	CC	CC
2_27468	2	11.566	GG	TT	GG	GG	GG	GG	GG	GG	GG	GG
2_28653	2	11.566	GG	AA	GG	GG	GG	GG	GG	GG	GG	GG
2_46247	2	11.566	AA	GG	AA	AA	AA	AA	AA	AA	AA	AA
2_49035	2	11.566	AA	CC	AA	AA	AA	AA	AA	AA	AA	AA
2_55150	2	11.566	TT	CC	TT	TT	TT	TT	TT	TT	TT	TT
2_00130	2	12.786	CC	TT	CC	CC	CC	CC	CC	CC	CC	CC
2_16452	2	12.786	GG	AA	GG	GG	GG	GG	GG	GG	GG	GG
2_20573	2	12.786	TT	CC	TT	TT	TT	TT	TT	TT	TT	TT
2_24494	2	12.786	TT	CC	TT	TT	TT	TT	TT	TT	TT	TT
2_32276	2	12.786	AA	GG	AA	AA	AA	AA	AA	AA	AA	AA
2_44104	2	12.786	TT	CC	TT	TT	TT	TT	TT	TT	TT	TT
2_47538	2	12.786	GG	TT	GG	GG	GG	GG	GG	GG	GG	GG
2_02219	2	13.388	CC	TT	CC	CC	CC	CC	CC	CC	CC	CC
2_02220	2	13.388	GG	TT	GG	GG	GG	GG	GG	GG	GG	GG
2_05040	2	13.388	TT	CC	TT	TT	TT	TT	TT	TT	TT	TT
2_05041	2	13.388	GG	AA	GG	GG	GG	GG	GG	GG	GG	GG
2_07660	2	13.388	AA	GG	AA	AA	AA	AA	AA	AA	AA	AA
2_07661	2	13.388	AA	GG	AA	AA	AA	AA	AA	AA	AA	AA
2_14303	2	13.388	GG	TT	GG	GG	GG	GG	GG	GG	GG	GG
2_14304	2	13.388	AA	GG	AA	AA	AA	AA	AA	AA	AA	AA
2_14305	2	13.388	GG	TT	GG	GG	GG	GG	GG	GG	GG	GG
2_23800	2	13.388	CC	TT	CC	CC	CC	CC	CC	CC	CC	CC
2_23801	2	13.388	AA	CC	AA	AA	AA	AA	AA	AA	AA	AA
2_24617	2	13.388	AA	GG	AA	AA	AA	AA	AA	AA	AA	AA
2_29723	2	13.388	GG	AA	GG	GG	GG	GG	GG	GG	GG	GG
2_16234	2	14.608	AA	AA	AA	AA	AA	AA	AA	AA	AA	AA
2_28377	2	14.608	TT	TT	TT	TT	TT	TT	TT	TT	TT	TT
2_28378	2	14.608	TT	TT	TT	TT	TT	TT	TT	TT	TT	TT
2_30853	2	16.461	TT	GG	TT	TT	TT	TT	TT	TT	TT	TT
2_04137	2	17.063	CC	AA	CC	CC	CC	CC	CC	CC	CC	CC
2_04138	2	17.063	AA	GG	AA	AA	AA	AA	AA	AA	AA	AA
2_06872	2	17.063	TT	GG	TT	TT	TT	TT	TT	TT	TT	TT
2_09051	2	17.063	TT	CC	TT	TT	TT	TT	TT	TT	TT	TT
2_09052	2	17.063	CC	TT	CC	CC	CC	CC	CC	CC	CC	CC
2_11091	2	17.063	TT	CC	TT	TT	TT	TT	TT	TT	TT	TT
2_11092	2	17.063	AA	GG	AA	AA	AA	AA	AA	AA	AA	AA
2_18762	2	17.063	AA	GG	AA	AA	AA	AA	AA	AA	AA	AA
2_21426	2	17.063	AA	GG	AA	AA	AA	AA	AA	AA	AA	AA
2_22087	2	17.063	GG	AA	GG	GG	GG	GG	GG	GG	GG	GG
2_27273	2	17.063	CC	TT	CC	CC	CC	CC	CC	CC	CC	CC
2_28036	2	17.063	GG	TT	GG	GG	GG	GG	GG	GG	GG	GG
2_31471	2	17.063	CC	TT	CC	CC	CC	CC	CC	CC	CC	CC
2_34094	2	17.063	TT	AA	TT	TT	TT	TT	TT	TT	TT	TT
2_39400	2	17.063	AA	GG	AA	AA	AA	AA	AA	AA	AA	AA
2_42178	2	17.063	GG	AA	GG	GG	GG	GG	GG	GG	GG	GG
2_43323	2	17.063	TT	CC	TT	TT	TT	TT	TT	TT	TT	TT
2_47826	2	17.063	GG	AA	GG	GG	GG	GG	GG	GG	GG	GG
2_48716	2	17.063	TT	CC	TT	TT	TT	TT	TT	TT	TT	TT
2_49543	2	17.063	CC	AA	CC	CC	CC	CC	CC	CC	CC	CC
2_50574	2	17.063	TT	CC	TT	TT	TT	TT	TT	TT	TT	TT
2_53165	2	17.063	TT	CC	TT	TT	TT	TT	TT	TT	TT	TT
2_55146	2	17.063	AA	AA	AA	AA	AA	AA	AA	AA	AA	AA
2_04670	2	17.665	AA	GG	AA	AA	AA	AA	AA	AA	AA	AA
2_41580	2	17.665	AA	GG	AA	AA	AA	AA	AA	AA	AA	AA
2_44474	2	17.665	CC	AA	CC	CC	CC	CC	CC	CC	CC	CC
2_48813	2	17.665	AA	GG	AA	AA	AA	AA	AA	AA	AA	AA
2_51032	2	17.665	CC	TT	CC	CC	CC	CC	CC	CC	CC	CC
2_17715	2	18.268	CC	AA	CC	CC	CC	CC	CC	CC	CC	CC
2_08492	2	20.121	TT	CC	TT	TT	TT	TT	TT	TT	TT	TT
2_18926	2	20.121	CC	TT	CC	CC	CC	CC	CC	CC	CC	CC
2_30787	2	20.121	TT	GG	TT	TT	TT	TT	TT	TT	TT	TT
2_51559	2	20.121	AA	GG	AA	AA	AA	AA	AA	AA	--	AA
2_11096	2	20.723	AA	AA	AA	AA	AA	AA	AA	AA	AA	AA
2_11097	2	20.723	CC	CC	CC	CC	CC	CC	CC	CC	CC	CC
2_17827	2	20.723	AA	AA	AA	AA	AA	AA	AA	AA	AA	AA
2_07987	2	26.752	TT	TT	TT	TT	TT	TT	TT	TT	TT	TT
2_23268	2	26.752	TT	TT	TT	TT	TT	TT	TT	TT	TT	TT
2_25713	2	26.752	GG	AA	GG	GG	GG	GG	GG	GG	GG	GG
2_25714	2	26.752	GG	TT	GG	GG	GG	GG	GG	GG	GG	GG
2_39549	2	26.752	TT	CC	TT	TT	TT	TT	TT	TT	TT	TT
2_44438	2	26.752	--	GG	--	--	--	--	--	--	--	--
2_45327	2	26.752	GG	AA	GG	GG	GG	GG	GG	GG	GG	GG
2_46340	2	26.752	TT	TT	TT	TT	TT	TT	TT	TT	TT	TT
2_48516	2	26.752	GG	AA	GG	GG	GG	GG	GG	GG	GG	GG
1_0589	2	27.355	AA	GG	AA	AA	AA	AA	AA	AA	AA	AA
2_02754	2	27.355	TT	TT	TT	TT	TT	TT	TT	TT	TT	TT
2_02757	2	27.355	TT	CC	TT	TT	TT	TT	TT	TT	TT	TT
2_12171	2	29.207	GG	GG	GG	GG	GG	GG	GG	GG	GG	GG
2_46140	2	29.207	AA	AA	AA	AA	AA	AA	AA	AA	AA	AA
2_07479	2	31.709	TT	TT	TT	TT	TT	TT	TT	TT	TT	TT
2_09574	2	31.709	TT	GG	TT	TT	TT	TT	TT	TT	TT	TT
2_09835	2	31.709	TT	TT	TT	TT	TT	TT	TT	TT	TT	TT
2_09836	2	31.709	GG	AA	GG	GG	GG	GG	GG	GG	GG	GG
2_44658	2	31.709	GG	AA	GG	GG	GG	GG	GG	GG	GG	GG
1_0164	2	33.562	AA	GG	AA	AA	AA	AA	AA	AA	AA	AA
1_0169	2	33.562	CC	AA	CC	CC	CC	CC	CC	CC	CC	CC
2_16053	2	33.562	AA	CC	AA	AA	AA	AA	AA	AA	AA	AA
2_18378	2	33.562	CC	AA	CC	CC	CC	CC	CC	CC	CC	CC
2_23227	2	33.562	GG	AA	GG	GG	GG	GG	GG	GG	GG	GG
2_28031	2	33.562	AA	GG	AA	AA	AA	AA	AA	AA	AA	AA
2_31828	2	33.562	AA	CC	AA	AA	AA	AA	AA	AA	AA	AA
2_38477	2	33.562	CC	AA	CC	CC	CC	CC	CC	CC	CC	CC
2_43338	2	33.562	CC	TT	CC	CC	CC	CC	CC	CC	CC	CC
2_44640	2	33.562	GG	AA	GG	GG	GG	GG	GG	GG	GG	GG
2_51413	2	33.562	AA	TT	AA	AA	AA	AA	AA	AA	AA	AA
2_52866	2	33.562	AA	GG	AA	AA	AA	AA	AA	AA	AA	AA
2_01552	2	34.164	AA	GG	AA	AA	AA	AA	AA	AA	AA	AA
2_13109	2	34.164	AA	GG	AA	AA	AA	AA	AA	AA	AA	AA
2_25119	2	34.164	CC	TT	CC	CC	CC	CC	CC	CC	CC	CC
2_35733	2	34.164	GG	AA	GG	GG	GG	GG	GG	GG	GG	GG
2_41770	2	34.164	TT	CC	TT	TT	TT	TT	TT	TT	TT	TT
2_44201	2	34.164	AA	GG	AA	AA	AA	AA	AA	AA	AA	AA
2_52387	2	34.164	GG	AA	GG	GG	GG	GG	GG	GG	GG	GG
2_00706	2	35.384	AA	AA	AA	AA	AA	AA	AA	AA	AA	AA
2_01509	2	35.384	TT	TT	TT	TT	TT	TT	TT	TT	TT	TT
2_07521	2	35.384	CC	CC	CC	CC	CC	CC	CC	CC	CC	CC
2_07522	2	35.384	GG	GG	GG	GG	GG	GG	GG	GG	GG	GG
2_07523	2	35.384	TT	TT	TT	TT	TT	TT	TT	TT	TT	TT
2_21352	2	35.384	CC	CC	CC	CC	CC	CC	CC	CC	CC	CC
2_22912	2	35.384	TT	TT	TT	TT	TT	TT	TT	TT	TT	TT
2_22913	2	35.384	TT	TT	TT	TT	TT	TT	TT	TT	TT	TT
2_25092	2	35.384	GG	GG	GG	GG	GG	GG	GG	GG	GG	GG
2_31449	2	35.384	TT	TT	TT	TT	TT	TT	TT	TT	TT	TT
2_33141	2	35.384	TT	TT	TT	TT	TT	TT	TT	TT	TT	TT
2_34501	2	35.384	CC	CC	CC	CC	CC	CC	CC	CC	CC	CC
2_38952	2	35.384	GG	GG	GG	GG	GG	GG	GG	GG	GG	GG
2_43162	2	35.384	GG	GG	GG	GG	GG	GG	GG	GG	GG	GG
2_50413	2	35.384	AA	AA	AA	AA	AA	AA	AA	AA	AA	AA
2_55281	2	35.384	AA	AA	AA	AA	AA	AA	AA	AA	AA	AA
2_03928	2	35.987	CC	CC	CC	CC	CC	CC	CC	CC	CC	CC
2_07577	2	35.987	TT	GG	TT	TT	TT	TT	TT	TT	TT	TT
2_27537	2	35.987	AA	CC	AA	AA	AA	AA	AA	AA	AA	AA
2_41631	2	35.987	GG	GG	--	GG	GG	GG	--	GG	GG	GG
2_46460	2	35.987	AA	AA	AA	AA	AA	AA	AA	AA	AA	AA
2_53831	2	35.987	GG	GG	GG	GG	GG	GG	GG	GG	GG	GG
1_1086	2	37.206	TT	TT	TT	TT	TT	TT	TT	TT	TT	TT
2_11636	2	37.206	TT	TT	TT	TT	TT	TT	TT	TT	TT	TT
2_11715	2	37.206	TT	TT	TT	TT	TT	TT	TT	TT	TT	TT
2_11716	2	37.206	GG	GG	GG	GG	GG	GG	GG	GG	GG	GG
2_12236	2	37.206	TT	TT	TT	TT	TT	TT	TT	TT	TT	TT
2_15060	2	37.206	CC	CC	CC	CC	CC	CC	CC	CC	CC	CC
2_15061	2	37.206	AA	AA	AA	AA	AA	AA	AA	AA	AA	AA
2_28887	2	37.206	TT	TT	TT	TT	TT	TT	TT	TT	TT	TT
2_30509	2	37.206	GG	GG	GG	GG	GG	GG	GG	GG	GG	GG
2_32934	2	37.206	TT	TT	TT	TT	TT	TT	TT	TT	TT	TT
2_32964	2	37.206	GG	GG	GG	GG	GG	GG	GG	GG	GG	GG
2_37743	2	37.206	TT	TT	TT	TT	TT	TT	TT	TT	TT	TT
2_41184	2	37.206	TT	CC	TT	TT	TT	TT	TT	TT	TT	TT
2_41549	2	37.206	AA	AA	AA	AA	AA	AA	AA	AA	AA	AA
2_41871	2	37.206	GG	AA	GG	GG	GG	GG	GG	GG	GG	GG
2_42114	2	37.206	TT	CC	TT	TT	TT	TT	TT	TT	TT	TT
2_42667	2	37.206	CC	TT	CC	CC	CC	CC	CC	CC	CC	CC
2_44883	2	37.206	CC	CC	CC	CC	CC	CC	CC	CC	CC	CC
2_45021	2	37.206	CC	CC	CC	CC	CC	CC	CC	CC	CC	CC
2_50281	2	37.206	TT	TT	TT	TT	TT	TT	TT	TT	TT	TT
2_51707	2	37.206	CC	CC	CC	CC	CC	CC	CC	CC	CC	CC
2_02285	2	38.426	GG	TT	GG	GG	GG	GG	GG	GG	GG	GG
2_04614	2	38.426	CC	TT	CC	CC	CC	CC	CC	CC	CC	CC
2_04755	2	38.426	CC	TT	CC	CC	CC	CC	CC	CC	CC	CC
2_05562	2	38.426	CC	TT	CC	CC	CC	CC	CC	CC	CC	CC
2_10099	2	38.426	GG	TT	GG	GG	GG	GG	GG	GG	GG	GG
2_11749	2	38.426	TT	CC	TT	TT	TT	TT	TT	TT	TT	TT
2_11750	2	38.426	AA	GG	AA	AA	AA	AA	AA	AA	AA	AA
2_12054	2	38.426	CC	TT	--	CC	CC	CC	--	CC	CC	CC
2_16802	2	38.426	CC	TT	CC	CC	CC	CC	CC	CC	CC	CC
2_17968	2	38.426	CC	TT	CC	CC	CC	CC	CC	CC	CC	CC
2_18382	2	38.426	TT	CC	TT	TT	TT	TT	TT	TT	TT	TT
2_19017	2	38.426	AA	GG	AA	AA	AA	AA	AA	AA	AA	AA
2_19162	2	38.426	AA	CC	AA	AA	AA	AA	AA	AA	AA	AA
2_19163	2	38.426	TT	CC	TT	TT	TT	TT	TT	TT	TT	TT
2_20456	2	38.426	CC	AA	CC	CC	CC	CC	CC	CC	CC	CC
2_20527	2	38.426	GG	AA	GG	GG	GG	GG	GG	GG	GG	GG
2_23890	2	38.426	GG	AA	GG	GG	GG	GG	GG	GG	GG	GG
2_25866	2	38.426	GG	AA	GG	GG	GG	GG	GG	GG	GG	GG
2_25867	2	38.426	TT	CC	TT	TT	TT	TT	TT	TT	TT	TT
2_25901	2	38.426	TT	GG	TT	TT	TT	TT	TT	TT	TT	TT
2_25902	2	38.426	GG	AA	GG	GG	GG	GG	GG	GG	GG	GG
2_26430	2	38.426	GG	AA	GG	GG	GG	GG	GG	GG	GG	GG
2_26798	2	38.426	GG	AA	GG	GG	GG	GG	GG	GG	GG	GG
2_28920	2	38.426	GG	TT	GG	GG	GG	GG	GG	GG	GG	GG
2_28921	2	38.426	AA	GG	AA	AA	AA	AA	AA	AA	AA	AA
2_29033	2	38.426	GG	AA	GG	GG	GG	GG	GG	GG	GG	GG
2_31239	2	38.426	CC	AA	CC	CC	CC	CC	CC	CC	CC	CC
2_31658	2	38.426	AA	GG	AA	AA	AA	AA	AA	--	AA	AA
2_31714	2	38.426	CC	TT	CC	CC	CC	CC	CC	CC	CC	CC
2_31928	2	38.426	TT	CC	TT	TT	TT	TT	TT	TT	TT	TT
2_32036	2	38.426	AA	GG	AA	AA	AA	AA	AA	AA	AA	AA
2_34611	2	38.426	CC	GG	CC	CC	CC	CC	CC	CC	CC	CC
2_37638	2	38.426	TT	CC	TT	TT	TT	TT	TT	TT	TT	TT
2_38779	2	38.426	TT	CC	TT	TT	TT	TT	TT	TT	TT	TT
2_38780	2	38.426	GG	AA	GG	GG	GG	GG	GG	GG	GG	GG
2_38836	2	38.426	CC	TT	CC	CC	CC	CC	CC	CC	CC	CC
2_39121	2	38.426	GG	AA	GG	GG	GG	GG	GG	GG	GG	GG
2_39739	2	38.426	GG	GG	GG	GG	GG	GG	GG	GG	GG	GG
2_40421	2	38.426	GG	GG	GG	GG	GG	GG	GG	GG	GG	GG
2_40593	2	38.426	CC	TT	CC	CC	CC	CC	CC	CC	CC	CC
2_41834	2	38.426	CC	TT	CC	CC	CC	CC	CC	CC	CC	CC
2_41991	2	38.426	TT	GG	TT	TT	TT	TT	TT	TT	TT	TT
2_42204	2	38.426	TT	CC	TT	TT	TT	TT	TT	TT	TT	TT
2_42330	2	38.426	AA	GG	AA	AA	AA	AA	AA	AA	AA	AA
2_43429	2	38.426	AA	GG	AA	AA	AA	AA	AA	AA	AA	AA
2_44885	2	38.426	GG	GG	GG	GG	GG	GG	GG	GG	GG	GG
2_45236	2	38.426	CC	TT	CC	CC	CC	CC	CC	CC	CC	CC
2_45539	2	38.426	TT	GG	TT	TT	TT	TT	TT	TT	TT	TT
2_45782	2	38.426	CC	TT	CC	CC	CC	CC	CC	CC	CC	CC
2_45960	2	38.426	AA	GG	AA	AA	AA	AA	AA	AA	AA	AA
2_46190	2	38.426	GG	AA	GG	GG	GG	GG	GG	GG	GG	GG
2_46466	2	38.426	TT	CC	TT	TT	TT	TT	TT	TT	TT	TT
2_46588	2	38.426	GG	AA	GG	GG	GG	GG	GG	GG	GG	GG
2_46822	2	38.426	GG	AA	GG	GG	GG	GG	GG	GG	GG	GG
2_46864	2	38.426	GG	AA	GG	GG	GG	GG	GG	GG	GG	GG
2_47794	2	38.426	TT	TT	TT	TT	TT	TT	TT	TT	TT	TT
2_47859	2	38.426	AA	GG	AA	AA	AA	AA	AA	AA	AA	AA
2_49284	2	38.426	GG	TT	GG	GG	GG	GG	GG	GG	GG	GG
2_49450	2	38.426	TT	AA	TT	TT	TT	TT	TT	TT	TT	TT
2_49778	2	38.426	GG	GG	GG	GG	GG	GG	GG	GG	GG	GG
2_50329	2	38.426	AA	GG	AA	AA	AA	AA	AA	AA	AA	AA
2_51374	2	38.426	GG	TT	GG	GG	GG	GG	GG	GG	GG	GG
2_52208	2	38.426	GG	GG	GG	GG	GG	GG	GG	GG	GG	GG
2_52241	2	38.426	CC	CC	CC	CC	CC	CC	CC	CC	CC	CC
2_54415	2	38.426	GG	AA	GG	GG	GG	GG	GG	GG	GG	GG
2_55593	2	38.426	AA	GG	AA	AA	AA	AA	AA	AA	AA	AA
2_34518	2	39.036	CC	GG	--	--	CC	CC	--	CC	CC	CC
2_08391	2	40.912	CC	CC	CC	CC	CC	CC	CC	CC	CC	CC
2_32759	2	40.912	CC	CC	CC	CC	CC	CC	CC	CC	CC	CC
1_0453	2	41.514	AA	GG	AA	AA	AA	AA	AA	AA	AA	AA
2_03606	2	41.514	TT	GG	TT	TT	TT	TT	TT	TT	TT	TT
2_07265	2	41.514	CC	TT	CC	CC	CC	CC	CC	CC	CC	CC
2_21934	2	41.514	CC	TT	CC	CC	CC	CC	CC	CC	CC	CC
2_33544	2	41.514	TT	AA	TT	TT	TT	TT	TT	TT	TT	TT
2_37528	2	41.514	TT	CC	TT	TT	TT	TT	TT	TT	TT	TT
2_37529	2	41.514	AA	CC	AA	AA	AA	AA	AA	AA	AA	AA
2_38244	2	41.514	CC	TT	CC	CC	CC	CC	CC	CC	CC	CC
2_38431	2	41.514	GG	AA	GG	GG	GG	GG	GG	GG	GG	GG
2_38872	2	41.514	TT	CC	TT	TT	TT	TT	TT	TT	TT	TT
2_40167	2	41.514	CC	TT	CC	CC	CC	CC	CC	CC	CC	CC
2_40373	2	41.514	GG	AA	GG	GG	GG	GG	GG	GG	GG	GG
2_44359	2	41.514	AA	GG	AA	AA	AA	AA	AA	AA	AA	AA
2_44521	2	41.514	GG	AA	GG	GG	GG	GG	GG	GG	GG	GG
2_47554	2	41.514	AA	GG	AA	AA	AA	AA	AA	AA	AA	AA
2_47869	2	41.514	GG	AA	GG	GG	GG	GG	GG	GG	GG	GG
2_48247	2	41.514	TT	CC	TT	TT	TT	TT	TT	TT	TT	TT
2_53877	2	41.514	AA	GG	AA	AA	AA	AA	AA	AA	AA	AA
2_51505	2	42.117	AA	GG	AA	AA	AA	AA	AA	AA	AA	AA
2_38715	2	43.336	GG	AA	GG	GG	GG	GG	GG	GG	GG	GG
2_00708	2	43.939	GG	GG	GG	GG	GG	GG	GG	GG	GG	GG
2_09701	2	43.939	CC	TT	CC	CC	CC	CC	CC	CC	CC	CC
2_14066	2	43.939	CC	CC	CC	CC	CC	CC	CC	CC	CC	CC
2_20988	2	43.939	CC	TT	CC	CC	CC	CC	CC	CC	CC	CC
2_21018	2	43.939	GG	GG	GG	GG	GG	GG	GG	GG	GG	GG
2_21651	2	43.939	CC	AA	CC	CC	CC	CC	CC	CC	CC	CC
2_34260	2	43.939	AA	AA	AA	AA	AA	AA	AA	AA	AA	AA
2_34436	2	43.939	AA	AA	AA	AA	AA	AA	AA	AA	AA	AA
2_34437	2	43.939	GG	GG	GG	GG	GG	GG	GG	GG	GG	GG
2_44644	2	43.939	CC	TT	CC	CC	CC	CC	CC	CC	CC	CC
2_51871	2	43.939	TT	TT	TT	TT	TT	TT	TT	TT	TT	TT
2_52123	2	43.939	GG	AA	GG	GG	GG	GG	GG	GG	GG	GG
2_52973	2	43.939	TT	TT	TT	TT	TT	TT	TT	TT	TT	TT
2_54653	2	43.939	CC	CC	CC	CC	CC	CC	CC	CC	CC	CC
2_54788	2	44.541	TT	CC	TT	TT	TT	TT	TT	TT	TT	TT
2_17872	2	45.761	TT	CC	TT	TT	TT	TT	TT	TT	TT	TT
2_23639	2	45.761	GG	AA	GG	GG	GG	GG	GG	GG	GG	GG
2_24463	2	45.761	CC	CC	CC	CC	CC	CC	CC	CC	CC	CC
2_31887	2	45.761	GG	AA	GG	GG	GG	GG	GG	GG	GG	GG
2_40009	2	45.761	CC	GG	CC	CC	CC	CC	CC	CC	CC	CC
2_40053	2	45.761	GG	AA	GG	GG	GG	GG	GG	GG	GG	GG
2_42101	2	45.761	GG	AA	GG	GG	GG	GG	GG	GG	GG	GG
2_42447	2	45.761	CC	TT	CC	CC	CC	CC	CC	CC	CC	CC
2_42955	2	45.761	CC	TT	CC	CC	CC	CC	CC	CC	CC	CC
2_43786	2	45.761	TT	CC	TT	TT	TT	TT	TT	TT	TT	TT
2_45227	2	45.761	TT	CC	TT	TT	TT	TT	TT	TT	TT	TT
2_45949	2	45.761	AA	GG	AA	AA	AA	AA	AA	AA	AA	AA
2_46373	2	45.761	GG	AA	GG	GG	GG	GG	GG	GG	GG	GG
2_50921	2	45.761	CC	CC	CC	CC	CC	CC	CC	CC	CC	CC
2_51274	2	45.761	GG	AA	GG	GG	GG	GG	GG	GG	GG	GG
2_54172	2	45.761	CC	TT	CC	CC	CC	CC	CC	CC	CC	CC
2_55009	2	45.761	GG	TT	GG	GG	GG	GG	GG	GG	GG	GG
2_55393	2	45.761	GG	AA	GG	GG	GG	GG	GG	GG	GG	GG
2_00073	2	46.364	GG	AA	GG	GG	GG	GG	GG	GG	GG	GG
2_03239	2	46.364	GG	AA	GG	GG	GG	GG	GG	GG	GG	GG
2_05112	2	46.364	GG	AA	GG	GG	GG	GG	GG	GG	GG	GG
2_05113	2	46.364	TT	GG	TT	TT	TT	TT	TT	TT	TT	TT
2_11399	2	46.364	AA	GG	AA	AA	AA	AA	AA	AA	AA	AA
2_14250	2	46.364	GG	AA	GG	GG	GG	GG	GG	GG	GG	GG
2_18463	2	46.364	TT	CC	TT	TT	TT	TT	TT	TT	TT	TT
2_19307	2	46.364	TT	GG	TT	TT	TT	TT	TT	TT	TT	TT
2_19566	2	46.364	AA	GG	AA	AA	AA	AA	AA	AA	AA	AA
2_22860	2	46.364	CC	TT	CC	CC	CC	CC	CC	CC	CC	CC
2_22861	2	46.364	AA	GG	AA	AA	AA	AA	AA	AA	AA	AA
2_25819	2	46.364	TT	CC	TT	TT	TT	TT	TT	TT	TT	TT
2_26381	2	46.364	AA	CC	AA	AA	AA	AA	AA	AA	AA	AA
2_27457	2	46.364	TT	CC	TT	TT	TT	TT	TT	TT	TT	TT
2_30712	2	46.364	CC	TT	CC	CC	CC	CC	CC	CC	CC	CC
2_33353	2	46.364	CC	GG	CC	CC	CC	CC	CC	CC	CC	CC
2_34403	2	46.364	TT	AA	TT	TT	TT	TT	TT	TT	TT	TT
2_39962	2	46.364	CC	TT	CC	CC	CC	CC	CC	CC	CC	CC
2_42031	2	46.364	TT	CC	TT	TT	TT	TT	TT	TT	TT	TT
2_43313	2	46.364	CC	TT	CC	CC	CC	CC	CC	CC	CC	CC
2_43426	2	46.364	GG	TT	GG	GG	GG	GG	GG	GG	GG	GG
2_43662	2	46.364	AA	GG	AA	AA	AA	AA	AA	AA	AA	AA
2_44317	2	46.364	TT	CC	TT	TT	TT	TT	TT	TT	TT	TT
2_44603	2	46.364	AA	GG	AA	AA	AA	AA	AA	AA	AA	AA
2_46078	2	46.364	CC	TT	CC	CC	CC	CC	CC	CC	CC	CC
2_47051	2	46.364	GG	AA	GG	GG	GG	GG	GG	GG	GG	GG
2_47455	2	46.364	GG	AA	GG	GG	GG	GG	GG	GG	GG	GG
2_48056	2	46.364	AA	GG	AA	AA	AA	AA	AA	AA	AA	AA
2_48104	2	46.364	CC	TT	CC	CC	CC	CC	CC	CC	CC	CC
2_50810	2	46.364	CC	AA	CC	CC	CC	CC	CC	CC	CC	CC
2_54118	2	46.364	TT	CC	TT	TT	TT	TT	TT	TT	TT	TT
2_54193	2	46.364	TT	CC	TT	TT	TT	TT	TT	TT	TT	TT
2_17354	2	46.966	CC	TT	CC	CC	CC	CC	CC	CC	CC	CC
2_17355	2	46.966	CC	AA	CC	CC	CC	CC	CC	CC	CC	CC
2_30850	2	46.966	TT	CC	TT	TT	TT	TT	TT	--	TT	TT
2_38696	2	46.966	GG	CC	GG	GG	GG	GG	GG	GG	GG	GG
2_39907	2	46.966	AA	GG	AA	AA	AA	AA	AA	AA	AA	AA
2_43439	2	46.966	GG	AA	GG	GG	GG	GG	GG	GG	GG	GG
2_45910	2	46.966	AA	GG	AA	AA	AA	AA	AA	AA	AA	AA
2_47143	2	46.966	AA	CC	AA	AA	AA	AA	AA	AA	AA	AA
2_47623	2	46.966	AA	AA	AA	AA	AA	AA	AA	AA	AA	AA
2_47814	2	46.966	AA	CC	AA	AA	AA	AA	AA	AA	AA	AA
2_48353	2	46.966	CC	CC	CC	CC	CC	CC	CC	CC	CC	CC
2_49439	2	46.966	AA	GG	AA	AA	AA	AA	AA	AA	AA	AA
2_54009	2	46.966	AA	GG	AA	AA	AA	AA	AA	AA	AA	AA
2_49475	2	47.568	TT	TT	TT	TT	TT	TT	TT	TT	TT	TT
1_1139	2	48.788	AA	GG	AA	AA	AA	AA	AA	AA	AA	AA
2_03475	2	48.788	GG	GG	GG	GG	GG	GG	GG	GG	GG	GG
2_03489	2	48.788	TT	CC	TT	TT	TT	TT	TT	TT	TT	TT
2_11278	2	48.788	TT	CC	TT	TT	TT	TT	TT	TT	TT	TT
2_11988	2	48.788	GG	AA	GG	GG	GG	GG	GG	GG	GG	GG
2_11989	2	48.788	AA	CC	AA	AA	AA	AA	AA	AA	AA	AA
2_18902	2	48.788	AA	AA	AA	AA	AA	AA	AA	AA	AA	AA
2_22829	2	48.788	TT	TT	TT	TT	TT	TT	TT	TT	TT	TT
2_25958	2	48.788	CC	CC	CC	CC	CC	CC	CC	CC	CC	CC
2_25959	2	48.788	TT	CC	TT	TT	TT	TT	TT	TT	TT	TT
2_29015	2	48.788	GG	TT	GG	GG	GG	GG	GG	GG	GG	GG
2_33562	2	48.788	AA	AA	AA	AA	AA	AA	AA	AA	AA	AA
2_39060	2	48.788	AA	AA	AA	AA	AA	AA	AA	AA	AA	AA
2_41970	2	48.788	TT	CC	TT	TT	TT	TT	TT	TT	TT	TT
2_43413	2	48.788	CC	TT	CC	CC	CC	CC	CC	CC	CC	CC
2_43567	2	48.788	AA	AA	AA	AA	AA	AA	AA	AA	AA	AA
2_44365	2	48.788	AA	AA	AA	AA	AA	AA	AA	AA	AA	AA
2_47947	2	48.788	GG	GG	GG	GG	GG	GG	GG	GG	GG	GG
2_48114	2	48.788	CC	CC	--	CC	CC	CC	--	CC	CC	CC
2_48123	2	48.788	TT	TT	TT	TT	TT	TT	TT	TT	TT	TT
2_49377	2	48.788	CC	CC	CC	CC	CC	CC	CC	CC	CC	CC
2_51037	2	48.788	GG	AA	GG	GG	GG	GG	GG	GG	GG	GG
2_53995	2	48.788	TT	GG	TT	TT	TT	TT	TT	TT	TT	TT
2_02041	2	49.391	GG	GG	GG	GG	GG	GG	GG	GG	GG	GG
2_07322	2	49.391	GG	GG	--	GG	GG	GG	AG	GG	GG	GG
2_09134	2	49.391	CC	CC	CC	CC	CC	CC	CC	CC	CC	CC
2_09135	2	49.391	CC	CC	CC	CC	CC	CC	CC	CC	CC	CC
2_14336	2	49.391	TT	TT	TT	TT	TT	TT	TT	TT	TT	TT
2_24322	2	49.391	CC	CC	CC	CC	CC	CC	CC	CC	CC	CC
2_37522	2	49.391	TT	TT	TT	TT	TT	TT	TT	TT	TT	TT
2_38239	2	49.391	GG	GG	GG	GG	GG	GG	GG	GG	GG	GG
2_38668	2	49.391	AA	AA	AA	AA	AA	AA	AA	AA	AA	AA
2_38669	2	49.391	CC	CC	CC	CC	CC	CC	CC	CC	CC	CC
2_40444	2	49.391	TT	TT	TT	TT	TT	TT	TT	TT	TT	TT
2_44003	2	49.391	GG	GG	GG	GG	GG	GG	GG	GG	GG	GG
2_44006	2	49.391	AA	AA	AA	AA	AA	AA	AA	AA	AA	AA
2_49939	2	49.391	GG	AA	GG	GG	GG	GG	GG	GG	GG	GG
2_51319	2	49.391	TT	TT	TT	TT	TT	TT	TT	TT	TT	TT
2_52467	2	49.391	AA	AA	AA	AA	AA	AA	AA	AA	AA	AA
2_54930	2	49.391	GG	GG	GG	GG	GG	GG	GG	GG	GG	GG
2_22869	2	50.61	AA	GG	AA	AA	AA	AA	AA	AA	AA	AA
2_32522	2	50.61	TT	AA	TT	TT	TT	TT	TT	TT	TT	TT
2_32831	2	50.61	GG	GG	GG	GG	GG	GG	GG	GG	GG	GG
2_38447	2	50.61	CC	CC	CC	CC	CC	CC	CC	CC	CC	CC
2_38448	2	50.61	AA	AA	AA	AA	AA	AA	AA	AA	AA	AA
2_39243	2	50.61	GG	AA	GG	GG	GG	GG	GG	GG	GG	GG
2_39620	2	50.61	TT	TT	TT	TT	TT	TT	TT	TT	TT	TT
2_40805	2	50.61	CC	CC	CC	CC	CC	CC	CC	CC	CC	CC
2_42949	2	50.61	CC	TT	CC	CC	CC	CC	CC	CC	CC	CC
2_24258	2	51.213	AA	GG	AA	AA	AA	AA	AA	AA	AA	AA
2_24259	2	51.213	CC	TT	CC	CC	CC	CC	CC	CC	CC	CC
2_55172	2	51.213	AA	GG	AA	AA	AA	AA	AA	AA	AA	AA
1_0525	2	51.815	AA	GG	AA	AA	AA	AA	AA	AA	AA	AA
2_06975	2	51.815	CC	TT	CC	CC	CC	CC	CC	CC	CC	CC
2_09638	2	51.815	CC	AA	CC	CC	CC	CC	CC	CC	CC	CC
2_09639	2	51.815	AA	GG	AA	AA	AA	AA	AA	AA	AA	AA
2_10045	2	51.815	GG	AA	GG	GG	GG	GG	GG	GG	GG	GG
2_12938	2	51.815	AA	AA	AA	AA	AA	AA	AA	AA	AA	AA
2_12939	2	51.815	CC	TT	CC	CC	CC	CC	CC	CC	CC	CC
2_28707	2	51.815	GG	TT	GG	GG	GG	GG	GG	GG	GG	GG
1_0585	2	52.418	AA	AA	AA	AA	AA	AA	AA	AA	AA	AA
2_45513	2	52.418	AA	GG	AA	AA	AA	AA	AA	AA	AA	AA
2_50717	2	52.418	GG	TT	GG	GG	GG	GG	GG	GG	GG	GG
2_11589	2	53.02	TT	CC	TT	TT	TT	TT	TT	TT	TT	TT
2_53433	2	53.02	AA	AA	AA	AA	AA	AA	AA	--	--	AA
2_02375	2	53.623	AA	GG	AA	AA	AA	AA	AA	AA	AA	AA
2_22996	2	54.842	GG	GG	GG	GG	GG	GG	GG	GG	GG	GG
2_22997	2	54.842	AA	GG	AA	AA	AA	AA	AA	AA	AA	AA
2_43817	2	54.842	TT	GG	TT	TT	TT	TT	TT	TT	TT	TT
1_1428	2	55.445	CC	CC	CC	CC	CC	CC	CC	CC	CC	CC
2_03253	2	55.445	GG	AA	GG	GG	GG	GG	GG	GG	GG	GG
2_09847	2	55.445	GG	GG	GG	GG	GG	GG	GG	GG	GG	GG
2_10640	2	55.445	GG	TT	GG	GG	GG	GG	GG	GG	GG	GG
2_13278	2	55.445	GG	AA	GG	GG	GG	GG	GG	GG	GG	GG
2_23916	2	55.445	TT	TT	TT	TT	TT	TT	TT	TT	TT	TT
2_29807	2	55.445	GG	GG	GG	GG	GG	GG	GG	GG	GG	GG
2_54928	2	55.445	--	CC	--	--	--	--	--	--	--	--
2_55327	2	55.445	TT	TT	TT	TT	TT	TT	TT	TT	TT	TT
1_0041	2	56.047	GG	AA	GG	GG	GG	GG	GG	GG	GG	GG
2_11041	2	56.047	CC	TT	CC	CC	CC	CC	CC	CC	CC	CC
2_13453	2	56.047	CC	TT	CC	CC	CC	CC	CC	CC	CC	CC
2_13454	2	56.047	AA	CC	AA	AA	AA	AA	AA	AA	AA	AA
2_19489	2	56.047	GG	GG	GG	GG	GG	GG	GG	GG	GG	GG
2_29430	2	56.047	GG	AA	GG	GG	GG	GG	GG	GG	GG	GG
2_31777	2	56.047	AA	AA	AA	AA	AA	AA	--	AA	AA	AA
2_31778	2	56.047	GG	AA	GG	GG	GG	GG	GG	GG	GG	GG
2_33573	2	56.047	CC	GG	CC	CC	CC	CC	CC	CC	CC	CC
2_34565	2	56.047	CC	GG	CC	CC	CC	CC	CC	CC	CC	CC
2_47838	2	56.047	TT	AA	TT	TT	TT	TT	TT	TT	TT	TT
2_25067	2	57.282	TT	CC	TT	TT	TT	TT	--	--	--	TT
2_25068	2	57.282	AA	GG	AA	AA	AA	AA	AA	AA	AA	AA
2_00153	2	57.892	TT	GG	TT	TT	TT	TT	TT	TT	TT	TT
2_02058	2	57.892	CC	TT	CC	CC	CC	CC	CC	CC	CC	CC
2_02059	2	57.892	CC	AA	CC	CC	CC	CC	CC	CC	CC	CC
2_04492	2	57.892	TT	CC	TT	TT	TT	TT	TT	TT	TT	TT
2_06233	2	57.892	TT	CC	TT	TT	TT	TT	TT	TT	TT	TT
2_09340	2	57.892	GG	AA	GG	GG	GG	GG	GG	GG	GG	GG
2_13360	2	57.892	CC	TT	CC	CC	CC	CC	CC	CC	CC	CC
2_13361	2	57.892	CC	TT	CC	CC	CC	CC	CC	CC	CC	CC
2_15628	2	57.892	TT	CC	TT	TT	TT	TT	TT	TT	TT	TT
2_20169	2	57.892	AA	GG	AA	AA	AA	AA	AA	AA	AA	AA
2_24508	2	57.892	CC	TT	CC	CC	CC	CC	CC	CC	CC	CC
2_28625	2	57.892	GG	TT	GG	GG	GG	GG	GG	GG	GG	GG
2_29395	2	57.892	CC	AA	CC	CC	CC	CC	CC	CC	CC	CC
2_29396	2	57.892	TT	GG	TT	TT	TT	TT	TT	TT	TT	TT
2_30376	2	57.892	CC	TT	CC	CC	CC	CC	CC	CC	CC	CC
2_30377	2	57.892	GG	TT	GG	GG	GG	GG	GG	GG	GG	GG
2_32517	2	57.892	AA	TT	AA	AA	AA	AA	AA	AA	AA	AA
2_33151	2	57.892	GG	GG	GG	GG	GG	GG	GG	GG	GG	GG
2_39118	2	57.892	CC	TT	CC	CC	CC	CC	CC	CC	CC	CC
2_41065	2	57.892	TT	CC	TT	TT	TT	TT	TT	TT	TT	TT
2_41121	2	57.892	GG	AA	GG	GG	GG	GG	GG	GG	GG	GG
2_47424	2	57.892	TT	GG	TT	TT	TT	TT	TT	TT	TT	TT
2_50584	2	57.892	TT	CC	TT	TT	TT	TT	TT	TT	TT	TT
2_55474	2	57.892	GG	AA	GG	GG	GG	GG	GG	GG	GG	GG
2_01835	2	58.502	TT	CC	TT	TT	TT	TT	TT	TT	TT	TT
2_07563	2	58.502	AA	GG	AA	AA	AA	AA	AA	AA	AA	AA
2_08214	2	58.502	CC	TT	CC	CC	CC	CC	CC	CC	CC	CC
2_09618	2	58.502	TT	CC	TT	TT	TT	TT	TT	TT	TT	TT
2_27769	2	58.502	GG	AA	GG	GG	GG	GG	GG	GG	GG	GG
2_52670	2	58.502	GG	TT	GG	GG	GG	GG	GG	GG	GG	GG
2_01768	2	59.104	AA	AA	AA	AA	AA	AA	AA	AA	AA	AA
2_01769	2	59.104	CC	CC	CC	CC	CC	CC	CC	CC	CC	CC
2_01838	2	59.104	TT	CC	TT	TT	TT	TT	TT	TT	TT	TT
2_03145	2	59.104	AA	AA	AA	AA	AA	AA	AA	AA	AA	AA
2_03146	2	59.104	GG	AA	GG	GG	GG	GG	GG	GG	GG	GG
2_03566	2	59.104	CC	TT	CC	CC	CC	CC	CC	CC	CC	CC
2_03567	2	59.104	GG	AA	GG	GG	GG	GG	GG	GG	GG	GG
2_03614	2	59.104	TT	TT	TT	TT	TT	TT	TT	TT	TT	TT
2_08932	2	59.104	TT	CC	TT	TT	TT	TT	TT	TT	TT	TT
2_10144	2	59.104	CC	CC	CC	CC	CC	CC	CC	CC	CC	CC
2_12489	2	59.104	GG	GG	GG	GG	GG	GG	GG	GG	GG	GG
2_12490	2	59.104	GG	AA	GG	GG	GG	GG	GG	GG	GG	GG
2_14448	2	59.104	GG	AA	GG	GG	GG	GG	GG	GG	GG	GG
2_14449	2	59.104	CC	TT	CC	CC	CC	CC	CC	CC	CC	CC
2_14704	2	59.104	CC	TT	CC	CC	CC	CC	CC	CC	CC	CC
2_15671	2	59.104	CC	TT	CC	CC	CC	CC	CC	CC	CC	CC
2_18315	2	59.104	TT	CC	TT	TT	TT	TT	TT	TT	TT	TT
2_20640	2	59.104	CC	TT	CC	CC	CC	CC	CC	CC	CC	CC
2_22998	2	59.104	AA	AA	AA	AA	AA	AA	AA	AA	AA	AA
2_24420	2	59.104	AA	GG	AA	AA	AA	AA	AA	AA	AA	AA
2_37470	2	59.104	GG	TT	GG	GG	GG	GG	GG	GG	GG	GG
2_42830	2	59.104	TT	CC	TT	TT	TT	TT	TT	TT	TT	TT
2_43760	2	59.104	CC	TT	CC	CC	CC	CC	CC	CC	CC	CC
2_44330	2	59.104	AA	GG	AA	AA	AA	AA	AA	AA	AA	AA
2_45628	2	59.104	GG	AA	GG	GG	GG	GG	GG	GG	GG	GG
2_46918	2	59.104	TT	CC	--	--	--	TT	--	--	--	TT
2_50068	2	59.104	--	AA	--	--	--	--	--	--	--	--
2_51222	2	59.104	GG	GG	GG	GG	GG	GG	GG	GG	GG	GG
2_52045	2	59.104	AA	AA	AA	AA	AA	AA	AA	AA	AA	AA
2_53233	2	59.104	GG	AA	--	GG	GG	GG	GG	GG	GG	GG
2_12852	2	59.706	CC	TT	CC	CC	CC	CC	CC	CC	CC	CC
2_12853	2	59.706	GG	TT	GG	GG	GG	GG	GG	GG	GG	GG
2_18173	2	60.309	CC	TT	CC	CC	CC	CC	CC	CC	CC	CC
2_19423	2	62.162	GG	AA	GG	GG	GG	GG	GG	GG	GG	GG
2_08806	2	62.764	CC	CC	CC	CC	CC	CC	CC	CC	CC	CC
2_08807	2	62.764	GG	GG	GG	GG	GG	GG	GG	GG	GG	GG
2_08808	2	62.764	GG	GG	GG	GG	GG	GG	GG	GG	GG	GG
2_13267	2	62.764	TT	TT	TT	TT	TT	TT	TT	TT	TT	TT
2_13268	2	62.764	CC	CC	CC	CC	CC	CC	CC	CC	CC	CC
2_18184	2	62.764	TT	TT	TT	TT	TT	TT	TT	TT	TT	TT
2_18185	2	62.764	AA	AA	AA	AA	AA	AA	AA	AA	AA	AA
2_19808	2	62.764	TT	TT	TT	TT	TT	TT	TT	TT	TT	TT
2_29368	2	62.764	AA	AA	AA	AA	AA	AA	AA	AA	AA	AA
2_29369	2	62.764	GG	GG	GG	GG	GG	GG	GG	GG	GG	GG
2_29370	2	62.764	TT	TT	TT	TT	TT	TT	TT	TT	TT	TT
2_30921	2	62.764	CC	CC	CC	CC	CC	CC	CC	CC	CC	CC
2_39802	2	62.764	GG	GG	GG	GG	GG	GG	GG	GG	GG	GG
2_49566	2	62.764	GG	GG	GG	GG	GG	GG	GG	GG	GG	GG
2_03060	2	63.984	TT	TT	TT	TT	TT	TT	TT	TT	TT	TT
2_03822	2	63.984	GG	GG	GG	GG	GG	GG	GG	GG	GG	GG
2_05053	2	63.984	TT	TT	TT	TT	TT	TT	TT	TT	TT	TT
2_09526	2	63.984	CC	CC	CC	CC	CC	CC	CC	CC	CC	CC
2_09527	2	63.984	GG	AA	GG	GG	GG	GG	GG	GG	GG	GG
2_16739	2	63.984	CC	CC	CC	CC	CC	CC	CC	CC	CC	CC
2_16740	2	63.984	GG	GG	GG	GG	GG	GG	GG	GG	GG	GG
2_18454	2	63.984	GG	GG	GG	GG	GG	GG	GG	GG	GG	GG
2_19196	2	63.984	TT	TT	TT	TT	TT	TT	TT	TT	TT	TT
2_19252	2	63.984	TT	TT	TT	TT	TT	TT	TT	TT	TT	TT
2_19833	2	63.984	TT	TT	TT	TT	TT	TT	TT	TT	TT	TT
2_21861	2	63.984	TT	TT	TT	TT	TT	TT	TT	TT	TT	TT
2_21862	2	63.984	TT	TT	TT	TT	TT	TT	TT	TT	TT	TT
2_23883	2	63.984	AA	AA	AA	AA	AA	AA	AA	AA	AA	AA
2_25770	2	63.984	GG	GG	GG	GG	GG	GG	GG	GG	GG	GG
2_28186	2	63.984	CC	CC	CC	CC	CC	CC	CC	CC	CC	CC
2_28260	2	63.984	AA	AA	AA	AA	AA	AA	AA	AA	AA	AA
2_31044	2	63.984	AA	AA	AA	AA	AA	AA	AA	AA	AA	AA
2_31892	2	63.984	GG	GG	GG	GG	GG	GG	GG	GG	GG	GG
2_31927	2	63.984	TT	TT	TT	TT	TT	TT	TT	TT	TT	TT
2_32383	2	63.984	CC	CC	CC	CC	CC	CC	CC	CC	CC	CC
2_34129	2	63.984	CC	CC	CC	CC	CC	CC	CC	CC	CC	CC
2_38016	2	63.984	AA	AA	AA	AA	AA	AA	AA	AA	AA	AA
2_38017	2	63.984	TT	TT	TT	TT	TT	TT	TT	TT	TT	TT
2_38803	2	63.984	GG	GG	GG	GG	GG	GG	GG	GG	GG	GG
2_38934	2	63.984	CC	CC	CC	CC	CC	CC	CC	CC	CC	CC
2_38935	2	63.984	TT	TT	TT	TT	TT	TT	TT	TT	TT	TT
2_39102	2	63.984	TT	TT	TT	TT	TT	TT	TT	TT	TT	TT
2_39290	2	63.984	TT	TT	TT	TT	TT	TT	TT	TT	TT	TT
2_40139	2	63.984	GG	GG	GG	GG	GG	GG	GG	GG	GG	GG
2_48714	2	63.984	CC	CC	CC	CC	CC	CC	CC	CC	CC	CC
2_49407	2	63.984	CC	CC	CC	CC	CC	CC	CC	CC	CC	CC
2_49476	2	63.984	TT	TT	TT	TT	TT	TT	TT	TT	TT	TT
2_50470	2	63.984	TT	TT	TT	TT	TT	TT	TT	TT	TT	TT
2_51426	2	63.984	GG	GG	GG	GG	GG	GG	GG	GG	GG	GG
2_53792	2	63.984	TT	TT	TT	TT	TT	TT	TT	TT	TT	TT
1_1431	2	64.705	AA	AA	AA	AA	AA	AA	AA	AA	AA	AA
2_00850	2	64.705	TT	CC	TT	TT	TT	TT	TT	TT	TT	TT
2_02060	2	64.705	GG	AA	GG	GG	GG	GG	GG	GG	GG	GG
2_02235	2	64.705	TT	CC	TT	TT	TT	TT	TT	TT	TT	TT
2_02236	2	64.705	CC	CC	CC	CC	CC	CC	CC	CC	CC	CC
2_03655	2	64.705	TT	TT	TT	TT	TT	TT	TT	TT	TT	TT
2_06009	2	64.705	AA	AA	AA	AA	AA	AA	AA	AA	AA	AA
2_06010	2	64.705	CC	AA	CC	CC	CC	CC	CC	CC	CC	CC
2_08203	2	64.705	AA	AA	AA	AA	AA	AA	AA	AA	AA	AA
2_10946	2	64.705	TT	TT	TT	TT	TT	TT	TT	TT	TT	TT
2_13191	2	64.705	CC	TT	CC	CC	CC	CC	CC	CC	CC	CC
2_15119	2	64.705	AA	GG	AA	AA	AA	AA	AA	AA	AA	AA
2_15120	2	64.705	AA	CC	AA	AA	AA	AA	AA	AA	AA	AA
2_17103	2	64.705	GG	GG	GG	GG	GG	GG	GG	GG	GG	GG
2_17104	2	64.705	GG	GG	GG	GG	GG	GG	GG	GG	GG	GG
2_17947	2	64.705	AA	AA	AA	AA	AA	AA	AA	AA	AA	AA
2_22074	2	64.705	CC	CC	CC	CC	CC	CC	CC	CC	CC	CC
2_23379	2	64.705	AA	AA	AA	AA	AA	AA	AA	AA	AA	AA
2_23380	2	64.705	TT	TT	TT	TT	TT	TT	TT	TT	TT	TT
2_24130	2	64.705	CC	CC	CC	CC	CC	CC	CC	CC	CC	CC
2_24131	2	64.705	AA	AA	AA	AA	AA	AA	AA	AA	AA	AA
2_27362	2	64.705	AA	GG	AA	AA	AA	AA	AA	AA	AA	AA
2_27363	2	64.705	AA	GG	AA	AA	AA	AA	AA	AA	AA	AA
2_28163	2	64.705	AA	AA	AA	AA	AA	AA	AA	AA	AA	AA
2_30733	2	64.705	TT	CC	TT	TT	TT	TT	TT	TT	TT	TT
2_30977	2	64.705	CC	TT	CC	CC	CC	CC	CC	CC	CC	CC
2_31014	2	64.705	GG	GG	GG	GG	GG	GG	GG	GG	GG	GG
2_32742	2	64.705	AA	AA	AA	AA	AA	AA	AA	AA	AA	AA
2_33548	2	64.705	TT	TT	TT	TT	TT	TT	TT	TT	TT	TT
2_38355	2	64.705	CC	CC	CC	CC	CC	CC	CC	CC	CC	CC
2_49498	2	64.705	GG	GG	GG	GG	GG	GG	GG	GG	GG	GG
2_50577	2	64.705	CC	CC	CC	CC	CC	CC	CC	CC	CC	CC
2_51723	2	64.705	AA	TT	AA	AA	AA	AA	AA	AA	AA	AA
2_06678	2	65.308	CC	AA	CC	CC	CC	CC	CC	CC	CC	CC
2_06679	2	65.308	CC	TT	CC	CC	CC	CC	CC	CC	CC	CC
2_08797	2	65.308	TT	TT	TT	TT	TT	TT	TT	TT	TT	TT
2_13455	2	65.308	GG	AA	GG	GG	GG	GG	GG	GG	GG	GG
2_22300	2	65.308	CC	CC	CC	CC	CC	CC	CC	CC	CC	CC
2_22301	2	65.308	CC	CC	CC	CC	CC	CC	CC	CC	CC	CC
2_26456	2	65.308	CC	AA	CC	CC	CC	CC	CC	CC	CC	CC
2_29431	2	65.308	GG	AA	GG	GG	GG	GG	GG	GG	GG	GG
2_34619	2	65.308	CC	CC	CC	CC	CC	CC	CC	CC	CC	CC
2_39222	2	65.308	TT	CC	TT	TT	TT	TT	TT	TT	TT	TT
2_48779	2	65.308	GG	AA	GG	GG	GG	GG	GG	GG	GG	GG
2_55141	2	65.308	TT	TT	TT	TT	TT	TT	TT	TT	TT	TT
2_00722	2	67.81	AA	GG	AA	AA	AA	AA	AA	AA	AA	AA
2_04179	2	67.81	GG	AA	GG	GG	GG	GG	GG	GG	GG	GG
2_04180	2	67.81	CC	TT	CC	CC	CC	CC	CC	CC	CC	CC
2_06451	2	67.81	GG	AA	GG	GG	GG	GG	--	GG	GG	GG
2_06452	2	67.81	CC	TT	CC	CC	CC	CC	CC	CC	CC	CC
2_08864	2	67.81	GG	AA	GG	GG	GG	GG	GG	GG	GG	GG
2_08865	2	67.81	TT	TT	TT	TT	TT	TT	TT	TT	TT	TT
2_18060	2	67.81	GG	AA	GG	GG	GG	GG	GG	GG	GG	GG
2_19032	2	67.81	GG	GG	GG	GG	GG	GG	GG	GG	GG	GG
2_19834	2	67.81	CC	TT	CC	CC	CC	CC	CC	CC	CC	CC
2_22205	2	67.81	AA	GG	AA	AA	AA	AA	AA	AA	AA	AA
2_22206	2	67.81	CC	TT	CC	CC	CC	CC	CC	CC	CC	CC
2_22366	2	67.81	CC	AA	CC	CC	CC	CC	CC	CC	CC	CC
2_22475	2	67.81	CC	AA	CC	CC	CC	CC	CC	CC	CC	CC
2_22476	2	67.81	CC	TT	CC	CC	CC	CC	CC	CC	CC	CC
2_31305	2	67.81	AA	GG	AA	AA	AA	AA	AA	AA	AA	AA
2_37517	2	67.81	TT	CC	TT	TT	TT	TT	TT	TT	TT	TT
2_38389	2	67.81	CC	TT	CC	CC	CC	CC	CC	CC	CC	CC
2_41904	2	67.81	--	AA	--	--	--	--	--	--	--	--
2_45031	2	67.81	TT	GG	TT	TT	TT	TT	TT	TT	TT	TT
2_48216	2	67.81	TT	TT	TT	TT	TT	TT	TT	TT	TT	TT
2_50471	2	67.81	CC	TT	CC	CC	CC	CC	CC	CC	CC	CC
2_51351	2	67.81	AA	AA	AA	AA	AA	AA	AA	AA	AA	AA
1_1157	2	69.03	GG	GG	GG	GG	GG	GG	GG	GG	GG	GG
2_04048	2	69.03	TT	CC	TT	TT	TT	TT	TT	TT	TT	TT
2_07143	2	69.03	CC	CC	CC	CC	CC	CC	CC	CC	CC	CC
2_09326	2	69.03	TT	TT	TT	TT	TT	TT	TT	TT	TT	TT
2_09327	2	69.03	CC	CC	CC	CC	CC	CC	CC	CC	CC	CC
2_09328	2	69.03	GG	GG	GG	GG	GG	GG	GG	GG	GG	GG
2_09329	2	69.03	AA	AA	AA	AA	AA	AA	AA	AA	AA	AA
2_10302	2	69.03	TT	TT	TT	TT	TT	TT	TT	TT	TT	TT
2_10303	2	69.03	GG	GG	GG	GG	GG	GG	GG	GG	GG	GG
2_22425	2	69.03	GG	GG	GG	GG	GG	GG	GG	GG	GG	GG
2_31285	2	69.03	CC	CC	CC	CC	CC	CC	CC	CC	CC	CC
2_42453	2	69.03	GG	GG	GG	GG	GG	GG	GG	GG	GG	GG
2_53207	2	69.03	CC	CC	CC	CC	CC	CC	CC	CC	CC	CC
2_54128	2	69.03	CC	CC	CC	CC	CC	CC	CC	CC	CC	CC
2_01186	2	72.198	GG	GG	GG	GG	GG	GG	GG	GG	GG	GG
2_02153	2	72.198	CC	AA	CC	CC	CC	CC	CC	CC	CC	CC
2_02154	2	72.198	TT	TT	TT	TT	TT	TT	TT	TT	TT	TT
2_03491	2	72.198	GG	TT	GG	GG	GG	GG	GG	GG	GG	GG
2_05566	2	72.198	GG	GG	GG	GG	GG	GG	GG	GG	GG	GG
2_05567	2	72.198	GG	GG	GG	GG	GG	GG	GG	GG	GG	GG
2_14966	2	72.198	AA	AA	AA	AA	AA	AA	AA	AA	AA	AA
2_16722	2	72.198	TT	TT	TT	TT	TT	TT	TT	TT	TT	TT
2_32836	2	72.198	CC	CC	CC	CC	CC	CC	CC	CC	CC	CC
2_48719	2	72.198	CC	CC	CC	CC	CC	CC	CC	CC	CC	CC
2_22151	2	72.801	AA	GG	AA	AA	AA	AA	AA	AA	AA	AA
2_23429	2	72.801	CC	AA	CC	CC	CC	CC	CC	CC	CC	CC
1_1222	2	74.021	AA	GG	AA	AA	AA	AA	AA	AA	AA	AA
2_02501	2	74.021	TT	CC	TT	TT	TT	TT	TT	TT	TT	TT
2_02503	2	74.021	GG	TT	GG	GG	GG	GG	GG	GG	GG	GG
2_02504	2	74.021	AA	GG	AA	AA	AA	AA	AA	AA	AA	AA
2_04211	2	74.021	AA	GG	AA	AA	AA	AA	AA	AA	AA	AA
2_11275	2	74.021	AA	GG	AA	AA	AA	AA	AA	AA	AA	AA
2_15648	2	74.021	TT	CC	TT	TT	TT	TT	TT	TT	TT	TT
2_15649	2	74.021	CC	AA	CC	CC	CC	CC	CC	CC	CC	CC
2_16135	2	74.021	AA	CC	AA	AA	AA	AA	AA	AA	AA	AA
2_19507	2	74.021	CC	TT	CC	CC	CC	CC	CC	CC	CC	CC
2_19508	2	74.021	TT	GG	TT	TT	TT	TT	TT	TT	TT	TT
2_23246	2	74.021	TT	CC	TT	TT	TT	TT	TT	TT	TT	TT
2_25551	2	74.021	AA	CC	AA	AA	AA	AA	AA	AA	AA	AA
2_29535	2	74.021	AA	GG	AA	AA	AA	AA	AA	AA	AA	AA
2_29536	2	74.021	CC	TT	CC	CC	CC	CC	CC	CC	CC	CC
2_53618	2	74.021	TT	GG	TT	TT	TT	TT	TT	TT	TT	TT
1_0482	2	74.623	CC	GG	CC	CC	CC	CC	CC	CC	CC	CC
2_02545	2	74.623	AA	CC	AA	AA	AA	AA	AA	AA	AA	AA
2_03422	2	74.623	GG	TT	GG	GG	GG	GG	GG	GG	GG	GG
2_03423	2	74.623	CC	TT	CC	CC	CC	CC	CC	CC	CC	CC
2_04380	2	74.623	CC	TT	CC	CC	CC	CC	CC	CC	CC	CC
2_04446	2	74.623	GG	AA	GG	GG	GG	GG	GG	GG	GG	GG
2_04447	2	74.623	AA	GG	AA	AA	AA	AA	AA	AA	AA	AA
2_04545	2	74.623	TT	CC	TT	TT	TT	TT	TT	TT	TT	TT
2_04808	2	74.623	AA	GG	AA	AA	AA	AA	AA	AA	AA	AA
2_04809	2	74.623	AA	GG	AA	AA	AA	AA	AA	AA	AA	AA
2_04810	2	74.623	TT	GG	TT	TT	TT	TT	TT	TT	TT	TT
2_04811	2	74.623	TT	GG	TT	TT	TT	TT	TT	TT	TT	TT
2_04812	2	74.623	CC	TT	CC	CC	CC	CC	CC	CC	CC	CC
2_05498	2	74.623	GG	AA	GG	GG	GG	GG	GG	GG	GG	GG
2_08279	2	74.623	TT	CC	TT	TT	TT	TT	TT	TT	TT	TT
2_08280	2	74.623	CC	TT	CC	CC	CC	CC	CC	CC	CC	CC
2_08483	2	74.623	CC	TT	CC	CC	CC	CC	CC	CC	CC	CC
2_09137	2	74.623	AA	GG	AA	AA	AA	AA	AA	AA	AA	AA
2_09214	2	74.623	CC	AA	CC	CC	CC	CC	--	CC	CC	CC
2_09447	2	74.623	GG	AA	GG	GG	GG	GG	GG	GG	GG	GG
2_11432	2	74.623	CC	TT	CC	CC	CC	CC	CC	CC	CC	CC
2_11433	2	74.623	AA	GG	AA	AA	AA	AA	AA	AA	AA	AA
2_12308	2	74.623	GG	AA	GG	GG	GG	GG	GG	GG	GG	GG
2_12310	2	74.623	CC	TT	CC	CC	CC	CC	CC	CC	CC	CC
2_12686	2	74.623	TT	CC	TT	TT	TT	TT	TT	TT	TT	TT
2_12687	2	74.623	GG	AA	GG	GG	GG	GG	GG	GG	GG	GG
2_13151	2	74.623	AA	CC	AA	AA	AA	AA	AA	AA	AA	AA
2_13152	2	74.623	CC	TT	CC	CC	CC	CC	CC	CC	CC	CC
2_14549	2	74.623	TT	CC	TT	TT	TT	TT	TT	TT	TT	TT
2_15146	2	74.623	TT	CC	TT	TT	TT	TT	TT	TT	TT	TT
2_15147	2	74.623	TT	CC	TT	TT	TT	TT	TT	TT	TT	TT
2_15148	2	74.623	TT	CC	TT	TT	TT	TT	TT	TT	TT	TT
2_15231	2	74.623	CC	AA	CC	CC	CC	CC	CC	CC	CC	CC
2_15232	2	74.623	GG	AA	GG	GG	GG	GG	GG	GG	GG	GG
2_16768	2	74.623	CC	AA	CC	CC	CC	CC	CC	CC	CC	CC
2_17027	2	74.623	TT	CC	TT	TT	TT	TT	TT	TT	TT	TT
2_17028	2	74.623	CC	TT	CC	CC	CC	CC	CC	CC	CC	CC
2_17029	2	74.623	GG	AA	GG	GG	GG	GG	GG	GG	GG	GG
2_17094	2	74.623	TT	GG	TT	TT	TT	TT	TT	TT	TT	TT
2_17095	2	74.623	TT	GG	TT	TT	TT	TT	TT	TT	TT	TT
2_17143	2	74.623	GG	AA	GG	GG	GG	GG	GG	GG	GG	GG
2_17144	2	74.623	AA	GG	AA	AA	AA	AA	AA	AA	AA	AA
2_19323	2	74.623	GG	AA	GG	GG	GG	GG	GG	GG	GG	GG
2_19325	2	74.623	AA	GG	AA	AA	AA	AA	AA	AA	AA	AA
2_19745	2	74.623	AA	GG	AA	AA	AA	AA	AA	AA	AA	AA
2_20188	2	74.623	AA	GG	AA	AA	AA	AA	AA	AA	AA	AA
2_20239	2	74.623	TT	GG	TT	TT	TT	TT	TT	TT	TT	TT
2_20362	2	74.623	CC	TT	CC	CC	CC	CC	CC	CC	CC	CC
2_20393	2	74.623	CC	TT	CC	CC	CC	CC	CC	CC	CC	CC
2_20394	2	74.623	CC	TT	CC	CC	CC	CC	CC	CC	CC	CC
2_20549	2	74.623	AA	CC	AA	AA	AA	AA	AA	AA	AA	AA
2_20550	2	74.623	GG	AA	GG	GG	GG	GG	GG	GG	GG	GG
2_21865	2	74.623	TT	GG	TT	TT	TT	TT	TT	TT	TT	TT
2_23567	2	74.623	TT	CC	TT	TT	TT	TT	TT	TT	TT	TT
2_23574	2	74.623	TT	GG	TT	TT	TT	TT	TT	TT	TT	TT
2_23575	2	74.623	AA	GG	AA	AA	AA	AA	AA	AA	AA	AA
2_23577	2	74.623	CC	AA	CC	CC	CC	CC	CC	CC	CC	CC
2_23578	2	74.623	TT	GG	TT	TT	TT	TT	TT	TT	TT	TT
2_26509	2	74.623	CC	AA	CC	CC	CC	CC	CC	CC	CC	CC
2_26510	2	74.623	TT	CC	TT	TT	TT	TT	TT	TT	TT	TT
2_26785	2	74.623	CC	AA	CC	CC	CC	CC	CC	CC	CC	CC
2_27876	2	74.623	TT	CC	TT	TT	TT	TT	TT	TT	TT	TT
2_28484	2	74.623	GG	AA	GG	GG	GG	GG	GG	GG	GG	GG
2_30887	2	74.623	AA	GG	AA	AA	AA	AA	AA	AA	AA	AA
2_31824	2	74.623	CC	AA	CC	CC	CC	CC	CC	CC	CC	CC
2_32050	2	74.623	TT	CC	TT	TT	TT	TT	TT	TT	TT	TT
2_33354	2	74.623	TT	AA	TT	TT	TT	TT	TT	TT	TT	TT
2_40860	2	74.623	TT	CC	TT	TT	TT	TT	TT	TT	TT	TT
2_41590	2	74.623	GG	AA	GG	GG	GG	GG	GG	GG	GG	GG
2_42640	2	74.623	CC	TT	CC	CC	CC	CC	CC	CC	CC	CC
2_44091	2	74.623	AA	GG	AA	AA	AA	AA	AA	AA	AA	AA
2_46736	2	74.623	CC	TT	CC	CC	CC	CC	CC	CC	CC	CC
2_47001	2	74.623	GG	TT	GG	GG	GG	GG	GG	GG	GG	GG
2_47709	2	74.623	TT	CC	TT	TT	TT	TT	TT	TT	TT	TT
2_48937	2	74.623	AA	GG	AA	AA	AA	AA	AA	AA	AA	AA
2_50972	2	74.623	CC	AA	CC	CC	CC	CC	CC	CC	CC	CC
2_51912	2	74.623	AA	GG	AA	AA	AA	AA	AA	AA	AA	AA
2_01367	2	75.225	TT	CC	TT	TT	TT	TT	TT	TT	TT	TT
2_01368	2	75.225	AA	CC	AA	AA	AA	AA	AA	AA	AA	AA
2_17406	2	75.225	GG	AA	GG	GG	GG	GG	GG	GG	GG	GG
2_21735	2	75.225	AA	GG	AA	AA	AA	AA	AA	AA	AA	AA
2_21762	2	75.225	TT	CC	TT	TT	TT	TT	TT	TT	TT	TT
2_21763	2	75.225	TT	CC	TT	TT	TT	TT	TT	TT	TT	TT
2_38965	2	75.225	CC	TT	CC	CC	CC	CC	CC	CC	CC	CC
2_45038	2	75.225	TT	CC	TT	TT	TT	TT	TT	TT	TT	TT
2_48021	2	75.225	AA	GG	AA	AA	AA	AA	AA	AA	AA	AA
2_50522	2	75.225	TT	CC	TT	TT	TT	TT	TT	TT	TT	TT
2_54652	2	75.225	AA	GG	AA	AA	AA	AA	AA	AA	AA	AA
1_0144	2	75.828	GG	AA	GG	GG	GG	GG	GG	GG	GG	GG
2_03502	2	75.828	TT	GG	TT	TT	TT	TT	TT	TT	TT	TT
2_05472	2	75.828	TT	CC	TT	TT	TT	TT	TT	TT	TT	TT
2_05473	2	75.828	AA	GG	AA	AA	AA	AA	AA	AA	AA	AA
2_05618	2	75.828	GG	AA	GG	GG	GG	GG	GG	GG	GG	GG
2_11309	2	75.828	CC	AA	CC	CC	CC	CC	CC	CC	CC	CC
2_12398	2	75.828	AA	GG	AA	AA	AA	AA	AA	AA	AA	AA
2_16302	2	75.828	CC	TT	CC	CC	CC	CC	CC	CC	CC	CC
2_16303	2	75.828	AA	GG	AA	AA	AA	AA	AA	AA	AA	AA
2_19058	2	75.828	TT	CC	TT	TT	TT	TT	TT	TT	TT	TT
2_19296	2	75.828	GG	TT	GG	GG	GG	GG	GG	GG	GG	GG
2_20583	2	75.828	GG	AA	GG	GG	GG	GG	GG	GG	GG	GG
2_23189	2	75.828	CC	AA	CC	CC	CC	CC	CC	CC	CC	CC
2_27940	2	75.828	CC	AA	CC	CC	CC	CC	CC	CC	CC	CC
2_31261	2	75.828	CC	TT	CC	CC	CC	CC	--	CC	CC	CC
2_48476	2	75.828	GG	AA	GG	GG	GG	GG	GG	GG	GG	GG
1_0985	2	76.43	TT	AA	TT	TT	TT	TT	TT	TT	TT	TT
2_00088	2	76.43	GG	AA	GG	GG	GG	GG	GG	GG	GG	GG
2_00089	2	76.43	AA	GG	AA	AA	AA	AA	AA	AA	AA	AA
2_01812	2	76.43	AA	CC	AA	AA	AA	AA	AA	AA	AA	AA
2_01813	2	76.43	AA	GG	AA	AA	AA	AA	AA	AA	AA	AA
2_06901	2	76.43	GG	AA	GG	GG	GG	GG	GG	GG	GG	GG
2_06902	2	76.43	TT	GG	TT	TT	TT	TT	TT	TT	TT	TT
2_06920	2	76.43	AA	CC	AA	AA	AA	AA	AA	AA	AA	AA
2_06921	2	76.43	AA	GG	AA	AA	AA	AA	AA	AA	AA	AA
2_06922	2	76.43	TT	GG	TT	TT	TT	TT	TT	TT	TT	TT
2_06923	2	76.43	CC	TT	CC	CC	CC	CC	CC	CC	CC	CC
2_08191	2	76.43	CC	TT	CC	CC	CC	CC	CC	CC	CC	CC
2_13950	2	76.43	TT	CC	TT	TT	TT	TT	TT	TT	TT	TT
2_13951	2	76.43	TT	CC	TT	TT	TT	TT	TT	TT	TT	TT
2_14547	2	76.43	CC	TT	CC	CC	CC	CC	CC	CC	CC	CC
2_14548	2	76.43	TT	CC	TT	TT	TT	TT	TT	TT	TT	TT
2_16153	2	76.43	GG	AA	GG	GG	GG	GG	GG	GG	GG	GG
2_16154	2	76.43	GG	TT	GG	GG	GG	GG	GG	GG	GG	GG
2_18207	2	76.43	TT	CC	TT	TT	TT	TT	TT	TT	TT	TT
2_18208	2	76.43	AA	GG	AA	AA	AA	AA	AA	AA	AA	AA
2_20273	2	76.43	GG	TT	GG	GG	GG	GG	GG	GG	GG	GG
2_23818	2	76.43	CC	TT	CC	CC	CC	CC	CC	CC	CC	CC
2_26701	2	76.43	GG	TT	GG	GG	GG	GG	GG	GG	GG	GG
2_30223	2	76.43	GG	AA	GG	GG	GG	GG	GG	GG	GG	GG
2_30224	2	76.43	CC	TT	CC	CC	CC	CC	CC	CC	CC	CC
2_39646	2	76.43	AA	CC	AA	AA	AA	AA	AA	AA	AA	AA
2_42937	2	76.43	AA	GG	AA	AA	AA	AA	AA	AA	AA	AA
2_49841	2	76.43	GG	AA	GG	GG	GG	GG	GG	GG	GG	GG
2_50277	2	76.43	GG	TT	GG	GG	GG	GG	GG	GG	GG	GG
2_51746	2	76.43	TT	CC	TT	TT	TT	TT	TT	TT	TT	TT
2_54169	2	76.43	CC	TT	CC	CC	CC	CC	CC	CC	CC	CC
2_55066	2	76.43	CC	AA	CC	CC	CC	CC	CC	CC	CC	CC
2_21607	2	77.033	CC	TT	CC	CC	CC	CC	CC	CC	CC	CC
2_38045	2	78.252	AA	GG	AA	AA	AA	AA	AA	AA	AA	AA
2_01616	2	78.855	CC	TT	CC	CC	CC	CC	CC	CC	CC	CC
2_05502	2	78.855	TT	GG	TT	TT	TT	TT	TT	TT	TT	TT
2_09113	2	78.855	AA	GG	AA	AA	AA	AA	AA	AA	AA	AA
2_54085	2	78.855	GG	AA	GG	GG	GG	GG	GG	GG	GG	GG
2_05628	2	81.357	GG	AA	GG	GG	GG	GG	GG	GG	GG	GG
2_05629	2	81.357	TT	CC	TT	TT	TT	TT	TT	TT	TT	TT
2_06548	2	81.357	TT	GG	TT	TT	TT	TT	TT	TT	TT	TT
2_06549	2	81.357	GG	TT	GG	GG	GG	GG	GG	GG	GG	GG
2_07909	2	81.357	AA	GG	AA	AA	AA	AA	AA	AA	AA	AA
2_08185	2	81.357	CC	TT	CC	CC	CC	CC	CC	CC	CC	CC
2_11141	2	81.357	CC	AA	CC	CC	CC	CC	CC	CC	CC	CC
2_13654	2	81.357	AA	GG	AA	AA	AA	AA	AA	AA	AA	AA
2_14776	2	81.357	TT	CC	TT	TT	TT	TT	TT	TT	TT	TT
2_30330	2	81.357	GG	AA	GG	GG	GG	GG	GG	GG	GG	GG
2_42433	2	81.357	CC	TT	CC	CC	CC	CC	CC	CC	CC	CC
2_47843	2	81.357	GG	AA	GG	GG	GG	GG	GG	GG	GG	GG
2_49283	2	81.357	CC	TT	CC	CC	CC	CC	CC	CC	CC	CC
2_53852	2	81.357	GG	AA	GG	GG	GG	GG	GG	GG	GG	GG
2_04403	2	81.959	GG	TT	GG	GG	GG	GG	GG	GG	GG	GG
2_04404	2	81.959	CC	AA	CC	CC	CC	CC	CC	CC	CC	CC
2_09299	2	81.959	GG	AA	GG	GG	GG	GG	GG	GG	GG	GG
2_09300	2	81.959	AA	GG	AA	AA	AA	AA	AA	AA	AA	AA
2_15108	2	81.959	CC	TT	CC	CC	CC	CC	CC	CC	CC	CC
2_30636	2	81.959	AA	GG	AA	AA	AA	AA	AA	AA	AA	AA
2_48928	2	81.959	TT	GG	TT	TT	TT	TT	TT	TT	TT	TT
2_50052	2	81.959	AA	GG	AA	AA	AA	AA	AA	AA	AA	AA
2_51163	2	81.959	TT	CC	TT	TT	TT	TT	TT	TT	TT	TT
2_05173	2	82.562	TT	CC	TT	TT	TT	TT	TT	TT	TT	TT
2_34024	2	82.562	AA	TT	AA	AA	AA	AA	AA	AA	AA	AA
1_0229	2	83.782	GG	CC	GG	GG	GG	GG	GG	GG	GG	GG
1_1230	2	83.782	AA	GG	AA	AA	AA	AA	AA	AA	AA	AA
2_02608	2	83.782	GG	TT	GG	GG	GG	GG	GG	GG	GG	GG
2_09322	2	83.782	TT	CC	TT	TT	TT	TT	TT	TT	TT	TT
2_09827	2	83.782	GG	TT	GG	GG	GG	GG	GG	GG	GG	GG
2_09828	2	83.782	TT	GG	TT	TT	TT	TT	TT	TT	TT	TT
2_11128	2	83.782	CC	AA	CC	CC	CC	CC	CC	CC	CC	CC
2_12094	2	83.782	CC	TT	CC	CC	CC	CC	CC	CC	CC	CC
2_12095	2	83.782	GG	AA	GG	GG	GG	GG	GG	GG	GG	GG
2_12376	2	83.782	CC	TT	CC	CC	CC	CC	CC	CC	CC	CC
2_12377	2	83.782	AA	GG	AA	AA	AA	AA	AA	AA	AA	AA
2_13238	2	83.782	TT	CC	TT	TT	TT	TT	TT	TT	TT	TT
2_15495	2	83.782	CC	TT	CC	CC	CC	CC	CC	CC	CC	CC
2_15496	2	83.782	GG	AA	GG	GG	GG	GG	GG	GG	GG	GG
2_15720	2	83.782	CC	TT	CC	CC	CC	CC	CC	CC	CC	CC
2_15721	2	83.782	TT	GG	TT	TT	TT	TT	TT	TT	TT	TT
2_19394	2	83.782	TT	CC	TT	TT	TT	TT	TT	TT	TT	TT
2_19395	2	83.782	GG	AA	GG	GG	GG	GG	GG	GG	GG	GG
2_20953	2	83.782	GG	TT	GG	GG	GG	GG	GG	GG	GG	GG
2_20954	2	83.782	TT	CC	TT	TT	TT	TT	TT	TT	TT	TT
2_23273	2	83.782	TT	GG	TT	TT	TT	TT	TT	TT	TT	TT
2_23274	2	83.782	CC	AA	CC	CC	CC	CC	CC	CC	CC	CC
2_23815	2	83.782	CC	AA	CC	CC	CC	CC	CC	CC	CC	CC
2_23816	2	83.782	TT	CC	TT	TT	TT	TT	TT	TT	TT	TT
2_25122	2	83.782	CC	AA	CC	CC	CC	CC	CC	CC	CC	CC
2_25592	2	83.782	GG	AA	GG	GG	GG	GG	GG	GG	GG	GG
2_29844	2	83.782	GG	AA	GG	GG	GG	GG	GG	GG	GG	GG
2_30883	2	83.782	GG	AA	GG	GG	GG	GG	GG	GG	GG	GG
2_30948	2	83.782	CC	TT	CC	CC	CC	CC	CC	CC	CC	CC
2_40014	2	83.782	GG	AA	GG	GG	GG	GG	GG	GG	GG	GG
2_45353	2	83.782	TT	AA	TT	TT	TT	TT	TT	TT	TT	TT
2_50326	2	83.782	GG	AA	GG	GG	GG	GG	GG	GG	GG	GG
2_51220	2	83.782	TT	CC	TT	TT	TT	TT	TT	TT	TT	TT
2_53464	2	83.782	TT	CC	TT	TT	TT	TT	TT	TT	TT	TT
2_53898	2	83.782	GG	AA	GG	GG	GG	GG	GG	GG	GG	GG
2_04776	2	84.384	GG	AA	GG	GG	GG	GG	GG	GG	GG	GG
2_04777	2	84.384	TT	CC	TT	TT	TT	TT	TT	TT	TT	TT
2_10994	2	84.384	AA	CC	AA	AA	AA	AA	AA	AA	AA	AA
2_10995	2	84.384	TT	CC	TT	TT	TT	TT	TT	TT	TT	TT
2_17359	2	84.384	AA	CC	AA	AA	AA	AA	AA	AA	AA	AA
2_21297	2	84.384	CC	AA	CC	CC	CC	CC	CC	CC	CC	CC
2_22748	2	84.384	GG	AA	GG	GG	GG	GG	GG	GG	GG	GG
2_22749	2	84.384	--	TT	CC	CC	CC	CC	CC	--	CC	CC
2_23581	2	84.384	TT	CC	TT	TT	TT	TT	TT	TT	TT	TT
2_30467	2	84.384	GG	AA	GG	GG	GG	GG	GG	GG	GG	GG
2_31433	2	84.384	CC	TT	CC	CC	CC	CC	CC	CC	CC	CC
2_32286	2	84.384	AA	GG	AA	AA	AA	AA	AA	AA	AA	AA
2_34374	2	84.384	CC	GG	CC	CC	CC	CC	CC	CC	CC	CC
2_38521	2	84.384	CC	TT	CC	CC	CC	CC	CC	CC	CC	CC
2_39548	2	84.384	CC	TT	CC	CC	CC	CC	CC	CC	CC	CC
2_50499	2	84.384	TT	GG	TT	TT	TT	TT	TT	TT	TT	TT
2_51855	2	84.384	GG	AA	GG	GG	GG	GG	GG	GG	GG	GG
2_54591	2	84.384	AA	GG	AA	AA	AA	AA	AA	AA	AA	AA
2_55589	2	84.384	CC	AA	CC	CC	CC	CC	CC	CC	CC	CC
2_01978	2	84.987	GG	AA	GG	GG	GG	GG	GG	GG	GG	GG
2_12806	2	84.987	GG	AA	GG	GG	GG	GG	GG	GG	GG	GG
2_12807	2	84.987	CC	TT	CC	CC	CC	CC	CC	CC	CC	CC
2_16063	2	84.987	GG	AA	GG	GG	GG	GG	GG	GG	GG	GG
2_18407	2	84.987	GG	AA	GG	GG	GG	GG	GG	GG	GG	GG
2_25319	2	84.987	TT	CC	TT	TT	TT	TT	TT	TT	TT	TT
2_33220	2	84.987	GG	CC	GG	GG	GG	GG	GG	GG	GG	GG
1_0670	2	85.589	GG	AA	GG	GG	GG	GG	GG	GG	GG	GG
2_00232	2	85.589	TT	CC	TT	TT	TT	TT	TT	TT	TT	TT
2_08082	2	85.589	TT	CC	TT	TT	TT	TT	TT	TT	TT	TT
2_08084	2	85.589	TT	CC	TT	TT	TT	TT	TT	TT	TT	TT
2_08670	2	85.589	AA	GG	AA	AA	AA	AA	AA	AA	AA	AA
2_08671	2	85.589	AA	GG	AA	AA	AA	AA	AA	AA	AA	AA
2_10076	2	85.589	TT	CC	TT	TT	TT	TT	TT	TT	TT	TT
2_11914	2	85.589	CC	TT	CC	CC	CC	CC	CC	CC	CC	CC
2_12076	2	85.589	CC	AA	CC	CC	CC	CC	CC	CC	CC	CC
2_12077	2	85.589	TT	CC	TT	TT	TT	TT	TT	TT	TT	TT
2_12078	2	85.589	TT	GG	TT	TT	TT	TT	TT	TT	TT	TT
2_12079	2	85.589	CC	TT	CC	CC	CC	CC	CC	CC	CC	CC
2_12246	2	85.589	CC	TT	CC	CC	CC	CC	CC	CC	CC	CC
2_12779	2	85.589	AA	GG	AA	AA	AA	AA	AA	AA	AA	AA
2_12780	2	85.589	CC	TT	CC	CC	CC	CC	CC	CC	CC	CC
2_17624	2	85.589	TT	CC	TT	TT	TT	TT	TT	TT	TT	TT
2_17625	2	85.589	TT	CC	TT	TT	TT	TT	TT	TT	TT	TT
2_18651	2	85.589	AA	GG	AA	AA	AA	AA	AA	AA	AA	AA
2_18794	2	85.589	CC	TT	CC	CC	CC	CC	CC	CC	CC	CC
2_19063	2	85.589	GG	AA	GG	GG	GG	GG	GG	GG	GG	GG
2_21173	2	85.589	AA	CC	AA	AA	AA	AA	AA	AA	--	AA
2_21174	2	85.589	TT	GG	TT	TT	TT	TT	TT	TT	TT	TT
2_23927	2	85.589	CC	TT	CC	CC	CC	CC	CC	CC	CC	CC
2_24157	2	85.589	TT	CC	TT	TT	TT	TT	TT	TT	TT	TT
2_24442	2	85.589	GG	AA	GG	GG	GG	GG	GG	GG	GG	GG
2_25543	2	85.589	GG	AA	GG	GG	GG	GG	GG	GG	GG	GG
2_27266	2	85.589	TT	CC	--	TT	TT	TT	TT	TT	TT	TT
2_29078	2	85.589	TT	CC	TT	TT	TT	TT	TT	TT	TT	TT
2_31404	2	85.589	AA	GG	AA	AA	AA	AA	AA	AA	AA	AA
2_39849	2	85.589	GG	AA	GG	GG	GG	GG	GG	GG	GG	GG
2_43963	2	85.589	TT	CC	TT	TT	TT	TT	TT	TT	TT	TT
2_50208	2	85.589	CC	AA	CC	CC	CC	CC	CC	CC	CC	CC
2_51372	2	85.589	GG	TT	GG	GG	GG	GG	GG	GG	GG	GG
2_53400	2	85.589	CC	TT	CC	CC	CC	CC	CC	CC	CC	CC
1_0009	2	86.191	GG	AA	GG	GG	GG	GG	GG	GG	GG	GG
1_1352	2	86.191	AA	CC	AA	AA	AA	AA	AA	AA	AA	AA
2_05380	2	86.191	GG	AA	GG	GG	GG	GG	GG	GG	GG	GG
2_07405	2	86.191	GG	AA	GG	GG	GG	GG	GG	GG	GG	GG
2_07406	2	86.191	TT	CC	TT	TT	TT	TT	TT	TT	TT	TT
2_10088	2	86.191	CC	TT	CC	CC	CC	CC	CC	CC	CC	CC
2_11007	2	86.191	TT	CC	TT	TT	TT	TT	TT	TT	TT	TT
2_11008	2	86.191	CC	TT	CC	CC	CC	CC	CC	CC	CC	CC
2_13823	2	86.191	GG	AA	GG	GG	GG	GG	GG	GG	GG	GG
2_16917	2	86.191	AA	GG	AA	AA	AA	AA	AA	AA	AA	AA
2_16918	2	86.191	AA	CC	AA	AA	AA	AA	AA	AA	AA	AA
2_18648	2	86.191	TT	CC	TT	TT	TT	TT	TT	TT	TT	TT
2_19478	2	86.191	TT	CC	TT	TT	TT	TT	TT	TT	TT	TT
2_20418	2	86.191	AA	GG	AA	AA	AA	AA	AA	AA	AA	AA
2_21309	2	86.191	GG	TT	GG	GG	GG	GG	GG	GG	GG	GG
2_22324	2	86.191	AA	GG	AA	AA	AA	AA	AA	AA	AA	AA
2_23512	2	86.191	GG	AA	GG	GG	GG	GG	GG	GG	GG	GG
2_23513	2	86.191	CC	TT	CC	CC	CC	CC	CC	CC	CC	CC
2_25030	2	86.191	GG	AA	GG	GG	GG	GG	GG	GG	GG	GG
2_29019	2	86.191	GG	AA	GG	GG	GG	GG	GG	GG	GG	GG
2_30993	2	86.191	CC	TT	CC	CC	CC	CC	CC	CC	CC	CC
2_32271	2	86.191	CC	AA	CC	CC	CC	CC	CC	CC	CC	CC
2_33268	2	86.191	CC	GG	CC	CC	CC	CC	CC	CC	CC	CC
2_39840	2	86.191	AA	CC	AA	AA	AA	AA	AA	AA	AA	AA
2_44517	2	86.191	CC	TT	CC	CC	CC	CC	CC	CC	CC	CC
2_48563	2	86.191	AA	GG	AA	AA	AA	AA	AA	AA	AA	AA
[truncated: 49,134 more rows]

## Sheet: Polymorphic SNPs
Data Sheet S1. The co-location of the major QTL QRk-vu9.1 and the donor region of the newly mapped gene-type resistance in near-isogenic lines derived from conventional backcrossing.
SNP markers and linkage map position based in the 524B x IT84S-2049 RIL population.
Polymorphic markers between original parents are shown (A = homozygous for the CB46 allele, B = homozygous for the IT84S-2049 allele, H = heterozygosity)
QRk-vu9.1 and linkage drag SNPs are highligthed in yellow
			Recurrent	Donor	Resistant NILs				Susceptible NILs
SNP	LG	CM	CB46	IT84S-2049	CB46 72-1-5(3)	Orange-Nil Rk2(4)	CB46 72-1-3(6)	CB46 72-1-3	CB46-Null(1)	CB46-Null(2)	CB46-Null(5)	CB46 Null-2
2_15811	1	0	A	B	A	A	A	A	A	A	A	A
2_45924	1	0	A	B	A	A	A	A	A	A	A	A
2_11663	1	1.22	A	B	A	A	A	A	A	A	A	A
2_30578	1	1.22	A	B	A	A	A	A	A	A	A	A
2_11664	1	1.822	A	B	A	A	A	A	A	A	A	A
2_08659	1	3.042	A	B	A	A	A	A	A	A	A	A
1_0072	1	3.042	A	B	A	A	A	A	A	A	A	A
1_0449	1	3.042	A	B	A	A	A	A	A	A	A	A
2_01639	1	3.042	A	B	A	A	A	A	A	A	A	A
2_08464	1	3.042	A	B	A	A	A	A	A	A	A	A
2_08660	1	3.042	A	B	A	A	A	A	A	A	A	A
2_10238	1	3.042	A	B	A	A	A	A	A	A	A	A
2_10239	1	3.042	A	B	A	A	A	A	A	A	A	A
2_10757	1	3.042	A	B	A	A	A	A	A	A	A	A
2_17055	1	3.042	A	B	A	A	A	A	A	A	A	A
2_19789	1	3.042	A	B	A	A	A	A	A	A	A	A
2_19790	1	3.042	A	B	A	A	A	A	A	A	A	A
2_19947	1	3.042	A	B	A	A	A	A	A	A	A	A
2_19948	1	3.042	A	B	A	A	A	A	A	A	A	A
2_20375	1	3.042	A	B	A	A	A	A	A	A	A	A
2_20376	1	3.042	A	B	A	A	A	A	A	A	A	A
2_22359	1	3.042	A	B	A	A	A	A	A	A	A	A
2_22965	1	3.042	A	B	A	A	A	A	A	A	A	A
2_25153	1	3.042	A	B	A	A	A	A	A	A	A	A
2_26593	1	3.042	A	B	A	A	A	A	A	A	A	A
2_27844	1	3.042	A	B	A	A	A	A	A	A	A	A
2_31660	1	3.042	A	B	A	A	A	A	A	A	A	A
2_33574	1	3.042	A	B	A	A	A	A	A	A	A	A
2_34180	1	3.042	A	B	A	A	A	A	A	A	A	A
2_39505	1	3.042	A	B	A	A	A	A	A	A	A	A
2_47735	1	3.042	A	B	A	A	A	A	A	A	A	A
2_52356	1	3.042	A	B	A	A	A	A	A	A	A	A
2_06865	1	3.644	A	B	A	A	A	A	A	A	A	A
1_0749	1	6.813	A	B	A	A	A	A	A	A	A	A
1_1376	1	6.813	A	B	A	A	A	A	A	A	A	A
2_01720	1	6.813	A	B	A	A	A	A	A	A	A	A
2_01721	1	6.813	A	B	A	A	A	A	A	A	A	A
2_13194	1	6.813	A	B	A	A	A	A	A	A	A	A
2_53813	1	6.813	A	B	A	A	A	A	A	A	A	A
2_23131	1	6.813	A	B	A	A	A	A	A	A	A	A
2_23132	1	6.813	A	B	A	A	A	A	A	A	A	A
2_11711	1	6.813	A	B	A	A	A	A	A	A	A	A
2_12453	1	6.813	A	B	A	A	A	A	A	A	A	A
2_18177	1	6.813	A	B	A	A	A	A	A	A	A	A
2_23875	1	6.813	A	B	A	A	A	A	A	A	A	A
2_37943	1	6.813	A	B	A	A	A	A	A	A	A	A
2_37944	1	6.813	A	B	A	A	A	A	A	A	A	A
2_53346	1	6.813	A	B	A	A	A	A	A	A	A	A
2_11710	1	7.416	A	B	A	A	A	A	A	A	A	A
2_19446	1	7.416	A	B	A	A	A	A	A	A	A	A
2_19447	1	7.416	A	B	A	A	A	A	A	A	A	A
2_01286	1	7.416	A	B	A	A	A	A	A	A	A	A
2_09088	1	7.416	A	B	A	A	A	A	A	A	A	A
2_09089	1	7.416	A	B	A	A	A	A	A	A	A	A
2_08702	1	7.416	A	B	A	A	A	A	A	A	A	A
2_21226	1	8.018	A	B	A	A	A	A	A	A	A	A
2_07331	1	8.018	A	B	A	A	A	A	A	A	A	A
2_28295	1	8.62	A	B	A	A	A	A	A	A	A	A
1_0308	1	8.62	A	B	A	A	A	A	A	A	A	A
2_48723	1	9.223	A	B	A	A	A	A	A	A	A	A
1_0333	1	9.825	A	B	A	A	A	A	A	A	A	A
2_16237	1	9.825	A	B	A	A	A	A	A	A	A	A
2_54794	1	9.825	A	B	A	A	A	A	A	A	A	A
2_21327	1	9.825	A	B	A	A	A	A	A	A	A	A
2_50956	1	9.825	A	B	A	A	A	A	A	A	A	A
2_04123	1	9.825	A	B	A	A	A	A	A	A	A	A
2_04124	1	9.825	A	B	A	A	A	A	A	A	A	A
2_12897	1	9.825	A	B	A	A	A	A	A	A	A	A
2_21890	1	9.825	A	B	--	A	A	A	--	A	A	A
2_21891	1	9.825	A	B	A	A	A	A	A	A	A	A
2_34674	1	9.825	A	B	A	A	A	A	A	A	A	A
2_01045	1	9.825	A	B	A	A	A	A	A	A	A	A
1_0775	1	9.825	A	B	A	A	A	A	A	A	A	A
2_14405	1	9.825	A	B	A	A	A	A	A	A	A	A
2_14406	1	9.825	A	B	A	A	A	A	A	A	A	A
2_16867	1	9.825	A	B	A	A	A	A	A	A	A	A
1_0790	1	9.825	A	B	A	A	A	A	A	A	A	A
2_03212	1	11.045	A	B	A	A	A	A	A	A	A	A
2_07617	1	11.045	A	B	A	A	A	A	A	A	A	A
2_15608	1	11.045	A	B	A	A	A	A	A	A	A	A
2_15609	1	11.045	A	B	A	A	A	A	A	A	A	A
2_20758	1	11.045	A	B	A	A	A	A	A	A	A	A
2_23769	1	11.045	A	B	A	A	A	A	A	A	A	A
2_23770	1	11.045	A	B	A	A	A	A	A	A	A	A
2_31303	1	11.045	A	B	A	A	A	A	A	A	A	A
2_19634	1	11.045	A	B	A	A	A	A	A	A	A	A
2_32176	1	11.045	A	B	A	A	A	A	A	A	A	A
2_54570	1	11.647	A	B	A	A	A	A	A	A	A	A
2_18629	1	12.25	A	B	A	A	A	A	A	A	A	A
2_00474	1	13.47	A	B	A	A	A	A	A	A	A	A
2_01738	1	13.47	A	B	A	A	A	A	A	A	A	A
2_08504	1	13.47	A	B	A	A	A	A	A	A	A	A
2_13450	1	13.47	A	B	A	A	A	A	A	A	A	A
2_22970	1	13.47	A	B	A	A	A	A	A	A	A	A
2_22971	1	13.47	A	B	A	A	A	A	A	A	A	A
2_24640	1	13.47	A	B	A	A	A	A	A	A	A	A
2_32464	1	13.47	A	B	A	A	A	A	A	A	A	A
2_33284	1	13.47	A	B	A	A	A	A	A	A	A	A
2_42521	1	13.47	A	B	A	A	A	A	A	A	A	A
2_47118	1	13.47	A	B	A	A	A	A	A	A	A	A
2_05855	1	14.072	A	B	A	A	A	A	A	A	A	A
2_19811	1	14.072	A	B	A	A	A	A	A	A	A	A
2_03240	1	14.072	A	B	A	A	A	A	A	A	A	A
2_03241	1	14.072	A	B	A	A	A	A	A	A	A	A
2_24787	1	14.072	A	B	A	A	A	A	A	A	A	A
2_31410	1	14.072	A	B	A	A	A	A	A	A	A	A
2_09643	1	14.072	A	B	A	A	A	A	A	A	A	A
2_34667	1	14.072	A	B	A	A	A	A	A	A	A	A
2_31973	1	14.675	A	B	A	A	A	A	A	A	A	A
2_27768	1	15.277	A	B	A	A	A	A	A	A	A	A
2_11717	1	15.277	A	B	A	A	A	A	A	A	A	A
2_15361	1	15.277	A	B	A	A	A	A	A	A	A	A
2_00603	1	15.277	A	B	A	A	A	A	A	A	A	A
2_01025	1	15.277	A	B	A	A	A	A	A	A	A	A
2_01026	1	15.277	A	B	A	A	A	A	A	A	A	A
2_05032	1	15.277	A	B	A	A	A	A	A	A	A	A
2_05096	1	15.277	A	B	A	A	A	A	A	A	A	A
2_05098	1	15.277	A	B	A	A	A	A	A	A	A	A
2_05909	1	15.277	A	B	A	A	A	A	A	A	A	A
2_14660	1	15.277	A	B	A	A	A	A	A	A	A	A
2_14661	1	15.277	A	B	A	A	A	A	A	A	A	A
2_15215	1	15.277	A	B	A	A	A	A	A	A	A	A
2_20439	1	15.277	A	B	A	A	A	A	A	A	A	A
2_20440	1	15.277	A	B	A	A	A	A	A	A	A	A
2_24309	1	15.277	A	B	A	A	A	A	A	A	A	A
2_24310	1	15.277	A	B	A	A	A	A	A	A	A	A
2_07272	1	15.277	A	B	A	A	A	A	A	A	A	A
2_29790	1	15.277	A	B	A	A	A	A	A	A	A	A
2_33996	1	15.277	A	B	A	A	A	A	A	A	A	A
2_34048	1	15.277	A	B	A	A	A	A	A	A	A	A
2_02190	1	15.277	A	B	A	A	A	A	A	A	A	A
2_10297	1	15.277	A	B	A	A	A	A	A	A	A	A
2_10298	1	15.277	A	B	A	A	A	A	A	A	A	A
2_10299	1	15.277	A	B	A	A	A	A	A	A	A	A
2_46689	1	15.277	A	B	A	A	A	A	A	A	A	A
2_48511	1	15.277	A	B	A	A	A	A	A	A	A	A
2_09215	1	15.277	A	B	A	A	A	A	A	A	A	A
2_37096	1	15.277	A	B	A	A	A	A	A	A	A	A
2_11117	1	16.497	A	B	A	A	A	A	A	A	A	A
2_15523	1	16.497	A	B	A	A	A	A	A	A	A	A
2_15524	1	16.497	A	B	A	A	A	A	A	A	A	A
2_22631	1	16.497	A	B	A	A	A	A	A	A	A	A
2_40977	1	16.497	A	B	A	A	A	A	A	A	A	A
2_53951	1	16.497	A	B	A	A	A	A	A	A	A	A
2_19309	1	20.351	A	B	A	A	A	A	A	A	A	A
2_15182	1	21.57	A	B	A	A	A	A	A	A	A	A
2_40348	1	21.57	A	B	A	A	A	A	A	A	A	A
2_15996	1	22.79	A	B	A	A	A	A	A	A	A	A
2_15997	1	22.79	A	B	A	A	A	A	A	A	A	A
2_21972	1	22.79	A	B	A	A	A	A	A	A	A	A
2_39658	1	24.643	A	B	A	A	A	A	A	A	A	A
2_28167	1	24.643	A	B	A	A	A	A	A	A	A	A
1_0928	1	25.862	A	B	A	A	A	A	A	A	A	A
2_05741	1	25.862	A	B	A	A	A	A	A	A	A	A
2_05742	1	25.862	A	B	A	A	A	A	A	A	A	A
2_05962	1	25.862	A	B	A	A	A	A	A	A	A	A
2_13854	1	25.862	A	B	A	A	A	A	A	A	A	A
2_17062	1	25.862	A	B	A	A	A	A	A	A	A	A
2_17063	1	25.862	A	B	A	A	A	A	A	A	A	A
2_18147	1	25.862	A	B	A	A	A	A	A	A	A	A
2_18148	1	25.862	A	B	A	A	A	A	A	A	A	A
2_21689	1	25.862	A	B	A	A	A	A	A	A	A	A
2_50691	1	25.862	A	B	A	A	A	A	A	A	A	A
2_18508	1	25.862	A	B	A	A	A	A	A	A	A	A
1_0357	1	25.862	A	B	A	A	A	A	A	A	A	A
2_05074	1	25.862	A	B	A	A	A	A	A	A	A	A
2_06298	1	25.862	A	B	A	A	A	A	A	A	A	A
2_06299	1	25.862	A	B	A	A	A	A	A	A	A	A
2_07075	1	25.862	A	B	A	A	A	A	A	A	A	A
2_12924	1	25.862	A	B	A	A	A	A	A	A	A	A
2_16071	1	25.862	A	B	A	A	A	A	A	A	A	A
2_16072	1	25.862	A	B	A	A	A	A	A	A	A	A
2_18485	1	25.862	A	B	A	A	A	A	A	A	A	A
2_19601	1	25.862	A	B	A	A	A	A	A	A	A	A
2_19602	1	25.862	A	B	A	A	A	A	A	A	A	A
2_19960	1	25.862	A	B	A	A	A	A	A	A	A	A
2_20467	1	25.862	A	B	A	A	A	A	A	A	A	A
2_25041	1	25.862	A	B	A	A	A	A	A	A	A	A
2_25042	1	25.862	A	B	A	A	A	A	A	A	A	A
2_25462	1	25.862	A	B	A	A	A	A	A	A	A	A
2_25463	1	25.862	A	B	A	A	A	A	A	A	A	A
2_29140	1	25.862	A	B	A	A	A	A	A	A	A	A
2_32974	1	25.862	A	B	A	A	A	A	A	A	A	A
2_39984	1	25.862	A	B	A	A	A	A	A	A	A	A
2_46014	1	25.862	A	B	--	A	A	A	--	A	A	A
2_53482	1	25.862	A	B	A	A	A	A	A	A	A	A
2_53903	1	25.862	A	B	A	A	A	A	A	A	A	A
2_54358	1	25.862	A	B	A	A	A	A	A	A	A	A
2_08654	1	25.862	A	B	A	A	A	A	A	A	A	A
2_08655	1	25.862	A	B	A	A	A	A	A	A	A	A
2_13350	1	25.862	A	B	A	A	A	A	A	A	A	A
2_13351	1	25.862	A	B	A	A	A	A	A	A	A	A
2_18458	1	25.862	A	B	A	A	A	A	A	A	A	A
2_07122	1	26.465	A	B	A	A	A	A	A	A	--	A
2_44458	1	26.465	A	B	A	A	A	A	A	A	A	A
2_01821	1	26.465	A	B	A	A	A	A	A	A	A	A
2_07123	1	26.465	A	B	A	A	A	A	A	A	A	A
2_23035	1	26.465	A	B	A	A	A	A	A	A	A	A
2_25246	1	26.465	A	B	A	A	A	A	A	A	A	A
2_25791	1	26.465	A	B	A	A	A	A	A	A	A	A
2_31852	1	26.465	A	B	A	A	A	A	A	A	A	A
2_27542	1	26.465	A	B	A	A	A	A	A	A	A	A
2_33987	1	26.465	A	B	A	A	A	A	A	A	A	A
2_06554	1	26.465	A	B	A	A	A	A	A	A	A	A
2_55157	1	26.465	A	B	A	A	A	A	A	A	A	A
2_53349	1	26.465	A	B	--	A	A	A	H	A	A	A
2_39980	1	26.465	A	B	A	A	A	A	H	A	A	A
2_14678	1	27.067	A	B	A	A	A	A	A	A	A	A
2_14679	1	27.067	A	B	A	A	A	A	A	A	A	A
2_50482	1	27.067	A	B	A	A	A	A	A	A	A	A
2_05024	1	28.287	A	B	A	A	A	A	A	A	A	A
2_16148	1	28.287	A	B	A	A	A	A	A	A	A	A
2_52735	1	28.287	A	B	A	A	A	A	A	A	A	A
2_16147	1	28.287	A	B	A	A	A	A	A	A	A	A
2_47130	1	28.287	A	B	A	A	A	A	A	A	A	A
2_05022	1	28.287	A	B	A	A	A	A	A	A	A	A
2_05023	1	28.287	A	B	A	A	A	A	A	A	A	A
2_01573	1	28.89	A	B	A	A	A	A	A	A	A	A
2_01574	1	28.89	A	B	A	A	A	A	A	A	A	A
2_08210	1	28.89	A	B	A	A	A	A	A	A	A	A
2_08211	1	28.89	A	B	A	A	A	A	A	A	A	A
2_10289	1	28.89	A	B	A	A	A	A	A	A	A	A
2_10290	1	28.89	A	B	A	A	A	A	A	A	A	A
2_15738	1	28.89	A	B	A	A	A	A	A	A	A	A
2_16864	1	28.89	A	B	A	A	A	A	A	A	A	A
2_23569	1	28.89	A	B	A	A	A	A	A	A	A	A
2_23570	1	28.89	A	B	A	A	A	A	A	A	A	A
2_54671	1	28.89	A	B	A	A	A	A	A	A	A	A
2_20595	1	33.568	A	B	A	A	A	A	A	A	A	A
2_24125	1	33.568	A	B	A	A	A	A	A	A	A	A
2_24126	1	33.568	A	B	A	A	A	A	A	A	A	A
2_30291	1	33.568	A	B	A	A	A	A	A	A	A	A
2_36067	1	33.568	A	B	A	A	A	A	A	A	A	A
2_34617	1	33.568	A	B	A	A	A	A	A	A	A	A
2_04872	1	34.787	A	B	A	A	A	A	A	A	A	A
2_18400	1	34.787	A	B	A	A	A	A	A	A	A	A
2_10267	1	34.787	A	B	A	A	A	A	A	A	A	A
2_33219	1	34.787	A	B	A	A	A	A	A	A	A	A
2_34796	1	34.787	A	B	A	A	A	A	A	A	A	A
2_35746	1	34.787	A	B	A	A	A	A	A	A	A	A
2_35779	1	34.787	A	B	A	A	A	A	A	A	A	A
2_35780	1	34.787	A	B	A	A	A	A	A	A	A	A
2_35833	1	34.787	A	B	A	A	A	A	A	A	A	A
2_38739	1	34.787	A	B	A	A	A	A	A	A	A	A
2_38740	1	34.787	A	B	A	A	A	A	A	A	A	A
2_33478	1	35.39	A	B	A	A	A	A	A	A	A	A
2_50466	1	35.39	A	B	A	A	A	A	A	A	A	A
2_04175	1	35.39	A	B	A	A	A	A	A	A	A	A
2_13411	1	35.39	A	B	A	A	A	A	A	A	A	A
2_13412	1	35.39	A	B	A	A	A	A	A	A	A	A
2_54678	1	35.39	A	B	A	A	A	A	A	A	A	A
2_16031	1	35.39	A	B	A	A	A	A	A	A	A	A
2_28529	1	35.39	A	B	A	A	A	A	A	A	A	A
2_34386	1	35.39	A	B	A	A	A	A	A	A	A	A
2_33098	1	35.39	A	B	A	A	A	A	A	A	A	A
1_0396	1	35.39	A	B	A	A	A	A	A	A	A	A
2_34899	1	35.39	A	B	A	A	A	A	A	A	A	A
2_35698	1	35.39	A	B	A	A	A	A	A	A	A	A
2_36463	1	35.39	A	B	A	A	A	A	A	A	A	A
2_36464	1	35.39	A	B	A	A	A	A	A	A	A	A
2_37109	1	35.39	A	B	A	A	A	A	A	A	A	A
2_50943	1	35.39	A	B	A	A	A	A	A	A	A	A
2_28096	1	36.61	A	B	A	A	A	A	A	A	A	A
2_41302	1	36.61	A	B	A	A	A	A	A	A	A	A
2_48585	1	36.61	A	B	A	A	A	A	A	A	A	A
2_14957	1	37.829	A	B	A	A	A	A	A	A	A	A
2_13958	1	38.432	A	B	A	A	A	A	A	A	A	A
2_13959	1	38.432	A	B	A	A	A	A	A	A	A	A
2_22106	1	38.432	A	B	A	A	A	A	A	A	A	A
2_30443	1	38.432	A	B	A	A	A	A	A	A	A	A
2_30444	1	38.432	A	B	A	A	A	A	A	A	A	A
2_31288	1	38.432	A	B	A	A	A	A	A	A	A	A
2_48280	1	38.432	A	B	A	A	A	A	A	A	A	A
2_37804	1	40.285	A	B	A	A	A	A	A	A	A	A
2_37805	1	40.285	A	B	A	A	A	A	A	A	A	A
2_37928	1	40.285	A	B	A	A	A	A	A	A	A	A
2_51111	1	40.285	A	B	A	A	A	A	A	A	A	A
2_51717	1	40.285	A	B	A	A	A	A	A	A	A	A
2_29017	1	40.887	A	B	A	A	A	A	A	A	A	A
2_29018	1	40.887	A	B	A	A	A	A	A	A	A	A
2_29256	1	40.887	A	B	A	A	A	A	A	A	A	A
2_34266	1	40.887	A	B	A	A	A	A	A	A	A	A
2_52707	1	40.887	A	B	A	A	A	A	A	A	A	A
2_10000	1	41.489	A	B	A	A	A	A	A	A	A	A
2_50041	1	41.489	A	B	A	A	A	A	A	A	A	A
1_0238	1	41.489	A	B	A	A	A	A	A	A	A	A
1_0645	1	41.489	A	B	A	A	A	A	A	A	A	A
2_01156	1	41.489	A	B	A	A	A	A	A	A	A	A
2_01157	1	41.489	A	B	A	A	A	A	A	A	A	A
2_02172	1	41.489	A	B	A	A	A	A	A	A	A	A
2_02173	1	41.489	A	B	A	A	A	A	A	A	A	A
2_02174	1	41.489	A	B	A	A	A	A	A	A	A	A
2_04367	1	41.489	A	B	A	A	A	A	A	A	A	A
2_04368	1	41.489	A	B	A	A	A	A	A	A	A	A
2_12153	1	41.489	A	B	A	A	A	A	A	A	A	A
2_12154	1	41.489	A	B	A	A	A	A	A	A	A	A
2_14237	1	41.489	A	B	A	A	A	A	A	A	A	A
2_14238	1	41.489	A	B	A	A	A	A	A	A	A	A
2_16217	1	41.489	A	B	A	A	A	A	A	A	A	A
2_16537	1	41.489	A	B	A	A	A	A	A	A	A	A
2_17529	1	41.489	A	B	A	A	A	A	A	A	A	A
2_19172	1	41.489	A	B	A	A	A	A	A	A	A	A
2_22107	1	41.489	A	B	A	A	A	A	A	A	A	A
2_26032	1	41.489	A	B	A	A	A	A	A	A	A	A
2_26317	1	41.489	A	B	A	A	A	A	A	A	A	A
2_28566	1	41.489	A	B	A	A	A	A	A	A	A	A
2_38574	1	41.489	A	B	A	A	A	A	A	A	A	A
2_38575	1	41.489	A	B	A	A	A	A	A	A	A	A
2_38927	1	41.489	A	B	A	A	A	A	A	A	A	A
2_44955	1	41.489	A	B	A	A	A	A	A	A	A	A
2_49690	1	41.489	A	B	A	A	A	A	A	A	A	A
2_52890	1	41.489	A	B	A	A	A	A	A	A	A	A
2_53640	1	41.489	A	B	A	A	A	A	A	A	A	A
2_06616	1	41.489	A	B	A	A	A	A	A	A	A	A
2_44001	1	41.489	A	B	A	A	A	A	A	A	A	A
2_48173	1	41.489	A	B	A	A	A	A	A	A	A	A
2_38152	1	41.489	A	B	A	A	A	A	A	A	A	A
2_36840	1	41.489	A	B	A	A	A	A	A	A	A	A
2_37233	1	41.489	A	B	A	A	A	A	A	A	A	A
2_13148	1	43.991	A	B	A	A	A	A	A	A	A	A
2_13149	1	43.991	A	B	A	A	A	A	A	A	A	A
2_20907	1	43.991	A	B	A	A	A	A	A	A	A	A
2_06149	1	44.594	A	B	A	A	A	A	A	A	A	A
2_06152	1	44.594	A	B	A	A	A	A	A	A	A	A
2_10912	1	44.594	A	B	A	A	A	A	A	A	A	A
2_19537	1	44.594	A	B	A	A	A	A	A	A	A	A
2_27879	1	44.594	A	B	A	A	A	A	A	A	A	A
2_38013	1	44.594	A	B	A	A	A	A	A	A	A	A
2_51810	1	44.594	A	B	A	A	A	A	A	A	A	A
1_0625	1	44.594	A	B	A	A	A	A	A	A	A	A
2_01719	1	44.594	A	B	A	A	A	A	A	A	A	A
2_04192	1	44.594	A	B	A	A	A	A	A	A	A	A
2_04351	1	44.594	A	B	A	A	A	A	A	A	A	A
2_06146	1	44.594	A	B	A	A	A	A	A	A	A	A
2_06147	1	44.594	A	B	A	A	A	A	A	A	A	A
2_06153	1	44.594	A	B	A	A	A	A	A	A	A	A
2_06633	1	44.594	A	B	A	A	A	A	A	A	A	A
2_07227	1	44.594	A	B	A	A	A	A	A	A	A	A
2_10913	1	44.594	A	B	A	A	A	A	A	A	A	A
2_13623	1	44.594	A	B	A	A	A	A	A	A	A	A
2_13624	1	44.594	A	B	A	A	A	A	A	A	A	A
2_13625	1	44.594	A	B	A	A	A	A	A	A	A	A
2_13626	1	44.594	A	B	A	A	A	A	A	A	A	A
2_14039	1	44.594	A	B	A	A	A	A	A	A	A	A
2_14040	1	44.594	A	B	A	A	A	A	A	A	A	A
2_14873	1	44.594	A	B	A	A	A	A	A	A	A	A
2_14874	1	44.594	A	B	A	A	A	A	A	A	A	A
2_14967	1	44.594	A	B	A	A	A	A	A	A	A	A
2_17291	1	44.594	A	B	A	A	A	A	A	A	A	A
2_17292	1	44.594	A	B	A	A	A	A	A	A	A	A
2_18849	1	44.594	A	B	A	A	A	A	A	A	A	A
2_18850	1	44.594	A	B	A	A	A	A	A	A	A	A
2_19167	1	44.594	A	B	A	A	A	A	A	A	A	A
2_20049	1	44.594	A	B	A	A	A	A	A	A	A	A
2_21620	1	44.594	A	B	A	A	A	A	A	A	A	A
2_21621	1	44.594	A	B	A	A	A	A	A	A	A	A
2_22343	1	44.594	A	B	A	A	A	A	A	A	A	A
2_22344	1	44.594	A	B	A	A	A	A	A	A	A	A
2_22974	1	44.594	A	B	A	A	A	A	A	A	A	A
2_22975	1	44.594	A	B	A	A	A	A	A	A	A	A
2_25195	1	44.594	A	B	A	A	A	A	A	A	A	A
2_25197	1	44.594	A	B	A	A	A	A	A	A	A	A
2_25734	1	44.594	A	B	A	A	A	A	A	A	A	A
2_26046	1	44.594	A	B	A	A	A	A	A	A	A	A
2_27386	1	44.594	A	B	A	A	A	A	A	A	A	A
2_29904	1	44.594	A	B	A	A	A	A	A	A	A	A
2_30915	1	44.594	A	B	A	A	A	A	A	A	A	A
2_31209	1	44.594	A	B	A	A	A	A	A	A	A	A
2_34226	1	44.594	A	B	A	A	A	A	A	A	A	A
2_41702	1	44.594	A	B	A	A	A	A	A	A	A	A
2_46335	1	44.594	A	B	A	A	A	A	A	A	A	A
2_47168	1	44.594	A	B	A	A	A	A	A	A	A	A
2_50233	1	44.594	A	B	A	A	A	A	A	A	A	A
2_51049	1	44.594	A	B	A	A	A	A	A	A	A	A
2_54244	1	44.594	A	B	A	A	A	A	A	A	A	A
2_54895	1	44.594	A	B	A	A	A	A	A	A	A	A
2_55190	1	44.594	A	B	A	A	A	A	A	A	A	A
1_0784	1	44.594	A	B	A	A	A	A	A	A	A	A
2_00128	1	44.594	A	B	A	A	A	A	A	A	A	A
2_00129	1	44.594	A	B	A	A	A	A	A	A	A	A
2_01718	1	44.594	A	B	A	A	A	A	A	A	A	A
2_02123	1	44.594	A	B	A	A	A	A	A	A	A	A
2_02125	1	44.594	A	B	A	A	A	A	A	A	A	A
2_03693	1	44.594	A	B	A	A	A	A	A	A	A	A
2_03694	1	44.594	A	B	A	A	A	A	A	A	A	A
2_06632	1	44.594	A	B	A	A	A	A	A	A	A	A
2_09259	1	44.594	A	B	A	A	A	A	A	A	A	A
2_09295	1	44.594	A	B	A	A	A	A	A	A	A	A
2_09296	1	44.594	A	B	A	A	A	A	A	A	A	A
2_09640	1	44.594	A	B	A	A	A	A	A	A	A	A
2_09641	1	44.594	A	B	A	A	A	A	A	A	A	A
2_17958	1	44.594	A	B	A	A	A	A	A	A	A	A
2_20050	1	44.594	A	B	A	A	A	A	A	A	A	A
2_20423	1	44.594	A	B	A	A	A	A	A	A	A	A
2_20424	1	44.594	A	B	A	A	A	A	A	A	A	A
2_25735	1	44.594	A	B	A	A	A	A	A	A	A	A
2_38630	1	44.594	A	B	A	A	A	A	A	A	A	A
2_38631	1	44.594	A	B	A	A	A	A	A	A	A	A
2_39261	1	44.594	A	B	--	A	A	A	--	A	A	A
2_40180	1	44.594	A	B	A	A	A	A	A	A	A	A
2_40529	1	44.594	A	B	A	A	A	A	--	A	A	A
2_46336	1	44.594	A	B	A	A	A	A	A	A	A	A
2_46862	1	44.594	A	B	A	A	A	A	A	A	A	A
2_53678	1	44.594	A	B	A	A	A	A	A	A	A	A
2_55155	1	44.594	A	B	A	A	A	A	A	A	A	A
2_10063	1	44.594	A	B	A	A	A	A	A	A	A	A
2_10064	1	44.594	A	B	A	A	A	A	A	A	A	A
2_45159	1	44.594	A	B	A	A	A	A	A	A	A	A
2_12765	1	45.196	A	B	A	A	A	A	A	A	A	A
2_40628	1	45.196	A	B	A	A	A	A	A	A	A	A
2_54237	1	45.196	A	B	A	A	A	A	A	A	A	A
2_04557	1	45.799	A	B	A	A	A	A	A	A	A	A
2_09704	1	45.799	A	B	A	A	A	A	A	A	A	A
2_12481	1	45.799	A	B	A	A	A	A	A	A	A	A
2_17602	1	45.799	A	B	A	A	A	A	A	A	A	A
2_21139	1	45.799	A	B	A	A	A	A	A	A	A	A
2_28413	1	45.799	A	B	A	A	A	A	A	A	A	A
2_40347	1	45.799	A	B	A	A	A	A	A	A	A	A
2_52321	1	45.799	A	B	A	A	A	A	A	A	A	A
2_54088	1	45.799	A	B	A	A	A	A	A	A	A	A
2_55159	1	45.799	A	B	A	A	A	A	A	A	A	A
2_04558	1	45.799	A	B	A	A	A	A	A	A	A	A
2_04452	1	45.799	A	B	A	A	A	A	A	A	A	A
2_05665	1	45.799	A	B	A	A	A	A	A	A	A	A
2_05666	1	45.799	A	B	A	A	A	A	A	A	A	A
2_20184	1	45.799	A	B	A	A	A	A	A	A	A	A
2_04453	1	45.799	A	B	A	A	A	A	A	A	A	A
2_38546	1	45.799	A	B	A	A	A	A	A	A	A	A
2_50745	1	48.42	A	B	A	A	A	A	A	A	A	A
2_24517	1	51.646	A	B	A	A	A	A	A	A	A	A
2_24499	1	51.646	A	B	A	A	A	A	A	A	A	A
2_23174	1	52.249	A	B	A	A	A	A	A	A	A	A
2_39431	1	52.249	A	B	A	A	A	A	A	A	A	A
2_44061	1	52.249	A	B	A	A	A	A	A	A	A	A
2_47108	1	52.249	A	B	A	A	A	A	A	A	A	A
2_47257	1	52.249	A	B	A	A	A	A	A	A	A	A
2_03914	1	52.249	A	B	A	A	A	A	A	A	A	A
2_07795	1	52.249	A	B	A	A	A	A	A	A	A	A
2_08305	1	52.249	A	B	A	A	A	A	A	A	A	A
2_19126	1	52.249	A	B	A	A	A	A	A	A	A	A
2_26419	1	52.249	A	B	A	A	A	A	A	A	A	A
2_29781	1	52.249	A	B	A	A	A	A	A	A	A	A
2_30697	1	52.249	A	B	A	A	A	A	A	A	A	A
2_45212	1	52.249	A	B	A	A	A	A	A	A	A	A
2_14197	1	52.249	A	B	A	A	A	A	A	A	A	A
2_14198	1	52.249	A	B	A	A	A	A	A	A	A	A
2_16344	1	52.249	A	B	A	A	A	A	A	A	A	A
2_16774	1	52.249	A	B	A	A	A	A	A	A	A	A
2_18860	1	52.249	A	B	A	A	A	A	A	A	A	A
2_21043	1	52.249	A	B	A	A	A	A	A	A	A	A
2_23070	1	52.249	A	B	A	A	A	A	A	A	A	A
2_24493	1	52.249	A	B	A	A	A	A	A	A	A	A
2_31770	1	52.249	A	B	A	A	A	A	A	A	A	A
2_37952	1	52.249	A	B	A	A	A	A	A	A	A	A
2_41133	1	52.249	A	B	A	A	A	A	A	A	A	A
2_48441	1	52.249	A	B	A	A	A	A	A	A	A	A
2_51920	1	52.249	A	B	A	A	A	A	A	A	A	A
2_53601	1	52.249	A	B	A	A	A	A	A	A	A	A
2_16055	1	52.851	A	B	A	A	A	A	A	A	A	A
2_39874	1	52.851	A	B	A	A	A	A	A	A	A	A
2_44786	1	52.851	A	B	A	A	A	A	A	A	A	A
1_0435	1	52.851	A	B	A	A	A	A	A	A	A	A
2_15497	1	52.851	A	B	A	A	A	A	A	A	A	A
2_39209	1	52.851	A	B	--	A	A	A	H	A	A	A
2_44146	1	52.851	A	B	A	A	A	A	A	A	A	A
2_49862	1	52.851	A	B	A	A	A	A	A	A	A	A
2_54112	1	52.851	A	B	A	A	A	A	A	A	A	A
2_17879	1	52.851	A	B	A	A	A	A	A	A	A	A
2_31228	1	52.851	A	B	A	A	A	A	A	A	A	A
2_45157	1	52.851	A	B	A	A	A	A	A	A	A	A
2_48965	1	52.851	A	B	A	A	A	A	A	A	A	A
2_06007	1	52.851	A	B	A	A	A	A	A	A	A	A
2_07002	1	52.851	A	B	A	A	A	A	A	A	A	A
2_13556	1	52.851	A	B	A	A	A	A	A	A	A	A
2_17314	1	52.851	A	B	A	A	A	A	A	A	A	A
2_20791	1	52.851	A	B	A	A	A	A	A	A	A	A
2_21788	1	52.851	A	B	A	A	A	A	A	A	A	A
2_24505	1	52.851	A	B	A	A	A	A	A	A	A	A
2_24506	1	52.851	A	B	A	A	A	A	A	A	A	A
2_24531	1	52.851	A	B	A	A	A	A	A	A	A	A
2_26517	1	52.851	A	B	A	A	A	A	A	A	A	A
2_26964	1	52.851	A	B	A	A	A	A	A	A	A	A
2_28480	1	52.851	A	B	A	A	A	A	A	A	A	A
2_33639	1	52.851	A	B	A	A	A	A	A	A	A	A
2_39860	1	52.851	A	B	A	A	A	A	A	A	A	A
2_45330	1	52.851	A	B	A	A	A	A	A	A	A	A
2_46002	1	52.851	A	B	A	A	A	A	A	A	A	A
2_47850	1	52.851	A	B	A	A	A	A	A	A	A	A
2_49227	1	52.851	A	B	A	A	A	A	A	A	A	A
2_02008	1	52.851	A	B	A	A	A	A	A	A	A	A
2_27471	1	52.851	A	B	A	A	A	A	A	A	A	A
2_30316	1	52.851	A	B	A	A	A	A	A	A	A	A
2_39923	1	52.851	A	B	A	A	A	A	A	A	A	A
2_42604	1	52.851	A	B	A	A	A	A	A	A	A	A
2_49520	1	52.851	A	B	A	A	A	A	A	A	A	A
2_51754	1	52.851	A	B	A	A	A	A	--	A	A	A
2_16347	1	52.851	A	B	A	A	A	A	A	A	A	A
2_27310	1	52.851	A	B	A	A	A	A	A	A	A	A
2_30132	1	52.851	A	B	A	A	A	A	A	A	A	A
2_44432	1	52.851	A	B	--	A	A	A	--	A	A	A
1_0440	1	52.851	A	B	A	A	A	A	A	A	A	A
1_1156	1	52.851	A	B	A	A	A	A	A	A	A	A
2_00029	1	52.851	A	B	A	A	A	A	A	A	A	A
2_00951	1	52.851	A	B	A	A	A	A	A	A	A	A
2_00952	1	52.851	A	B	A	A	A	A	A	A	A	A
2_01484	1	52.851	A	B	A	A	A	A	A	A	A	A
2_01485	1	52.851	A	B	A	A	A	A	A	A	A	A
2_02766	1	52.851	A	B	A	A	A	A	A	A	A	A
2_08636	1	52.851	A	B	A	A	A	A	A	A	A	A
2_08637	1	52.851	A	B	A	A	A	A	A	A	A	A
2_09223	1	52.851	A	B	A	A	A	A	A	A	A	A
2_09224	1	52.851	A	B	A	A	A	A	A	A	A	A
2_09921	1	52.851	A	B	A	A	A	A	A	A	A	A
2_09971	1	52.851	A	B	A	A	A	A	A	A	A	A
2_15245	1	52.851	A	B	A	A	A	A	A	A	A	A
2_15246	1	52.851	A	B	A	A	A	A	A	A	A	A
2_15694	1	52.851	A	B	A	A	A	A	A	A	A	A
2_19550	1	52.851	A	B	A	A	A	A	A	A	A	A
2_20187	1	52.851	A	B	A	A	A	A	A	A	A	A
2_20265	1	52.851	A	B	A	A	A	A	A	A	A	A
2_23630	1	52.851	A	B	A	A	A	A	A	A	A	A
2_23682	1	52.851	A	B	A	A	A	A	A	A	A	A
2_23683	1	52.851	A	B	A	A	A	A	A	A	A	A
2_24172	1	52.851	A	B	A	A	A	A	A	A	A	A
2_24842	1	52.851	A	B	A	A	A	A	A	A	A	A
2_25742	1	52.851	A	B	A	A	A	A	A	A	A	A
2_27161	1	52.851	A	B	A	A	A	A	A	A	A	A
2_27162	1	52.851	A	B	A	A	A	A	A	A	A	A
2_27470	1	52.851	A	B	A	A	A	A	A	A	A	A
2_28315	1	52.851	A	B	A	A	A	A	A	A	A	A
2_30770	1	52.851	A	B	A	A	A	A	A	A	A	A
2_33376	1	52.851	A	B	A	A	A	A	A	A	A	A
2_33426	1	52.851	A	B	A	A	A	A	A	A	A	A
2_33673	1	52.851	A	B	A	A	A	A	A	A	A	A
2_33714	1	52.851	A	B	A	A	A	A	A	A	A	A
2_34099	1	52.851	A	B	A	A	A	A	A	A	A	A
2_34887	1	52.851	A	B	A	A	A	A	A	A	A	A
2_37545	1	52.851	A	B	A	A	A	A	A	A	A	A
2_37546	1	52.851	A	B	A	A	A	A	A	A	A	A
2_39677	1	52.851	A	B	A	A	A	A	A	A	A	A
2_39883	1	52.851	A	B	A	A	A	A	A	A	A	A
2_45061	1	52.851	A	B	A	A	A	A	A	A	A	A
2_45544	1	52.851	A	B	A	A	A	A	A	A	A	A
2_46385	1	52.851	A	B	A	A	A	A	A	A	A	A
2_47533	1	52.851	A	B	A	A	A	A	A	A	A	A
2_48047	1	52.851	A	B	A	A	A	A	A	A	A	A
2_48637	1	52.851	A	B	A	A	A	A	A	A	A	A
2_48868	1	52.851	A	B	A	A	A	A	A	A	A	A
2_48924	1	52.851	A	B	A	A	A	A	A	A	A	A
2_49528	1	52.851	A	B	A	A	A	A	A	A	A	A
2_50241	1	52.851	A	B	A	A	A	A	A	A	A	A
2_51431	1	52.851	A	B	A	A	A	A	A	A	A	A
2_51631	1	52.851	A	B	A	A	A	A	A	A	A	A
2_52779	1	52.851	A	B	A	A	A	A	A	A	A	A
2_53009	1	52.851	A	B	A	A	A	A	A	A	A	A
2_53055	1	52.851	A	B	A	A	A	A	A	A	A	A
2_53300	1	52.851	A	B	A	A	A	A	A	A	A	A
2_54256	1	52.851	A	B	A	A	A	A	A	A	A	A
2_15141	1	54.071	A	B	A	A	A	A	A	A	A	A
2_15142	1	54.071	A	B	A	A	A	A	A	A	A	A
2_42402	1	54.071	A	B	A	A	A	A	A	A	A	A
2_44510	1	54.071	A	B	A	A	A	A	A	A	A	A
2_53135	1	54.071	A	B	A	A	A	A	A	A	A	A
2_06272	1	54.071	A	B	A	A	A	A	A	A	A	A
2_06273	1	54.071	A	B	A	A	A	A	A	A	A	A
2_08460	1	54.071	A	B	A	A	A	A	A	A	A	A
2_08461	1	54.071	A	B	A	A	A	A	A	A	A	A
2_11790	1	54.071	A	B	A	A	A	A	A	A	A	A
2_11791	1	54.071	A	B	A	A	A	A	A	A	A	A
2_20172	1	54.071	A	B	A	A	A	A	A	A	A	A
2_25646	1	54.071	A	B	A	A	A	A	A	A	A	A
2_28397	1	54.071	A	B	A	A	A	A	A	A	A	A
2_28398	1	54.071	A	B	A	A	A	A	A	A	A	A
2_45199	1	54.071	A	B	A	A	A	A	A	A	A	A
2_45618	1	54.071	A	B	A	A	A	A	A	A	A	A
2_50606	1	54.071	A	B	A	A	A	A	A	A	A	A
2_52077	1	54.071	A	B	A	A	A	A	A	A	A	A
2_52471	1	54.071	A	B	A	A	A	A	A	A	A	A
2_17782	1	54.673	A	B	A	A	A	A	A	A	A	A
2_23997	1	54.673	A	B	A	A	A	A	A	A	A	A
2_23998	1	54.673	A	B	A	A	A	A	A	A	A	A
2_30575	1	54.673	A	B	A	A	A	A	A	A	A	A
2_31441	1	54.673	A	B	A	A	A	A	A	A	A	A
2_39080	1	54.673	A	B	A	A	A	A	A	A	A	A
2_44345	1	54.673	A	B	A	A	A	A	A	A	A	A
2_46797	1	54.673	A	B	A	A	A	A	A	A	A	A
2_11134	1	54.673	A	B	A	A	A	A	A	A	A	A
2_11135	1	54.673	A	B	A	A	A	A	A	A	A	A
2_19015	1	54.673	A	B	A	A	A	A	A	A	A	A
2_22330	1	54.673	A	B	A	A	A	A	A	A	A	A
2_22331	1	54.673	A	B	A	A	A	A	A	A	A	A
2_31055	1	54.673	A	B	A	A	A	A	A	A	A	A
2_38538	1	54.673	A	B	A	A	A	A	A	A	A	A
2_45358	1	54.673	A	B	A	A	A	A	A	A	A	A
2_46468	1	54.673	A	B	A	A	A	A	A	A	A	A
2_46718	1	54.673	A	B	A	A	A	A	A	A	A	A
2_47953	1	54.673	A	B	A	A	A	A	A	A	A	A
2_49255	1	54.673	A	B	A	A	A	A	A	A	A	A
2_52585	1	54.673	A	B	A	A	A	A	A	A	A	A
2_54607	1	54.673	A	B	A	A	A	A	A	A	A	A
2_54793	1	54.673	A	B	A	A	A	A	A	A	A	A
2_01048	1	54.673	A	B	A	A	A	A	A	A	A	A
2_01891	1	54.673	A	B	A	A	A	A	A	A	A	A
2_11860	1	54.673	A	B	A	A	A	A	A	A	A	A
2_12763	1	54.673	A	B	A	A	A	A	A	A	A	A
2_20631	1	54.673	A	B	A	A	A	A	A	A	A	A
2_20632	1	54.673	A	B	A	A	A	A	A	A	A	A
2_22303	1	54.673	A	B	A	A	A	A	A	A	A	A
2_22815	1	54.673	A	B	A	A	A	A	A	A	A	A
2_23822	1	54.673	A	B	A	A	A	A	A	A	A	A
2_24318	1	54.673	A	B	A	A	A	A	A	A	A	A
2_24876	1	54.673	A	B	A	A	A	A	A	A	A	A
2_25050	1	54.673	A	B	A	A	A	A	A	A	A	A
2_25051	1	54.673	A	B	A	A	A	A	A	A	A	A
2_25645	1	54.673	A	B	A	A	A	A	A	A	A	A
2_31440	1	54.673	A	B	A	A	A	A	A	A	A	A
2_31538	1	54.673	A	B	A	A	A	A	A	A	A	A
2_31650	1	54.673	A	B	A	A	A	A	A	A	A	A
2_37686	1	54.673	A	B	A	A	A	A	A	A	A	A
2_38387	1	54.673	A	B	A	A	A	A	A	A	A	A
2_38388	1	54.673	A	B	A	A	A	A	A	A	A	A
2_39306	1	54.673	A	B	A	A	A	A	A	A	A	A
2_41594	1	54.673	A	B	A	A	A	A	A	A	A	A
2_42253	1	54.673	A	B	A	A	A	A	A	A	A	A
2_43825	1	54.673	A	B	A	A	A	A	A	A	A	A
2_49770	1	54.673	A	B	A	A	A	A	A	A	A	A
2_51080	1	54.673	A	B	A	A	A	A	A	A	A	A
2_54205	1	54.673	A	B	A	A	A	A	A	A	A	A
1_0075	1	55.893	A	B	A	A	A	A	A	A	A	A
2_10015	1	55.893	A	B	A	A	A	A	A	A	A	A
2_16599	1	55.893	A	B	A	A	A	A	A	A	A	A
2_31475	1	55.893	A	B	A	A	A	A	A	A	A	A
2_31474	1	55.893	A	B	--	A	A	A	--	A	A	A
2_00115	1	56.495	A	B	A	A	A	A	A	A	A	A
2_01097	1	56.495	A	B	A	A	A	A	A	A	A	A
2_01098	1	56.495	A	B	A	A	A	A	A	A	A	A
2_01551	1	56.495	A	B	A	A	A	A	A	A	A	A
2_02404	1	56.495	A	B	A	A	A	A	A	A	A	A
2_03207	1	56.495	A	B	A	A	A	A	A	A	A	A
2_07136	1	56.495	A	B	A	A	A	A	A	A	A	A
2_11109	1	56.495	A	B	A	A	A	A	A	A	A	A
2_13102	1	56.495	A	B	A	A	A	A	A	A	A	A
2_13161	1	56.495	A	B	A	A	A	A	A	A	A	A
2_18855	1	56.495	A	B	A	A	A	A	A	--	A	A
2_19070	1	56.495	A	B	A	A	A	A	A	A	A	A
2_21711	1	56.495	A	B	A	A	A	A	--	A	A	A
2_24486	1	56.495	A	B	A	A	A	A	A	A	A	A
2_25073	1	56.495	A	B	A	A	A	A	A	A	A	A
2_25737	1	56.495	A	B	A	A	A	A	A	A	A	A
2_27353	1	56.495	A	B	A	A	A	A	A	A	A	A
2_29324	1	56.495	A	B	A	A	A	A	A	A	A	A
2_37844	1	56.495	A	B	A	A	A	A	A	A	A	A
2_39887	1	56.495	A	B	A	A	A	A	A	A	A	A
2_40469	1	56.495	A	B	A	A	A	A	A	A	A	A
2_40969	1	56.495	A	B	A	A	A	A	A	A	A	A
2_42106	1	56.495	A	B	A	A	A	A	A	A	A	A
2_43263	1	56.495	A	B	A	A	A	A	A	A	A	A
2_45107	1	56.495	A	B	A	A	A	A	A	A	A	A
2_45240	1	56.495	A	B	A	A	A	A	A	A	A	A
2_46068	1	56.495	A	B	A	A	A	A	A	A	A	A
2_46551	1	56.495	A	B	A	A	A	A	A	A	A	A
2_47120	1	56.495	A	B	A	A	A	A	A	A	A	A
2_47246	1	56.495	A	B	A	A	A	A	A	A	A	A
2_48898	1	56.495	A	B	A	A	A	A	A	A	A	A
2_49948	1	56.495	A	B	A	A	A	A	A	A	A	A
2_52414	1	56.495	A	B	A	A	A	A	A	A	A	A
2_52989	1	56.495	A	B	A	A	A	A	A	A	A	A
2_53161	1	56.495	A	B	A	A	A	A	A	A	A	A
2_53788	1	56.495	A	B	A	A	A	A	A	A	A	A
2_54770	1	56.495	A	B	A	A	A	A	A	A	A	A
2_55481	1	56.495	A	B	A	A	A	A	A	A	A	A
2_00114	1	56.495	A	B	A	A	A	A	A	A	A	A
2_06506	1	56.495	A	B	A	A	A	A	A	A	A	A
2_07154	1	56.495	A	B	A	A	A	A	A	A	A	A
2_18993	1	56.495	A	B	A	A	A	A	A	A	A	A
2_26413	1	56.495	A	B	A	A	A	A	A	A	A	A
2_39109	1	56.495	A	B	A	A	A	A	A	A	A	A
2_42693	1	56.495	A	B	A	A	A	A	A	A	A	A
2_46434	1	56.495	A	B	A	A	A	A	A	A	A	A
2_03208	1	56.495	A	B	A	A	A	A	A	A	A	A
2_09622	1	56.495	A	B	A	A	A	A	A	A	A	A
2_15340	1	56.495	A	B	A	A	A	A	A	A	A	A
2_18598	1	56.495	A	B	A	A	A	A	A	A	A	A
2_21712	1	56.495	A	B	A	A	A	A	A	A	A	A
2_26401	1	56.495	A	B	A	A	A	A	A	A	A	A
2_28218	1	56.495	A	B	A	A	A	A	A	A	A	A
2_54884	1	56.495	A	B	A	A	A	A	A	A	A	A
2_29123	1	57.098	A	B	A	A	A	A	A	A	A	A
2_29522	1	57.098	A	B	A	A	A	A	A	A	A	A
2_29523	1	57.098	A	B	A	A	A	A	A	A	A	A
2_38796	1	57.098	A	B	A	A	A	A	A	A	A	A
2_39358	1	57.098	A	B	A	A	A	A	A	A	A	A
2_41312	1	57.098	A	B	A	A	A	A	A	A	A	A
2_42654	1	57.098	A	B	A	A	A	A	A	A	A	A
2_44760	1	57.098	A	B	A	A	A	A	A	A	A	A
2_48126	1	57.098	A	B	A	A	A	A	A	A	A	A
2_48506	1	57.098	A	B	A	A	A	A	A	A	A	A
2_32118	1	57.098	A	B	A	A	A	A	A	A	A	A
2_41096	1	57.098	A	B	A	A	A	A	A	A	A	A
2_45880	1	57.098	A	B	A	A	A	A	A	A	A	A
2_53554	1	57.098	A	B	A	A	A	A	A	A	A	A
2_55106	1	57.098	A	B	A	A	A	A	A	A	A	A
2_00976	1	57.7	A	B	A	A	A	A	A	A	A	A
2_32481	1	57.7	A	B	A	A	A	A	A	A	A	A
2_38117	1	58.303	A	B	A	A	A	A	A	A	A	A
2_41156	1	58.303	A	B	A	A	A	A	A	A	A	A
2_52580	1	58.303	A	B	A	A	A	A	A	A	A	A
2_55099	1	58.905	A	B	A	A	A	A	A	A	A	A
2_55124	1	59.508	A	B	A	A	A	A	A	A	A	A
2_47443	1	60.11	A	B	A	A	A	A	A	A	A	A
2_22880	1	60.712	A	B	A	A	A	A	A	A	A	A
2_40279	1	60.712	A	B	A	A	A	A	A	A	A	A
2_44636	1	60.712	A	B	A	A	A	A	A	A	A	A
2_00028	1	60.712	A	B	A	A	A	A	A	A	A	A
2_06844	1	60.712	A	B	A	A	A	A	A	A	A	A
2_10879	1	60.712	A	B	A	A	A	A	A	A	A	A
2_13521	1	60.712	A	B	A	A	A	A	A	A	A	A
2_24103	1	60.712	A	B	A	A	A	A	A	A	A	A
2_24458	1	60.712	A	B	A	A	A	A	A	A	A	A
2_25468	1	60.712	A	B	A	A	A	A	A	A	A	A
2_25469	1	60.712	A	B	A	A	A	A	A	A	A	A
2_26468	1	60.712	A	B	A	A	A	A	A	A	A	A
2_28561	1	60.712	A	B	A	A	A	A	A	A	A	A
2_28662	1	60.712	A	B	A	A	A	A	A	A	A	A
2_29457	1	60.712	A	B	A	A	A	A	A	A	A	A
2_33629	1	60.712	A	B	A	A	A	A	A	A	A	A
2_33874	1	60.712	A	B	A	A	A	A	A	A	A	A
2_33978	1	60.712	A	B	A	A	A	A	A	A	A	A
2_34188	1	60.712	A	B	A	A	A	A	A	A	A	A
2_34600	1	60.712	A	B	A	A	A	A	A	A	A	A
2_37464	1	60.712	A	B	A	A	A	A	A	A	A	A
2_37465	1	60.712	A	B	A	A	A	A	A	A	A	A
2_37534	1	60.712	A	B	A	A	A	A	A	A	A	A
2_37930	1	60.712	A	B	A	A	A	A	A	A	A	A
2_37931	1	60.712	A	B	A	A	A	A	A	A	A	A
2_38335	1	60.712	A	B	A	A	A	A	A	A	A	A
2_39043	1	60.712	A	B	A	A	A	A	A	A	A	A
2_39056	1	60.712	A	B	A	A	A	A	A	A	A	A
2_39086	1	60.712	A	B	A	A	A	A	A	A	A	A
2_39090	1	60.712	A	B	A	A	A	A	A	A	A	A
2_39244	1	60.712	A	B	A	A	A	A	A	A	A	A
2_39438	1	60.712	A	B	A	A	A	A	A	A	A	A
2_39662	1	60.712	A	B	A	A	A	A	A	A	A	A
2_40103	1	60.712	A	B	A	A	A	A	A	A	A	A
2_40203	1	60.712	A	B	A	A	A	A	A	A	A	A
2_40255	1	60.712	A	B	A	A	A	A	A	A	A	A
2_40365	1	60.712	A	B	A	A	A	A	A	A	A	A
2_40514	1	60.712	A	B	A	A	A	A	A	A	A	A
2_41043	1	60.712	A	B	A	A	A	A	A	A	A	A
2_41079	1	60.712	A	B	A	A	A	A	A	A	A	A
2_41793	1	60.712	A	B	A	A	A	A	A	A	A	A
2_42076	1	60.712	A	B	A	A	A	A	A	A	A	A
2_42533	1	60.712	A	B	A	A	A	A	A	A	A	A
2_42786	1	60.712	A	B	A	A	A	A	A	A	A	A
2_43386	1	60.712	A	B	A	A	A	A	A	A	A	A
2_43402	1	60.712	A	B	A	A	A	A	A	A	A	A
2_43894	1	60.712	A	B	A	A	A	A	A	A	A	A
2_43998	1	60.712	A	B	A	A	A	A	A	A	A	A
2_44092	1	60.712	A	B	A	A	A	A	A	A	A	A
2_45429	1	60.712	A	B	A	A	A	A	A	A	A	A
2_46139	1	60.712	A	B	A	A	A	A	A	A	A	A
2_46357	1	60.712	A	B	A	A	A	A	A	A	A	A
2_46439	1	60.712	A	B	A	A	A	A	A	A	A	A
2_46686	1	60.712	A	B	A	A	A	A	A	A	A	A
2_47141	1	60.712	A	B	A	A	A	A	A	A	A	A
2_47354	1	60.712	A	B	A	A	A	A	A	A	A	A
2_47596	1	60.712	A	B	A	A	A	A	A	A	A	A
2_48266	1	60.712	A	B	A	A	A	A	A	A	A	A
2_48403	1	60.712	A	B	A	A	A	A	A	A	A	A
2_49376	1	60.712	A	B	A	A	A	A	A	A	A	A
2_50272	1	60.712	A	B	A	A	A	A	A	A	A	A
2_50552	1	60.712	A	B	A	A	A	A	A	A	A	A
2_50933	1	60.712	A	B	A	A	A	A	A	A	A	A
2_51188	1	60.712	A	B	A	A	A	A	A	A	A	A
2_51298	1	60.712	A	B	A	A	A	A	A	A	A	A
2_51314	1	60.712	A	B	A	A	A	A	A	A	A	A
2_51379	1	60.712	A	B	A	A	A	A	A	A	A	A
2_52080	1	60.712	A	B	A	A	A	A	A	A	A	A
2_52590	1	60.712	A	B	A	A	A	A	A	A	A	A
2_52708	1	60.712	A	B	A	A	A	A	A	A	A	A
2_52809	1	60.712	A	B	A	A	A	A	A	A	A	A
2_53019	1	60.712	A	B	A	A	A	A	A	A	A	A
2_53342	1	60.712	A	B	A	A	A	A	A	A	A	A
2_53621	1	60.712	A	B	A	A	A	A	A	A	A	A
2_55012	1	60.712	A	B	A	A	A	A	A	A	A	A
2_46555	1	60.712	A	B	A	A	A	A	A	A	A	A
2_04003	1	60.712	A	B	A	A	A	A	A	A	A	A
2_21203	1	60.712	A	B	A	A	A	A	A	A	A	A
2_38530	1	60.712	A	B	A	A	A	A	A	A	A	A
2_38963	1	60.712	A	B	A	A	A	A	A	A	A	A
2_39321	1	60.712	A	B	A	A	A	A	A	A	A	A
2_40306	1	60.712	A	B	A	A	A	A	A	A	A	A
2_40893	1	60.712	A	B	A	A	A	A	A	A	A	A
2_45459	1	60.712	A	B	A	A	A	A	A	A	A	A
2_46728	1	60.712	A	B	A	A	A	A	A	A	A	A
2_46825	1	60.712	A	B	A	A	A	A	A	A	A	A
2_47350	1	60.712	A	B	A	A	A	A	A	A	A	A
2_48871	1	60.712	A	B	A	A	A	A	A	A	A	A
2_51828	1	60.712	A	B	A	A	A	A	A	A	A	A
2_52130	1	60.712	A	B	A	A	A	A	A	A	A	A
2_53268	1	60.712	A	B	A	A	A	A	A	A	A	A
2_54211	1	60.712	A	B	A	A	A	A	A	A	A	A
2_09918	1	60.712	A	B	A	A	A	A	A	A	A	A
2_34140	1	60.712	A	B	A	A	A	A	A	A	A	A
2_40884	1	60.712	A	B	A	A	A	A	A	A	A	A
2_44789	1	60.712	A	B	A	A	A	A	A	A	A	A
2_45611	1	60.712	A	B	A	A	A	A	A	A	A	A
2_45990	1	60.712	A	B	A	A	A	A	A	A	A	A
2_46643	1	60.712	A	B	A	A	A	A	A	A	A	A
2_49207	1	60.712	A	B	A	A	A	A	A	A	A	A
2_51132	1	60.712	A	B	A	A	A	A	A	A	A	A
2_43321	1	60.712	A	B	A	A	A	A	A	A	A	A
2_37737	1	61.932	A	B	A	A	A	A	A	A	A	A
2_06966	1	61.932	A	B	A	A	A	A	A	A	A	A
2_37758	1	61.932	A	B	A	A	A	A	A	A	A	A
2_39179	1	61.932	A	B	A	A	A	A	A	A	A	A
2_40691	1	61.932	A	B	A	A	A	A	A	A	A	A
2_02669	1	61.932	A	B	A	A	A	A	A	A	A	A
2_10421	1	61.932	A	B	A	A	A	A	A	A	A	A
2_13582	1	61.932	A	B	A	A	A	A	A	A	A	A
2_19682	1	61.932	A	B	A	A	A	A	A	A	A	A
2_37759	1	61.932	A	B	A	A	A	A	A	A	A	A
2_39698	1	61.932	A	B	A	A	A	A	A	A	A	A
2_43841	1	61.932	A	B	A	A	A	A	A	A	A	A
2_44031	1	61.932	A	B	A	A	A	A	A	A	A	A
2_45977	1	61.932	A	B	A	A	A	A	A	A	A	A
2_46876	1	61.932	A	B	A	A	A	A	A	A	A	A
2_48730	1	61.932	A	B	A	A	A	A	A	A	A	A
2_32944	1	61.932	A	B	A	A	A	A	A	A	A	A
2_41618	1	61.932	A	B	A	A	A	A	A	A	A	A
2_44381	1	61.932	A	B	A	A	A	A	A	A	A	A
2_44773	1	61.932	A	B	A	A	A	A	A	A	A	A
2_52290	1	61.932	A	B	A	A	A	A	A	A	A	A
2_51493	1	61.932	A	B	A	A	A	A	A	A	A	A
2_48682	1	61.932	A	B	A	A	A	A	A	A	A	A
2_18457	1	61.932	A	B	A	A	A	A	A	A	A	A
2_03286	1	61.932	A	B	A	A	A	A	A	A	A	A
2_04539	1	61.932	A	B	A	A	A	A	A	A	A	A
2_12621	1	61.932	A	B	A	A	A	A	A	A	A	A
2_18275	1	61.932	A	B	A	A	A	A	A	A	A	A
2_38063	1	61.932	A	B	A	A	A	A	A	A	A	A
2_38064	1	61.932	A	B	A	A	A	A	A	A	A	A
2_38069	1	61.932	A	B	A	A	A	A	A	A	A	A
2_40846	1	61.932	A	B	A	A	A	A	A	A	A	A
2_41760	1	61.932	A	B	A	A	A	A	A	A	A	A
2_42849	1	61.932	A	B	A	A	A	A	A	A	A	A
2_43209	1	61.932	A	B	A	A	A	A	A	A	A	A
2_46234	1	61.932	A	B	A	A	A	A	A	A	A	A
2_27850	1	63.152	A	B	A	A	A	A	A	A	A	A
2_38213	1	63.152	A	B	A	A	A	A	A	A	A	A
2_41283	1	63.152	A	B	A	A	A	A	A	A	A	A
2_47441	1	63.152	A	B	A	A	A	A	A	A	A	A
2_52193	1	63.152	A	B	A	A	A	A	A	A	A	A
2_53114	1	63.152	A	B	A	A	A	A	A	A	A	A
2_38049	1	63.152	A	B	A	A	A	A	A	A	A	A
2_40560	1	63.152	A	B	A	A	A	A	A	A	A	A
2_52739	1	63.152	A	B	A	A	A	A	A	A	A	A
1_0647	1	63.152	A	B	A	A	A	A	A	A	A	A
2_12668	1	63.152	A	B	A	A	A	A	A	A	A	A
2_29198	1	63.152	A	B	A	A	A	A	A	A	A	A
2_30612	1	63.152	A	B	A	A	A	A	A	A	A	A
2_33492	1	63.152	A	B	A	A	A	A	A	A	A	A
2_37653	1	63.152	A	B	A	A	A	A	A	A	A	A
2_39525	1	63.152	A	B	A	A	A	A	A	A	A	A
2_40387	1	63.152	A	B	A	A	A	A	A	A	A	A
2_41248	1	63.152	A	B	A	A	A	A	A	A	A	A
2_42638	1	63.152	A	B	A	A	A	A	A	A	A	A
2_43391	1	63.152	A	B	A	A	A	A	A	A	A	A
2_43925	1	63.152	A	B	A	A	A	A	A	A	A	A
2_44541	1	63.152	A	B	A	A	A	A	A	A	A	A
2_45685	1	63.152	A	B	A	A	A	A	A	A	A	A
2_46256	1	63.152	A	B	A	A	A	A	A	A	A	A
2_47114	1	63.152	A	B	A	A	A	A	A	A	A	A
2_47622	1	63.152	A	B	A	A	A	A	A	A	A	A
2_48483	1	63.152	A	B	A	A	A	A	--	A	A	A
2_49881	1	63.152	A	B	A	A	A	A	A	A	A	A
2_49896	1	63.152	A	B	A	A	A	A	A	A	A	A
2_50260	1	63.152	A	B	A	A	A	A	A	A	A	A
2_50518	1	63.152	A	B	A	A	A	A	A	A	A	A
2_51837	1	63.152	A	B	A	A	A	A	A	A	A	A
2_52608	1	63.152	A	B	A	A	A	A	A	A	A	A
2_53001	1	63.152	A	B	A	A	A	A	A	A	A	A
2_53638	1	63.152	A	B	A	A	A	A	A	A	A	A
2_54552	1	63.152	A	B	A	A	A	A	A	A	A	A
2_55413	1	63.152	A	B	A	A	A	A	A	A	A	A
2_52230	1	63.152	A	B	A	A	A	A	A	A	A	A
2_00982	1	63.754	A	B	A	A	A	A	A	A	A	A
2_06830	1	63.754	A	B	A	A	A	A	A	A	A	A
2_07518	1	63.754	A	B	A	A	A	A	A	A	A	A
2_07519	1	63.754	A	B	A	A	A	A	A	A	A	A
2_14461	1	63.754	A	B	A	A	A	A	A	A	A	A
2_14462	1	63.754	A	B	A	A	A	A	A	A	A	A
2_19716	1	63.754	A	B	A	A	A	A	A	A	A	A
2_29656	1	63.754	A	B	A	A	A	A	A	A	A	A
2_32570	1	63.754	A	B	A	A	A	A	A	A	A	A
2_44690	1	63.754	A	B	A	A	A	A	A	A	A	A
2_52616	1	63.754	A	B	A	A	A	A	A	A	A	A
2_20084	1	63.754	A	B	A	A	A	A	A	A	A	A
2_49879	1	63.754	A	B	A	A	A	A	A	A	A	A
2_30262	1	63.754	A	B	A	A	A	A	A	A	A	A
2_30263	1	63.754	A	B	A	A	A	A	A	A	A	A
2_37746	1	63.754	A	B	A	A	A	A	A	A	A	A
2_37747	1	63.754	A	B	A	A	A	A	A	A	A	A
2_37962	1	63.754	A	B	A	A	A	A	A	A	A	A
2_38271	1	63.754	A	B	A	A	A	A	A	A	A	A
2_41213	1	63.754	A	B	A	A	A	A	A	A	A	A
2_41589	1	63.754	A	B	A	A	A	A	A	A	A	A
2_44384	1	63.754	A	B	A	A	A	A	A	A	A	A
2_48549	1	63.754	A	B	A	A	A	A	A	A	A	A
2_48800	1	63.754	A	B	A	A	A	A	A	A	A	A
2_53556	1	63.754	A	B	A	A	A	A	A	--	--	A
2_47453	1	63.754	A	B	A	A	A	A	A	A	A	A
2_29669	1	63.754	A	B	A	A	A	A	A	A	A	A
2_01819	1	64.357	A	B	A	A	A	A	A	A	A	A
2_25244	1	64.357	A	B	A	A	A	A	A	A	A	A
2_33732	1	64.357	A	B	A	A	A	A	A	A	A	A
2_41536	1	64.357	A	B	A	A	A	A	A	A	A	A
2_34659	1	66.21	A	B	A	A	A	A	A	A	A	A
2_25855	1	66.812	A	B	A	A	A	A	A	A	A	A
2_55228	1	66.812	A	B	A	A	A	A	A	A	A	A
2_15199	1	66.812	A	B	A	A	A	A	A	A	A	A
2_33621	1	66.812	A	B	A	A	A	A	A	A	A	A
2_02760	1	66.812	A	B	A	A	A	A	A	A	A	A
2_20897	1	66.812	A	B	A	A	A	A	A	A	A	A
2_25666	1	66.812	A	B	A	A	A	A	A	A	A	A
2_42815	1	66.812	A	B	A	A	A	A	A	A	A	A
2_43033	1	66.812	A	B	A	A	A	A	A	A	A	A
2_48853	1	66.812	A	B	A	A	A	A	A	A	A	A
2_53535	1	66.812	A	B	A	A	A	A	A	A	A	A
2_42873	1	66.812	A	B	A	A	A	A	A	A	A	A
1_0950	1	66.812	A	B	A	A	A	A	A	A	A	A
2_13987	1	66.812	A	B	A	A	A	A	A	A	A	A
2_40692	1	66.812	A	B	A	A	A	A	A	A	A	A
2_05315	1	67.414	A	B	A	A	A	A	A	A	A	A
2_24965	1	68.634	A	B	A	A	A	A	A	A	A	A
2_17493	1	71.803	A	B	A	A	A	A	A	A	A	A
2_21601	2	0	A	B	A	A	A	A	A	A	A	A
1_1129	2	0.61	A	B	A	A	A	A	A	A	A	A
2_03610	2	0.61	A	B	A	A	A	A	A	A	A	A
2_07365	2	0.61	A	B	A	A	A	A	A	A	A	A
2_11776	2	0.61	A	B	A	A	A	A	A	A	A	A
2_11777	2	0.61	A	B	A	A	A	A	A	A	A	A
2_17155	2	0.61	A	B	A	A	A	A	A	A	A	A
2_26009	2	0.61	A	B	A	A	A	A	A	A	A	A
2_26408	2	0.61	A	B	A	A	A	A	A	A	A	A
2_29744	2	0.61	A	B	A	A	A	A	A	A	A	A
2_30340	2	0.61	A	B	A	A	A	A	A	A	A	A
2_46359	2	0.61	A	B	A	A	A	A	A	A	A	A
2_52083	2	0.61	A	B	A	A	A	A	A	A	A	A
2_52790	2	0.61	A	B	A	A	A	A	A	A	A	A
2_00227	2	0.61	A	B	A	A	A	A	A	A	A	A
2_00228	2	0.61	A	B	A	A	A	A	A	A	A	A
2_14388	2	0.61	A	B	A	A	A	A	A	A	A	B
2_21266	2	0.61	A	B	A	A	A	A	A	A	A	A
1_1364	2	0.61	A	B	A	A	A	A	A	A	A	A
2_27453	2	0.61	A	B	A	A	A	A	A	A	A	A
2_36102	2	0.61	A	B	A	A	A	A	A	A	A	A
2_05745	2	1.22	A	B	A	A	A	A	A	A	A	B
2_05746	2	1.22	A	B	A	A	A	A	A	A	A	B
2_32665	2	1.22	A	B	A	A	A	A	A	A	A	B
2_19640	2	1.22	A	B	A	A	A	A	A	A	A	B
2_29529	2	1.22	A	B	A	A	A	A	A	A	A	B
2_29530	2	1.22	A	B	A	A	A	A	A	A	A	B
2_07297	2	1.22	A	B	A	A	A	A	A	A	A	A
2_18599	2	1.22	A	B	A	A	A	A	A	A	A	A
2_18600	2	1.22	A	B	A	A	A	A	A	A	A	A
2_23854	2	1.22	A	B	A	A	A	A	A	A	A	A
2_23855	2	1.22	A	B	A	A	A	A	A	A	A	A
2_27408	2	1.22	A	B	A	A	A	A	A	A	A	A
2_14891	2	1.22	A	B	A	A	A	A	A	A	A	B
2_10074	2	1.822	A	B	A	A	A	A	A	A	A	A
2_14564	2	1.822	A	B	A	A	A	A	A	A	A	B
2_18670	2	1.822	A	B	A	A	A	A	A	A	A	B
1_1371	2	1.822	A	B	A	A	A	A	A	A	A	A
2_02433	2	1.822	A	B	A	A	A	A	A	A	A	A
2_03628	2	1.822	A	B	A	A	A	A	A	A	A	A
2_03630	2	1.822	A	B	A	A	A	A	A	A	A	B
2_23616	2	1.822	A	B	A	A	A	A	A	A	A	A
2_26015	2	1.822	A	B	A	A	A	A	A	A	A	A
2_28363	2	1.822	A	B	A	A	A	A	A	A	A	A
2_30933	2	1.822	A	B	A	A	A	A	A	A	A	A
2_45542	2	1.822	A	B	A	A	A	A	A	A	A	A
1_0295	2	3.042	A	B	A	A	A	A	A	A	A	A
2_01679	2	3.042	A	B	A	A	A	A	A	A	A	A
2_01680	2	3.042	A	B	A	A	A	A	A	A	A	A
2_26996	2	3.042	A	B	A	A	A	A	A	A	A	A
2_33406	2	3.042	A	B	A	A	A	A	A	A	A	A
2_51377	2	3.042	A	B	A	A	A	A	A	A	A	A
2_24223	2	3.042	A	B	A	A	A	A	A	A	A	A
2_37823	2	3.042	A	B	A	A	A	A	A	A	A	A
1_0657	2	3.042	A	B	A	A	A	A	A	A	A	A
2_01486	2	3.042	A	B	A	A	A	A	A	A	A	A
2_01487	2	3.042	A	B	A	A	A	A	A	A	A	A
2_06758	2	3.042	A	B	A	A	A	A	A	A	A	A
2_08476	2	3.042	A	B	A	A	A	A	A	A	A	A
2_08512	2	3.042	A	B	A	A	A	A	A	A	A	A
2_08513	2	3.042	A	B	A	A	A	A	A	A	A	A
2_09021	2	3.042	A	B	A	A	A	A	A	A	A	A
2_10093	2	3.042	A	B	A	A	A	A	A	A	A	A
2_10094	2	3.042	A	B	A	A	A	A	A	A	A	A
2_16260	2	3.042	A	B	A	A	A	A	A	A	A	A
2_16261	2	3.042	A	B	A	A	A	A	A	A	A	A
2_20352	2	3.042	A	B	A	A	A	A	A	A	A	A
2_21090	2	3.042	A	B	A	A	A	A	A	A	A	A
2_21091	2	3.042	A	B	A	A	A	A	A	A	A	A
2_22943	2	3.042	A	B	A	A	A	A	A	A	A	A
2_22944	2	3.042	A	B	A	A	A	A	A	A	A	A
2_24036	2	3.042	A	B	A	A	A	A	A	A	A	A
2_27223	2	3.042	A	B	A	A	A	A	A	A	A	A
2_28032	2	3.042	A	B	A	A	A	A	A	A	A	A
2_33439	2	3.042	A	B	A	A	A	A	A	A	A	A
2_33934	2	3.042	A	B	A	A	A	A	A	A	A	A
2_42339	2	3.042	A	B	A	A	A	A	A	A	A	A
2_54590	2	3.042	A	B	A	A	A	A	A	A	A	A
2_02673	2	4.894	A	B	A	A	A	A	A	A	A	A
2_17265	2	4.894	A	B	A	A	A	A	A	A	A	A
2_17266	2	4.894	A	B	A	A	A	A	A	A	A	A
2_18390	2	4.894	A	B	A	A	A	A	A	A	A	A
2_33738	2	4.894	A	B	A	A	A	A	A	A	A	A
2_07707	2	5.497	A	B	A	A	A	A	A	A	A	A
2_07708	2	5.497	A	B	A	A	A	A	A	A	A	A
2_19736	2	5.497	A	B	A	A	A	A	A	A	A	A
2_29321	2	5.497	A	B	A	A	A	A	A	A	A	A
2_03405	2	6.717	A	B	A	A	A	A	A	A	A	A
2_13859	2	6.717	A	B	A	A	A	A	A	A	A	A
2_25918	2	6.717	A	B	A	A	A	A	A	A	A	A
2_29563	2	6.717	A	B	A	A	A	A	A	A	A	A
2_43003	2	6.717	A	B	A	A	A	A	A	A	A	A
2_22360	2	7.319	A	B	A	A	A	A	A	A	A	A
1_0113	2	7.319	A	B	A	A	A	A	A	A	A	A
2_14310	2	7.319	A	B	A	A	A	A	A	A	A	A
2_22361	2	7.319	A	B	A	A	A	A	A	A	A	A
2_26944	2	7.319	A	B	A	A	A	A	A	A	A	A
2_28303	2	7.319	A	B	A	A	A	A	A	A	A	A
2_31199	2	7.319	A	B	A	A	A	A	A	A	A	A
2_45151	2	8.539	A	B	A	A	A	A	A	A	A	A
2_46731	2	8.539	A	B	A	A	A	A	A	A	A	A
2_04655	2	8.539	A	B	A	A	A	A	A	A	A	A
2_04656	2	8.539	A	B	A	A	A	A	A	A	A	A
2_21647	2	8.539	A	B	A	A	A	A	A	A	A	A
2_25790	2	8.539	A	B	A	A	A	A	A	A	A	A
2_39780	2	9.141	A	B	A	A	A	A	A	A	A	A
2_46211	2	9.141	A	B	A	A	A	A	A	A	A	A
2_08632	2	9.141	A	B	A	A	A	A	A	A	A	A
2_08633	2	9.141	A	B	A	A	A	A	A	A	A	A
2_55107	2	9.141	A	B	A	A	A	A	A	A	A	A
2_03383	2	10.361	A	B	A	A	A	A	A	A	A	A
2_14740	2	10.361	A	B	A	A	A	A	A	A	A	A
2_55219	2	10.361	A	B	A	A	A	A	A	A	A	A
2_20618	2	10.361	A	B	A	A	A	A	A	A	A	A
2_18922	2	10.361	A	B	A	A	A	A	A	A	A	A
2_31266	2	10.361	A	B	A	A	A	A	A	A	A	A
2_09365	2	10.361	A	B	A	A	A	A	A	A	A	A
2_11527	2	10.361	A	B	A	A	A	A	A	A	A	A
2_28135	2	10.361	A	B	A	A	A	A	A	A	A	A
2_14105	2	10.963	A	B	A	A	A	A	A	A	A	A
2_29651	2	10.963	A	B	A	A	A	A	A	A	A	A
2_29652	2	10.963	A	B	A	A	A	A	A	A	A	A
2_22936	2	10.963	A	B	A	A	A	A	A	A	A	A
2_22937	2	10.963	A	B	A	A	A	A	A	A	A	A
2_46309	2	10.963	A	B	A	A	A	A	A	--	--	A
2_28653	2	11.566	A	B	A	A	A	A	A	A	A	A
1_1523	2	11.566	A	B	A	A	A	A	A	A	A	A
2_07447	2	11.566	A	B	A	A	A	A	A	A	A	A
2_07448	2	11.566	A	B	A	A	A	A	A	A	A	A
2_07449	2	11.566	A	B	A	A	A	A	A	A	A	A
2_14278	2	11.566	A	B	A	A	A	A	A	A	A	A
2_14279	2	11.566	A	B	A	A	A	A	A	A	A	A
2_19412	2	11.566	A	B	A	A	A	A	A	A	A	A
2_23457	2	11.566	A	B	A	A	A	A	A	A	A	A
2_27467	2	11.566	A	B	A	A	A	A	A	A	A	A
2_27468	2	11.566	A	B	A	A	A	A	A	A	A	A
2_55150	2	11.566	A	B	A	A	A	A	A	A	A	A
2_46247	2	11.566	A	B	A	A	A	A	A	A	A	A
2_49035	2	11.566	A	B	A	A	A	A	A	A	A	A
2_00130	2	12.786	A	B	A	A	A	A	A	A	A	A
2_16452	2	12.786	A	B	A	A	A	A	A	A	A	A
2_20573	2	12.786	A	B	A	A	A	A	A	A	A	A
2_32276	2	12.786	A	B	A	A	A	A	A	A	A	A
2_24494	2	12.786	A	B	A	A	A	A	A	A	A	A
2_44104	2	12.786	A	B	A	A	A	A	A	A	A	A
2_47538	2	12.786	A	B	A	A	A	A	A	A	A	A
2_05040	2	13.388	A	B	A	A	A	A	A	A	A	A
2_05041	2	13.388	A	B	A	A	A	A	A	A	A	A
2_02219	2	13.388	A	B	A	A	A	A	A	A	A	A
2_07661	2	13.388	A	B	A	A	A	A	A	A	A	A
2_14303	2	13.388	A	B	A	A	A	A	A	A	A	A
2_14304	2	13.388	A	B	A	A	A	A	A	A	A	A
2_14305	2	13.388	A	B	A	A	A	A	A	A	A	A
2_23800	2	13.388	A	B	A	A	A	A	A	A	A	A
2_23801	2	13.388	A	B	A	A	A	A	A	A	A	A
2_24617	2	13.388	A	B	A	A	A	A	A	A	A	A
2_29723	2	13.388	A	B	A	A	A	A	A	A	A	A
2_02220	2	13.388	A	B	A	A	A	A	A	A	A	A
2_07660	2	13.388	A	B	A	A	A	A	A	A	A	A
2_30853	2	16.461	A	B	A	A	A	A	A	A	A	A
2_18762	2	17.063	A	B	A	A	A	A	A	A	A	A
2_04137	2	17.063	A	B	A	A	A	A	A	A	A	A
2_04138	2	17.063	A	B	A	A	A	A	A	A	A	A
2_09051	2	17.063	A	B	A	A	A	A	A	A	A	A
2_09052	2	17.063	A	B	A	A	A	A	A	A	A	A
2_28036	2	17.063	A	B	A	A	A	A	A	A	A	A
2_31471	2	17.063	A	B	A	A	A	A	A	A	A	A
2_34094	2	17.063	A	B	A	A	A	A	A	A	A	A
2_53165	2	17.063	A	B	A	A	A	A	A	A	A	A
2_50574	2	17.063	A	B	A	A	A	A	A	A	A	A
2_06872	2	17.063	A	B	A	A	A	A	A	A	A	A
2_11091	2	17.063	A	B	A	A	A	A	A	A	A	A
2_11092	2	17.063	A	B	A	A	A	A	A	A	A	A
2_27273	2	17.063	A	B	A	A	A	A	A	A	A	A
2_21426	2	17.063	A	B	A	A	A	A	A	A	A	A
2_22087	2	17.063	A	B	A	A	A	A	A	A	A	A
2_39400	2	17.063	A	B	A	A	A	A	A	A	A	A
2_49543	2	17.063	A	B	A	A	A	A	A	A	A	A
2_42178	2	17.063	A	B	A	A	A	A	A	A	A	A
2_43323	2	17.063	A	B	A	A	A	A	A	A	A	A
2_47826	2	17.063	A	B	A	A	A	A	A	A	A	A
2_48716	2	17.063	A	B	A	A	A	A	A	A	A	A
2_04670	2	17.665	A	B	A	A	A	A	A	A	A	A
2_51032	2	17.665	A	B	A	A	A	A	A	A	A	A
2_44474	2	17.665	A	B	A	A	A	A	A	A	A	A
2_48813	2	17.665	A	B	A	A	A	A	A	A	A	A
2_41580	2	17.665	A	B	A	A	A	A	A	A	A	A
2_17715	2	18.268	A	B	A	A	A	A	A	A	A	A
2_08492	2	20.121	A	B	A	A	A	A	A	A	A	A
2_18926	2	20.121	A	B	A	A	A	A	A	A	A	A
2_30787	2	20.121	A	B	A	A	A	A	A	A	A	A
2_51559	2	20.121	A	B	A	A	A	A	A	A	--	A
2_39549	2	26.752	A	B	A	A	A	A	A	A	A	A
2_45327	2	26.752	A	B	A	A	A	A	A	A	A	A
2_48516	2	26.752	A	B	A	A	A	A	A	A	A	A
2_25713	2	26.752	A	B	A	A	A	A	A	A	A	A
2_25714	2	26.752	A	B	A	A	A	A	A	A	A	A
1_0589	2	27.355	A	B	A	A	A	A	A	A	A	A
2_02757	2	27.355	A	B	A	A	A	A	A	A	A	A
2_09574	2	31.709	A	B	A	A	A	A	A	A	A	A
2_09836	2	31.709	A	B	A	A	A	A	A	A	A	A
2_44658	2	31.709	A	B	A	A	A	A	A	A	A	A
1_0164	2	33.562	A	B	A	A	A	A	A	A	A	A
1_0169	2	33.562	A	B	A	A	A	A	A	A	A	A
2_16053	2	33.562	A	B	A	A	A	A	A	A	A	A
2_18378	2	33.562	A	B	A	A	A	A	A	A	A	A
2_23227	2	33.562	A	B	A	A	A	A	A	A	A	A
2_28031	2	33.562	A	B	A	A	A	A	A	A	A	A
2_31828	2	33.562	A	B	A	A	A	A	A	A	A	A
2_38477	2	33.562	A	B	A	A	A	A	A	A	A	A
2_43338	2	33.562	A	B	A	A	A	A	A	A	A	A
2_44640	2	33.562	A	B	A	A	A	A	A	A	A	A
2_51413	2	33.562	A	B	A	A	A	A	A	A	A	A
2_52866	2	33.562	A	B	A	A	A	A	A	A	A	A
2_01552	2	34.164	A	B	A	A	A	A	A	A	A	A
2_13109	2	34.164	A	B	A	A	A	A	A	A	A	A
2_25119	2	34.164	A	B	A	A	A	A	A	A	A	A
2_41770	2	34.164	A	B	A	A	A	A	A	A	A	A
2_44201	2	34.164	A	B	A	A	A	A	A	A	A	A
2_52387	2	34.164	A	B	A	A	A	A	A	A	A	A
2_35733	2	34.164	A	B	A	A	A	A	A	A	A	A
2_07577	2	35.987	A	B	A	A	A	A	A	A	A	A
2_27537	2	35.987	A	B	A	A	A	A	A	A	A	A
2_41184	2	37.206	A	B	A	A	A	A	A	A	A	A
2_41871	2	37.206	A	B	A	A	A	A	A	A	A	A
2_42114	2	37.206	A	B	A	A	A	A	A	A	A	A
2_42667	2	37.206	A	B	A	A	A	A	A	A	A	A
2_18382	2	38.426	A	B	A	A	A	A	A	A	A	A
2_02285	2	38.426	A	B	A	A	A	A	A	A	A	A
2_32036	2	38.426	A	B	A	A	A	A	A	A	A	A
2_45782	2	38.426	A	B	A	A	A	A	A	A	A	A
2_12054	2	38.426	A	B	--	A	A	A	--	A	A	A
2_23890	2	38.426	A	B	A	A	A	A	A	A	A	A
2_29033	2	38.426	A	B	A	A	A	A	A	A	A	A
2_31714	2	38.426	A	B	A	A	A	A	A	A	A	A
2_31928	2	38.426	A	B	A	A	A	A	A	A	A	A
2_38779	2	38.426	A	B	A	A	A	A	A	A	A	A
2_38780	2	38.426	A	B	A	A	A	A	A	A	A	A
2_41991	2	38.426	A	B	A	A	A	A	A	A	A	A
2_42204	2	38.426	A	B	A	A	A	A	A	A	A	A
2_46864	2	38.426	A	B	A	A	A	A	A	A	A	A
2_47859	2	38.426	A	B	A	A	A	A	A	A	A	A
2_50329	2	38.426	A	B	A	A	A	A	A	A	A	A
2_04614	2	38.426	A	B	A	A	A	A	A	A	A	A
2_19162	2	38.426	A	B	A	A	A	A	A	A	A	A
2_19163	2	38.426	A	B	A	A	A	A	A	A	A	A
2_25902	2	38.426	A	B	A	A	A	A	A	A	A	A
2_26430	2	38.426	A	B	A	A	A	A	A	A	A	A
2_39121	2	38.426	A	B	A	A	A	A	A	A	A	A
2_49284	2	38.426	A	B	A	A	A	A	A	A	A	A
2_04755	2	38.426	A	B	A	A	A	A	A	A	A	A
2_05562	2	38.426	A	B	A	A	A	A	A	A	A	A
2_10099	2	38.426	A	B	A	A	A	A	A	A	A	A
2_11749	2	38.426	A	B	A	A	A	A	A	A	A	A
2_11750	2	38.426	A	B	A	A	A	A	A	A	A	A
2_16802	2	38.426	A	B	A	A	A	A	A	A	A	A
2_17968	2	38.426	A	B	A	A	A	A	A	A	A	A
2_19017	2	38.426	A	B	A	A	A	A	A	A	A	A
2_20456	2	38.426	A	B	A	A	A	A	A	A	A	A
2_20527	2	38.426	A	B	A	A	A	A	A	A	A	A
2_25901	2	38.426	A	B	A	A	A	A	A	A	A	A
2_26798	2	38.426	A	B	A	A	A	A	A	A	A	A
2_28920	2	38.426	A	B	A	A	A	A	A	A	A	A
2_28921	2	38.426	A	B	A	A	A	A	A	A	A	A
2_31239	2	38.426	A	B	A	A	A	A	A	A	A	A
2_34611	2	38.426	A	B	A	A	A	A	A	A	A	A
2_37638	2	38.426	A	B	A	A	A	A	A	A	A	A
2_38836	2	38.426	A	B	A	A	A	A	A	A	A	A
2_40593	2	38.426	A	B	A	A	A	A	A	A	A	A
2_41834	2	38.426	A	B	A	A	A	A	A	A	A	A
2_42330	2	38.426	A	B	A	A	A	A	A	A	A	A
2_43429	2	38.426	A	B	A	A	A	A	A	A	A	A
2_45539	2	38.426	A	B	A	A	A	A	A	A	A	A
2_45960	2	38.426	A	B	A	A	A	A	A	A	A	A
2_46588	2	38.426	A	B	A	A	A	A	A	A	A	A
2_46822	2	38.426	A	B	A	A	A	A	A	A	A	A
2_55593	2	38.426	A	B	A	A	A	A	A	A	A	A
2_25866	2	38.426	A	B	A	A	A	A	A	A	A	A
2_25867	2	38.426	A	B	A	A	A	A	A	A	A	A
2_31658	2	38.426	A	B	A	A	A	A	A	--	A	A
2_45236	2	38.426	A	B	A	A	A	A	A	A	A	A
2_46190	2	38.426	A	B	A	A	A	A	A	A	A	A
2_49450	2	38.426	A	B	A	A	A	A	A	A	A	A
2_46466	2	38.426	A	B	A	A	A	A	A	A	A	A
2_51374	2	38.426	A	B	A	A	A	A	A	A	A	A
2_54415	2	38.426	A	B	A	A	A	A	A	A	A	A
2_34518	2	39.036	A	B	--	--	A	A	--	A	A	A
2_07265	2	41.514	A	B	A	A	A	A	A	A	A	A
2_38431	2	41.514	A	B	A	A	A	A	A	A	A	A
2_38872	2	41.514	A	B	A	A	A	A	A	A	A	A
2_40373	2	41.514	A	B	A	A	A	A	A	A	A	A
2_44521	2	41.514	A	B	A	A	A	A	A	A	A	A
2_47869	2	41.514	A	B	A	A	A	A	A	A	A	A
2_03606	2	41.514	A	B	A	A	A	A	A	A	A	A
2_21934	2	41.514	A	B	A	A	A	A	A	A	A	A
2_33544	2	41.514	A	B	A	A	A	A	A	A	A	A
2_40167	2	41.514	A	B	A	A	A	A	A	A	A	A
2_47554	2	41.514	A	B	A	A	A	A	A	A	A	A
2_48247	2	41.514	A	B	A	A	A	A	A	A	A	A
1_0453	2	41.514	A	B	A	A	A	A	A	A	A	A
2_37528	2	41.514	A	B	A	A	A	A	A	A	A	A
2_37529	2	41.514	A	B	A	A	A	A	A	A	A	A
2_38244	2	41.514	A	B	A	A	A	A	A	A	A	A
2_44359	2	41.514	A	B	A	A	A	A	A	A	A	A
2_53877	2	41.514	A	B	A	A	A	A	A	A	A	A
2_51505	2	42.117	A	B	A	A	A	A	A	A	A	A
2_38715	2	43.336	A	B	A	A	A	A	A	A	A	A
2_09701	2	43.939	A	B	A	A	A	A	A	A	A	A
2_20988	2	43.939	A	B	A	A	A	A	A	A	A	A
2_44644	2	43.939	A	B	A	A	A	A	A	A	A	A
2_21651	2	43.939	A	B	A	A	A	A	A	A	A	A
2_52123	2	43.939	A	B	A	A	A	A	A	A	A	A
2_54788	2	44.541	A	B	A	A	A	A	A	A	A	A
2_55393	2	45.761	A	B	A	A	A	A	A	A	A	A
2_23639	2	45.761	A	B	A	A	A	A	A	A	A	A
2_31887	2	45.761	A	B	A	A	A	A	A	A	A	A
2_40009	2	45.761	A	B	A	A	A	A	A	A	A	A
2_40053	2	45.761	A	B	A	A	A	A	A	A	A	A
2_43786	2	45.761	A	B	A	A	A	A	A	A	A	A
2_45227	2	45.761	A	B	A	A	A	A	A	A	A	A
2_45949	2	45.761	A	B	A	A	A	A	A	A	A	A
2_46373	2	45.761	A	B	A	A	A	A	A	A	A	A
2_17872	2	45.761	A	B	A	A	A	A	A	A	A	A
2_42101	2	45.761	A	B	A	A	A	A	A	A	A	A
2_42447	2	45.761	A	B	A	A	A	A	A	A	A	A
2_42955	2	45.761	A	B	A	A	A	A	A	A	A	A
2_54172	2	45.761	A	B	A	A	A	A	A	A	A	A
2_51274	2	45.761	A	B	A	A	A	A	A	A	A	A
2_55009	2	45.761	A	B	A	A	A	A	A	A	A	A
2_39962	2	46.364	A	B	A	A	A	A	A	A	A	A
2_00073	2	46.364	A	B	A	A	A	A	A	A	A	A
2_03239	2	46.364	A	B	A	A	A	A	A	A	A	A
2_05112	2	46.364	A	B	A	A	A	A	A	A	A	A
2_05113	2	46.364	A	B	A	A	A	A	A	A	A	A
2_11399	2	46.364	A	B	A	A	A	A	A	A	A	A
2_14250	2	46.364	A	B	A	A	A	A	A	A	A	A
2_25819	2	46.364	A	B	A	A	A	A	A	A	A	A
2_26381	2	46.364	A	B	A	A	A	A	A	A	A	A
2_27457	2	46.364	A	B	A	A	A	A	A	A	A	A
2_34403	2	46.364	A	B	A	A	A	A	A	A	A	A
2_43313	2	46.364	A	B	A	A	A	A	A	A	A	A
2_43426	2	46.364	A	B	A	A	A	A	A	A	A	A
2_43662	2	46.364	A	B	A	A	A	A	A	A	A	A
2_44317	2	46.364	A	B	A	A	A	A	A	A	A	A
2_44603	2	46.364	A	B	A	A	A	A	A	A	A	A
2_47051	2	46.364	A	B	A	A	A	A	A	A	A	A
2_47455	2	46.364	A	B	A	A	A	A	A	A	A	A
2_50810	2	46.364	A	B	A	A	A	A	A	A	A	A
2_54193	2	46.364	A	B	A	A	A	A	A	A	A	A
2_18463	2	46.364	A	B	A	A	A	A	A	A	A	A
2_30712	2	46.364	A	B	A	A	A	A	A	A	A	A
2_19307	2	46.364	A	B	A	A	A	A	A	A	A	A
2_19566	2	46.364	A	B	A	A	A	A	A	A	A	A
2_22860	2	46.364	A	B	A	A	A	A	A	A	A	A
2_22861	2	46.364	A	B	A	A	A	A	A	A	A	A
2_33353	2	46.364	A	B	A	A	A	A	A	A	A	A
2_42031	2	46.364	A	B	A	A	A	A	A	A	A	A
2_46078	2	46.364	A	B	A	A	A	A	A	A	A	A
2_48056	2	46.364	A	B	A	A	A	A	A	A	A	A
2_48104	2	46.364	A	B	A	A	A	A	A	A	A	A
2_54118	2	46.364	A	B	A	A	A	A	A	A	A	A
2_17354	2	46.966	A	B	A	A	A	A	A	A	A	A
2_17355	2	46.966	A	B	A	A	A	A	A	A	A	A
2_30850	2	46.966	A	B	A	A	A	A	A	--	A	A
2_38696	2	46.966	A	B	A	A	A	A	A	A	A	A
2_39907	2	46.966	A	B	A	A	A	A	A	A	A	A
2_47143	2	46.966	A	B	A	A	A	A	A	A	A	A
2_47814	2	46.966	A	B	A	A	A	A	A	A	A	A
2_49439	2	46.966	A	B	A	A	A	A	A	A	A	A
2_54009	2	46.966	A	B	A	A	A	A	A	A	A	A
2_45910	2	46.966	A	B	A	A	A	A	A	A	A	A
2_43439	2	46.966	A	B	A	A	A	A	A	A	A	A
1_1139	2	48.788	A	B	A	A	A	A	A	A	A	A
2_03489	2	48.788	A	B	A	A	A	A	A	A	A	A
2_11988	2	48.788	A	B	A	A	A	A	A	A	A	A
2_11989	2	48.788	A	B	A	A	A	A	A	A	A	A
2_25959	2	48.788	A	B	A	A	A	A	A	A	A	A
2_29015	2	48.788	A	B	A	A	A	A	A	A	A	A
2_41970	2	48.788	A	B	A	A	A	A	A	A	A	A
2_43413	2	48.788	A	B	A	A	A	A	A	A	A	A
2_51037	2	48.788	A	B	A	A	A	A	A	A	A	A
2_11278	2	48.788	A	B	A	A	A	A	A	A	A	A
2_53995	2	48.788	A	B	A	A	A	A	A	A	A	A
2_49939	2	49.391	A	B	A	A	A	A	A	A	A	A
2_22869	2	50.61	A	B	A	A	A	A	A	A	A	A
2_39243	2	50.61	A	B	A	A	A	A	A	A	A	A
2_32522	2	50.61	A	B	A	A	A	A	A	A	A	A
2_42949	2	50.61	A	B	A	A	A	A	A	A	A	A
2_24258	2	51.213	A	B	A	A	A	A	A	A	A	A
2_24259	2	51.213	A	B	A	A	A	A	A	A	A	A
2_55172	2	51.213	A	B	A	A	A	A	A	A	A	A
2_12939	2	51.815	A	B	A	A	A	A	A	A	A	A
2_09638	2	51.815	A	B	A	A	A	A	A	A	A	A
2_09639	2	51.815	A	B	A	A	A	A	A	A	A	A
2_28707	2	51.815	A	B	A	A	A	A	A	A	A	A
1_0525	2	51.815	A	B	A	A	A	A	A	A	A	A
2_06975	2	51.815	A	B	A	A	A	A	A	A	A	A
2_10045	2	51.815	A	B	A	A	A	A	A	A	A	A
2_45513	2	52.418	A	B	A	A	A	A	A	A	A	A
2_50717	2	52.418	A	B	A	A	A	A	A	A	A	A
2_11589	2	53.02	A	B	A	A	A	A	A	A	A	A
2_02375	2	53.623	A	B	A	A	A	A	A	A	A	A
2_22997	2	54.842	A	B	A	A	A	A	A	A	A	A
2_43817	2	54.842	A	B	A	A	A	A	A	A	A	A
2_03253	2	55.445	A	B	A	A	A	A	A	A	A	A
2_10640	2	55.445	A	B	A	A	A	A	A	A	A	A
2_13278	2	55.445	A	B	A	A	A	A	A	A	A	A
2_11041	2	56.047	A	B	A	A	A	A	A	A	A	A
2_31778	2	56.047	A	B	A	A	A	A	A	A	A	A
2_47838	2	56.047	A	B	A	A	A	A	A	A	A	A
1_0041	2	56.047	A	B	A	A	A	A	A	A	A	A
2_13453	2	56.047	A	B	A	A	A	A	A	A	A	A
2_13454	2	56.047	A	B	A	A	A	A	A	A	A	A
2_29430	2	56.047	A	B	A	A	A	A	A	A	A	A
2_34565	2	56.047	A	B	A	A	A	A	A	A	A	A
2_33573	2	56.047	A	B	A	A	A	A	A	A	A	A
2_25068	2	57.282	A	B	A	A	A	A	A	A	A	A
2_25067	2	57.282	A	B	A	A	A	A	--	--	--	A
2_13360	2	57.892	A	B	A	A	A	A	A	A	A	A
2_13361	2	57.892	A	B	A	A	A	A	A	A	A	A
2_29395	2	57.892	A	B	A	A	A	A	A	A	A	A
2_29396	2	57.892	A	B	A	A	A	A	A	A	A	A
2_09340	2	57.892	A	B	A	A	A	A	A	A	A	A
2_15628	2	57.892	A	B	A	A	A	A	A	A	A	A
2_20169	2	57.892	A	B	A	A	A	A	A	A	A	A
2_41065	2	57.892	A	B	A	A	A	A	A	A	A	A
2_55474	2	57.892	A	B	A	A	A	A	A	A	A	A
2_06233	2	57.892	A	B	A	A	A	A	A	A	A	A
2_00153	2	57.892	A	B	A	A	A	A	A	A	A	A
2_02058	2	57.892	A	B	A	A	A	A	A	A	A	A
2_02059	2	57.892	A	B	A	A	A	A	A	A	A	A
2_04492	2	57.892	A	B	A	A	A	A	A	A	A	A
2_24508	2	57.892	A	B	A	A	A	A	A	A	A	A
2_28625	2	57.892	A	B	A	A	A	A	A	A	A	A
2_30376	2	57.892	A	B	A	A	A	A	A	A	A	A
2_30377	2	57.892	A	B	A	A	A	A	A	A	A	A
2_32517	2	57.892	A	B	A	A	A	A	A	A	A	A
2_41121	2	57.892	A	B	A	A	A	A	A	A	A	A
2_47424	2	57.892	A	B	A	A	A	A	A	A	A	A
2_50584	2	57.892	A	B	A	A	A	A	A	A	A	A
2_39118	2	57.892	A	B	A	A	A	A	A	A	A	A
2_01835	2	58.502	A	B	A	A	A	A	A	A	A	A
2_07563	2	58.502	A	B	A	A	A	A	A	A	A	A
2_08214	2	58.502	A	B	A	A	A	A	A	A	A	A
2_09618	2	58.502	A	B	A	A	A	A	A	A	A	A
2_27769	2	58.502	A	B	A	A	A	A	A	A	A	A
2_52670	2	58.502	A	B	A	A	A	A	A	A	A	A
2_12490	2	59.104	A	B	A	A	A	A	A	A	A	A
2_37470	2	59.104	A	B	A	A	A	A	A	A	A	A
2_43760	2	59.104	A	B	A	A	A	A	A	A	A	A
2_14704	2	59.104	A	B	A	A	A	A	A	A	A	A
2_45628	2	59.104	A	B	A	A	A	A	A	A	A	A
2_24420	2	59.104	A	B	A	A	A	A	A	A	A	A
2_03146	2	59.104	A	B	A	A	A	A	A	A	A	A
2_20640	2	59.104	A	B	A	A	A	A	A	A	A	A
2_14449	2	59.104	A	B	A	A	A	A	A	A	A	A
2_01838	2	59.104	A	B	A	A	A	A	A	A	A	A
2_03566	2	59.104	A	B	A	A	A	A	A	A	A	A
2_03567	2	59.104	A	B	A	A	A	A	A	A	A	A
2_14448	2	59.104	A	B	A	A	A	A	A	A	A	A
2_18315	2	59.104	A	B	A	A	A	A	A	A	A	A
2_42830	2	59.104	A	B	A	A	A	A	A	A	A	A
2_53233	2	59.104	A	B	--	A	A	A	A	A	A	A
2_08932	2	59.104	A	B	A	A	A	A	A	A	A	A
2_15671	2	59.104	A	B	A	A	A	A	A	A	A	A
2_44330	2	59.104	A	B	A	A	A	A	A	A	A	A
2_12852	2	59.706	A	B	A	A	A	A	A	A	A	A
2_12853	2	59.706	A	B	A	A	A	A	A	A	A	A
2_18173	2	60.309	A	B	A	A	A	A	A	A	A	A
2_19423	2	62.162	A	B	A	A	A	A	A	A	A	A
2_09527	2	63.984	A	B	A	A	A	A	A	A	A	A
2_02060	2	64.705	A	B	A	A	A	A	A	A	A	A
2_30733	2	64.705	A	B	A	A	A	A	A	A	A	A
2_02235	2	64.705	A	B	A	A	A	A	A	A	A	A
2_06010	2	64.705	A	B	A	A	A	A	A	A	A	A
2_15119	2	64.705	A	B	A	A	A	A	A	A	A	A
2_15120	2	64.705	A	B	A	A	A	A	A	A	A	A
2_27362	2	64.705	A	B	A	A	A	A	A	A	A	A
2_27363	2	64.705	A	B	A	A	A	A	A	A	A	A
2_00850	2	64.705	A	B	A	A	A	A	A	A	A	A
2_13191	2	64.705	A	B	A	A	A	A	A	A	A	A
2_30977	2	64.705	A	B	A	A	A	A	A	A	A	A
2_51723	2	64.705	A	B	A	A	A	A	A	A	A	A
2_06678	2	65.308	A	B	A	A	A	A	A	A	A	A
2_06679	2	65.308	A	B	A	A	A	A	A	A	A	A
2_13455	2	65.308	A	B	A	A	A	A	A	A	A	A
2_26456	2	65.308	A	B	A	A	A	A	A	A	A	A
2_29431	2	65.308	A	B	A	A	A	A	A	A	A	A
2_39222	2	65.308	A	B	A	A	A	A	A	A	A	A
2_48779	2	65.308	A	B	A	A	A	A	A	A	A	A
2_08864	2	67.81	A	B	A	A	A	A	A	A	A	A
2_22475	2	67.81	A	B	A	A	A	A	A	A	A	A
2_22476	2	67.81	A	B	A	A	A	A	A	A	A	A
2_04179	2	67.81	A	B	A	A	A	A	A	A	A	A
2_04180	2	67.81	A	B	A	A	A	A	A	A	A	A
2_19834	2	67.81	A	B	A	A	A	A	A	A	A	A
2_37517	2	67.81	A	B	A	A	A	A	A	A	A	A
2_38389	2	67.81	A	B	A	A	A	A	A	A	A	A
2_18060	2	67.81	A	B	A	A	A	A	A	A	A	A
2_22366	2	67.81	A	B	A	A	A	A	A	A	A	A
2_45031	2	67.81	A	B	A	A	A	A	A	A	A	A
2_50471	2	67.81	A	B	A	A	A	A	A	A	A	A
2_06452	2	67.81	A	B	A	A	A	A	A	A	A	A
2_22205	2	67.81	A	B	A	A	A	A	A	A	A	A
2_22206	2	67.81	A	B	A	A	A	A	A	A	A	A
2_31305	2	67.81	A	B	A	A	A	A	A	A	A	A
2_00722	2	67.81	A	B	A	A	A	A	A	A	A	A
2_06451	2	67.81	A	B	A	A	A	A	--	A	A	A
2_04048	2	69.03	A	B	A	A	A	A	A	A	A	A
2_02153	2	72.198	A	B	A	A	A	A	A	A	A	A
2_03491	2	72.198	A	B	A	A	A	A	A	A	A	A
2_22151	2	72.801	A	B	A	A	A	A	A	A	A	A
2_23429	2	72.801	A	B	A	A	A	A	A	A	A	A
2_02503	2	74.021	A	B	A	A	A	A	A	A	A	A
2_02504	2	74.021	A	B	A	A	A	A	A	A	A	A
2_15649	2	74.021	A	B	A	A	A	A	A	A	A	A
2_16135	2	74.021	A	B	A	A	A	A	A	A	A	A
2_25551	2	74.021	A	B	A	A	A	A	A	A	A	A
1_1222	2	74.021	A	B	A	A	A	A	A	A	A	A
2_02501	2	74.021	A	B	A	A	A	A	A	A	A	A
2_04211	2	74.021	A	B	A	A	A	A	A	A	A	A
2_11275	2	74.021	A	B	A	A	A	A	A	A	A	A
2_15648	2	74.021	A	B	A	A	A	A	A	A	A	A
2_19507	2	74.021	A	B	A	A	A	A	A	A	A	A
2_19508	2	74.021	A	B	A	A	A	A	A	A	A	A
2_23246	2	74.021	A	B	A	A	A	A	A	A	A	A
2_29535	2	74.021	A	B	A	A	A	A	A	A	A	A
2_29536	2	74.021	A	B	A	A	A	A	A	A	A	A
2_53618	2	74.021	A	B	A	A	A	A	A	A	A	A
2_27876	2	74.623	A	B	A	A	A	A	A	A	A	A
2_28484	2	74.623	A	B	A	A	A	A	A	A	A	A
2_12308	2	74.623	A	B	A	A	A	A	A	A	A	A
2_12310	2	74.623	A	B	A	A	A	A	A	A	A	A
2_23578	2	74.623	A	B	A	A	A	A	A	A	A	A
2_23577	2	74.623	A	B	A	A	A	A	A	A	A	A
2_51912	2	74.623	A	B	A	A	A	A	A	A	A	A
1_0482	2	74.623	A	B	A	A	A	A	A	A	A	A
2_02545	2	74.623	A	B	A	A	A	A	A	A	A	A
2_04380	2	74.623	A	B	A	A	A	A	A	A	A	A
2_04545	2	74.623	A	B	A	A	A	A	A	A	A	A
2_04809	2	74.623	A	B	A	A	A	A	A	A	A	A
2_08279	2	74.623	A	B	A	A	A	A	A	A	A	A
2_08280	2	74.623	A	B	A	A	A	A	A	A	A	A
2_09137	2	74.623	A	B	A	A	A	A	A	A	A	A
2_11432	2	74.623	A	B	A	A	A	A	A	A	A	A
2_11433	2	74.623	A	B	A	A	A	A	A	A	A	A
2_13152	2	74.623	A	B	A	A	A	A	A	A	A	A
2_14549	2	74.623	A	B	A	A	A	A	A	A	A	A
2_15146	2	74.623	A	B	A	A	A	A	A	A	A	A
2_15147	2	74.623	A	B	A	A	A	A	A	A	A	A
2_15148	2	74.623	A	B	A	A	A	A	A	A	A	A
2_15231	2	74.623	A	B	A	A	A	A	A	A	A	A
2_15232	2	74.623	A	B	A	A	A	A	A	A	A	A
2_16768	2	74.623	A	B	A	A	A	A	A	A	A	A
2_17027	2	74.623	A	B	A	A	A	A	A	A	A	A
2_17028	2	74.623	A	B	A	A	A	A	A	A	A	A
2_17029	2	74.623	A	B	A	A	A	A	A	A	A	A
2_17143	2	74.623	A	B	A	A	A	A	A	A	A	A
2_17144	2	74.623	A	B	A	A	A	A	A	A	A	A
2_19323	2	74.623	A	B	A	A	A	A	A	A	A	A
2_19745	2	74.623	A	B	A	A	A	A	A	A	A	A
2_20239	2	74.623	A	B	A	A	A	A	A	A	A	A
2_20362	2	74.623	A	B	A	A	A	A	A	A	A	A
2_20393	2	74.623	A	B	A	A	A	A	A	A	A	A
2_20394	2	74.623	A	B	A	A	A	A	A	A	A	A
2_20549	2	74.623	A	B	A	A	A	A	A	A	A	A
2_21865	2	74.623	A	B	A	A	A	A	A	A	A	A
2_23567	2	74.623	A	B	A	A	A	A	A	A	A	A
2_26510	2	74.623	A	B	A	A	A	A	A	A	A	A
2_30887	2	74.623	A	B	A	A	A	A	A	A	A	A
2_31824	2	74.623	A	B	A	A	A	A	A	A	A	A
2_32050	2	74.623	A	B	A	A	A	A	A	A	A	A
2_33354	2	74.623	A	B	A	A	A	A	A	A	A	A
2_40860	2	74.623	A	B	A	A	A	A	A	A	A	A
2_41590	2	74.623	A	B	A	A	A	A	A	A	A	A
2_42640	2	74.623	A	B	A	A	A	A	A	A	A	A
2_44091	2	74.623	A	B	A	A	A	A	A	A	A	A
2_46736	2	74.623	A	B	A	A	A	A	A	A	A	A
2_47001	2	74.623	A	B	A	A	A	A	A	A	A	A
2_48937	2	74.623	A	B	A	A	A	A	A	A	A	A
2_03422	2	74.623	A	B	A	A	A	A	A	A	A	A
2_03423	2	74.623	A	B	A	A	A	A	A	A	A	A
2_04808	2	74.623	A	B	A	A	A	A	A	A	A	A
2_04810	2	74.623	A	B	A	A	A	A	A	A	A	A
2_04811	2	74.623	A	B	A	A	A	A	A	A	A	A
2_04812	2	74.623	A	B	A	A	A	A	A	A	A	A
2_05498	2	74.623	A	B	A	A	A	A	A	A	A	A
2_08483	2	74.623	A	B	A	A	A	A	A	A	A	A
2_09447	2	74.623	A	B	A	A	A	A	A	A	A	A
2_12686	2	74.623	A	B	A	A	A	A	A	A	A	A
2_12687	2	74.623	A	B	A	A	A	A	A	A	A	A
2_13151	2	74.623	A	B	A	A	A	A	A	A	A	A
2_17094	2	74.623	A	B	A	A	A	A	A	A	A	A
2_17095	2	74.623	A	B	A	A	A	A	A	A	A	A
2_19325	2	74.623	A	B	A	A	A	A	A	A	A	A
2_20550	2	74.623	A	B	A	A	A	A	A	A	A	A
2_26509	2	74.623	A	B	A	A	A	A	A	A	A	A
2_26785	2	74.623	A	B	A	A	A	A	A	A	A	A
2_47709	2	74.623	A	B	A	A	A	A	A	A	A	A
2_50972	2	74.623	A	B	A	A	A	A	A	A	A	A
2_09214	2	74.623	A	B	A	A	A	A	--	A	A	A
2_04446	2	74.623	A	B	A	A	A	A	A	A	A	A
2_04447	2	74.623	A	B	A	A	A	A	A	A	A	A
2_23574	2	74.623	A	B	A	A	A	A	A	A	A	A
2_20188	2	74.623	A	B	A	A	A	A	A	A	A	A
2_23575	2	74.623	A	B	A	A	A	A	A	A	A	A
2_01367	2	75.225	A	B	A	A	A	A	A	A	A	A
2_01368	2	75.225	A	B	A	A	A	A	A	A	A	A
2_54652	2	75.225	A	B	A	A	A	A	A	A	A	A
2_17406	2	75.225	A	B	A	A	A	A	A	A	A	A
2_21735	2	75.225	A	B	A	A	A	A	A	A	A	A
2_21762	2	75.225	A	B	A	A	A	A	A	A	A	A
2_21763	2	75.225	A	B	A	A	A	A	A	A	A	A
2_38965	2	75.225	A	B	A	A	A	A	A	A	A	A
2_45038	2	75.225	A	B	A	A	A	A	A	A	A	A
2_48021	2	75.225	A	B	A	A	A	A	A	A	A	A
2_50522	2	75.225	A	B	A	A	A	A	A	A	A	A
1_0144	2	75.828	A	B	A	A	A	A	A	A	A	A
2_03502	2	75.828	A	B	A	A	A	A	A	A	A	A
2_05472	2	75.828	A	B	A	A	A	A	A	A	A	A
2_05473	2	75.828	A	B	A	A	A	A	A	A	A	A
2_05618	2	75.828	A	B	A	A	A	A	A	A	A	A
2_11309	2	75.828	A	B	A	A	A	A	A	A	A	A
2_12398	2	75.828	A	B	A	A	A	A	A	A	A	A
2_16302	2	75.828	A	B	A	A	A	A	A	A	A	A
2_16303	2	75.828	A	B	A	A	A	A	A	A	A	A
2_19058	2	75.828	A	B	A	A	A	A	A	A	A	A
2_19296	2	75.828	A	B	A	A	A	A	A	A	A	A
2_20583	2	75.828	A	B	A	A	A	A	A	A	A	A
2_23189	2	75.828	A	B	A	A	A	A	A	A	A	A
2_27940	2	75.828	A	B	A	A	A	A	A	A	A	A
2_31261	2	75.828	A	B	A	A	A	A	--	A	A	A
2_48476	2	75.828	A	B	A	A	A	A	A	A	A	A
2_01812	2	76.43	A	B	A	A	A	A	A	A	A	A
2_01813	2	76.43	A	B	A	A	A	A	A	A	A	A
2_06901	2	76.43	A	B	A	A	A	A	A	A	A	A
2_06902	2	76.43	A	B	A	A	A	A	A	A	A	A
2_06920	2	76.43	A	B	A	A	A	A	A	A	A	A
2_06921	2	76.43	A	B	A	A	A	A	A	A	A	A
2_06922	2	76.43	A	B	A	A	A	A	A	A	A	A
2_06923	2	76.43	A	B	A	A	A	A	A	A	A	A
2_14547	2	76.43	A	B	A	A	A	A	A	A	A	A
2_14548	2	76.43	A	B	A	A	A	A	A	A	A	A
2_26701	2	76.43	A	B	A	A	A	A	A	A	A	A
2_39646	2	76.43	A	B	A	A	A	A	A	A	A	A
2_42937	2	76.43	A	B	A	A	A	A	A	A	A	A
2_49841	2	76.43	A	B	A	A	A	A	A	A	A	A
2_51746	2	76.43	A	B	A	A	A	A	A	A	A	A
2_55066	2	76.43	A	B	A	A	A	A	A	A	A	A
1_0985	2	76.43	A	B	A	A	A	A	A	A	A	A
2_08191	2	76.43	A	B	A	A	A	A	A	A	A	A
2_16153	2	76.43	A	B	A	A	A	A	A	A	A	A
2_16154	2	76.43	A	B	A	A	A	A	A	A	A	A
2_30223	2	76.43	A	B	A	A	A	A	A	A	A	A
2_30224	2	76.43	A	B	A	A	A	A	A	A	A	A
2_18207	2	76.43	A	B	A	A	A	A	A	A	A	A
2_18208	2	76.43	A	B	A	A	A	A	A	A	A	A
2_54169	2	76.43	A	B	A	A	A	A	A	A	A	A
2_20273	2	76.43	A	B	A	A	A	A	A	A	A	A
2_23818	2	76.43	A	B	A	A	A	A	A	A	A	A
2_00088	2	76.43	A	B	A	A	A	A	A	A	A	A
2_00089	2	76.43	A	B	A	A	A	A	A	A	A	A
2_13950	2	76.43	A	B	A	A	A	A	A	A	A	A
2_13951	2	76.43	A	B	A	A	A	A	A	A	A	A
2_50277	2	76.43	A	B	A	A	A	A	A	A	A	A
2_21607	2	77.033	A	B	A	A	A	A	A	A	A	A
2_38045	2	78.252	A	B	A	A	A	A	A	A	A	A
2_05502	2	78.855	A	B	A	A	A	A	A	A	A	A
2_01616	2	78.855	A	B	A	A	A	A	A	A	A	A
2_09113	2	78.855	A	B	A	A	A	A	A	A	A	A
2_54085	2	78.855	A	B	A	A	A	A	A	A	A	A
2_05628	2	81.357	A	B	A	A	A	A	A	A	A	A
2_05629	2	81.357	A	B	A	A	A	A	A	A	A	A
2_06548	2	81.357	A	B	A	A	A	A	A	A	A	A
2_06549	2	81.357	A	B	A	A	A	A	A	A	A	A
2_07909	2	81.357	A	B	A	A	A	A	A	A	A	A
2_08185	2	81.357	A	B	A	A	A	A	A	A	A	A
2_11141	2	81.357	A	B	A	A	A	A	A	A	A	A
2_13654	2	81.357	A	B	A	A	A	A	A	A	A	A
2_14776	2	81.357	A	B	A	A	A	A	A	A	A	A
2_30330	2	81.357	A	B	A	A	A	A	A	A	A	A
2_47843	2	81.357	A	B	A	A	A	A	A	A	A	A
2_49283	2	81.357	A	B	A	A	A	A	A	A	A	A
2_53852	2	81.357	A	B	A	A	A	A	A	A	A	A
2_42433	2	81.357	A	B	A	A	A	A	A	A	A	A
2_09299	2	81.959	A	B	A	A	A	A	A	A	A	A
2_09300	2	81.959	A	B	A	A	A	A	A	A	A	A
2_30636	2	81.959	A	B	A	A	A	A	A	A	A	A
2_48928	2	81.959	A	B	A	A	A	A	A	A	A	A
2_04403	2	81.959	A	B	A	A	A	A	A	A	A	A
2_04404	2	81.959	A	B	A	A	A	A	A	A	A	A
2_15108	2	81.959	A	B	A	A	A	A	A	A	A	A
2_50052	2	81.959	A	B	A	A	A	A	A	A	A	A
2_51163	2	81.959	A	B	A	A	A	A	A	A	A	A
2_05173	2	82.562	A	B	A	A	A	A	A	A	A	A
2_34024	2	82.562	A	B	A	A	A	A	A	A	A	A
2_50326	2	83.782	A	B	A	A	A	A	A	A	A	A
1_1230	2	83.782	A	B	A	A	A	A	A	A	A	A
2_09322	2	83.782	A	B	A	A	A	A	A	A	A	A
2_09827	2	83.782	A	B	A	A	A	A	A	A	A	A
2_09828	2	83.782	A	B	A	A	A	A	A	A	A	A
2_12094	2	83.782	A	B	A	A	A	A	A	A	A	A
2_12095	2	83.782	A	B	A	A	A	A	A	A	A	A
2_13238	2	83.782	A	B	A	A	A	A	A	A	A	A
2_15720	2	83.782	A	B	A	A	A	A	A	A	A	A
2_15721	2	83.782	A	B	A	A	A	A	A	A	A	A
2_19394	2	83.782	A	B	A	A	A	A	A	A	A	A
2_20953	2	83.782	A	B	A	A	A	A	A	A	A	A
2_20954	2	83.782	A	B	A	A	A	A	A	A	A	A
2_23273	2	83.782	A	B	A	A	A	A	A	A	A	A
2_23274	2	83.782	A	B	A	A	A	A	A	A	A	A
2_23815	2	83.782	A	B	A	A	A	A	A	A	A	A
2_23816	2	83.782	A	B	A	A	A	A	A	A	A	A
2_30883	2	83.782	A	B	A	A	A	A	A	A	A	A
2_30948	2	83.782	A	B	A	A	A	A	A	A	A	A
2_40014	2	83.782	A	B	A	A	A	A	A	A	A	A
1_0229	2	83.782	A	B	A	A	A	A	A	A	A	A
2_02608	2	83.782	A	B	A	A	A	A	A	A	A	A
2_12376	2	83.782	A	B	A	A	A	A	A	A	A	A
2_12377	2	83.782	A	B	A	A	A	A	A	A	A	A
2_15495	2	83.782	A	B	A	A	A	A	A	A	A	A
2_15496	2	83.782	A	B	A	A	A	A	A	A	A	A
2_19395	2	83.782	A	B	A	A	A	A	A	A	A	A
2_25592	2	83.782	A	B	A	A	A	A	A	A	A	A
2_29844	2	83.782	A	B	A	A	A	A	A	A	A	A
2_45353	2	83.782	A	B	A	A	A	A	A	A	A	A
2_51220	2	83.782	A	B	A	A	A	A	A	A	A	A
2_53464	2	83.782	A	B	A	A	A	A	A	A	A	A
2_11128	2	83.782	A	B	A	A	A	A	A	A	A	A
2_25122	2	83.782	A	B	A	A	A	A	A	A	A	A
2_53898	2	83.782	A	B	A	A	A	A	A	A	A	A
2_34374	2	84.384	A	B	A	A	A	A	A	A	A	A
2_17359	2	84.384	A	B	A	A	A	A	A	A	A	A
2_21297	2	84.384	A	B	A	A	A	A	A	A	A	A
2_22748	2	84.384	A	B	A	A	A	A	A	A	A	A
2_23581	2	84.384	A	B	A	A	A	A	A	A	A	A
2_30467	2	84.384	A	B	A	A	A	A	A	A	A	A
2_31433	2	84.384	A	B	A	A	A	A	A	A	A	A
2_32286	2	84.384	A	B	A	A	A	A	A	A	A	A
2_51855	2	84.384	A	B	A	A	A	A	A	A	A	A
2_54591	2	84.384	A	B	A	A	A	A	A	A	A	A
2_10994	2	84.384	A	B	A	A	A	A	A	A	A	A
2_10995	2	84.384	A	B	A	A	A	A	A	A	A	A
2_39548	2	84.384	A	B	A	A	A	A	A	A	A	A
2_55589	2	84.384	A	B	A	A	A	A	A	A	A	A
2_04776	2	84.384	A	B	A	A	A	A	A	A	A	A
2_04777	2	84.384	A	B	A	A	A	A	A	A	A	A
2_38521	2	84.384	A	B	A	A	A	A	A	A	A	A
2_50499	2	84.384	A	B	A	A	A	A	A	A	A	A
2_01978	2	84.987	A	B	A	A	A	A	A	A	A	A
2_33220	2	84.987	A	B	A	A	A	A	A	A	A	A
2_12806	2	84.987	A	B	A	A	A	A	A	A	A	A
2_12807	2	84.987	A	B	A	A	A	A	A	A	A	A
2_16063	2	84.987	A	B	A	A	A	A	A	A	A	A
2_18407	2	84.987	A	B	A	A	A	A	A	A	A	A
2_25319	2	84.987	A	B	A	A	A	A	A	A	A	A
1_0670	2	85.589	A	B	A	A	A	A	A	A	A	A
2_00232	2	85.589	A	B	A	A	A	A	A	A	A	A
2_08670	2	85.589	A	B	A	A	A	A	A	A	A	A
2_08671	2	85.589	A	B	A	A	A	A	A	A	A	A
2_10076	2	85.589	A	B	A	A	A	A	A	A	A	A
2_12076	2	85.589	A	B	A	A	A	A	A	A	A	A
2_12077	2	85.589	A	B	A	A	A	A	A	A	A	A
2_12078	2	85.589	A	B	A	A	A	A	A	A	A	A
2_12079	2	85.589	A	B	A	A	A	A	A	A	A	A
2_12246	2	85.589	A	B	A	A	A	A	A	A	A	A
2_12779	2	85.589	A	B	A	A	A	A	A	A	A	A
2_12780	2	85.589	A	B	A	A	A	A	A	A	A	A
2_17624	2	85.589	A	B	A	A	A	A	A	A	A	A
2_17625	2	85.589	A	B	A	A	A	A	A	A	A	A
2_18794	2	85.589	A	B	A	A	A	A	A	A	A	A
2_19063	2	85.589	A	B	A	A	A	A	A	A	A	A
2_21173	2	85.589	A	B	A	A	A	A	A	A	--	A
2_21174	2	85.589	A	B	A	A	A	A	A	A	A	A
2_23927	2	85.589	A	B	A	A	A	A	A	A	A	A
2_24157	2	85.589	A	B	A	A	A	A	A	A	A	A
2_24442	2	85.589	A	B	A	A	A	A	A	A	A	A
2_25543	2	85.589	A	B	A	A	A	A	A	A	A	A
2_27266	2	85.589	A	B	--	A	A	A	A	A	A	A
2_29078	2	85.589	A	B	A	A	A	A	A	A	A	A
2_31404	2	85.589	A	B	A	A	A	A	A	A	A	A
2_39849	2	85.589	A	B	A	A	A	A	A	A	A	A
2_43963	2	85.589	A	B	A	A	A	A	A	A	A	A
2_50208	2	85.589	A	B	A	A	A	A	A	A	A	A
2_51372	2	85.589	A	B	A	A	A	A	A	A	A	A
2_53400	2	85.589	A	B	A	A	A	A	A	A	A	A
2_08082	2	85.589	A	B	A	A	A	A	A	A	A	A
2_08084	2	85.589	A	B	A	A	A	A	A	A	A	A
2_11914	2	85.589	A	B	A	A	A	A	A	A	A	A
2_18651	2	85.589	A	B	A	A	A	A	A	A	A	A
2_07405	2	86.191	A	B	A	A	A	A	A	A	A	A
2_07406	2	86.191	A	B	A	A	A	A	A	A	A	A
2_18648	2	86.191	A	B	A	A	A	A	A	A	A	A
2_19478	2	86.191	A	B	A	A	A	A	A	A	A	A
2_33268	2	86.191	A	B	A	A	A	A	A	A	A	A
2_13823	2	86.191	A	B	A	A	A	A	A	A	A	A
2_25030	2	86.191	A	B	A	A	A	A	A	A	A	A
2_22324	2	86.191	A	B	A	A	A	A	A	A	A	A
2_48563	2	86.191	A	B	A	A	A	A	A	A	A	A
1_0009	2	86.191	A	B	A	A	A	A	A	A	A	A
2_30993	2	86.191	A	B	A	A	A	A	A	A	A	A
2_11008	2	86.191	A	B	A	A	A	A	A	A	A	A
2_16917	2	86.191	A	B	A	A	A	A	A	A	A	A
2_20418	2	86.191	A	B	A	A	A	A	A	A	A	A
2_21309	2	86.191	A	B	A	A	A	A	A	A	A	A
2_23513	2	86.191	A	B	A	A	A	A	A	A	A	A
2_32271	2	86.191	A	B	A	A	A	A	A	A	A	A
2_39840	2	86.191	A	B	A	A	A	A	A	A	A	A
1_1352	2	86.191	A	B	A	A	A	A	A	A	A	A
2_11007	2	86.191	A	B	A	A	A	A	A	A	A	A
2_16918	2	86.191	A	B	A	A	A	A	A	A	A	A
2_23512	2	86.191	A	B	A	A	A	A	A	A	A	A
2_44517	2	86.191	A	B	A	A	A	A	A	A	A	A
2_05380	2	86.191	A	B	A	A	A	A	A	A	A	A
2_10088	2	86.191	A	B	A	A	A	A	A	A	A	A
2_29019	2	86.191	A	B	A	A	A	A	A	A	A	A
2_49832	2	86.191	A	B	A	A	A	A	A	A	A	A
2_13456	2	86.794	A	B	A	A	A	A	A	A	A	A
2_19824	2	86.794	A	B	A	A	A	A	A	A	A	A
2_46070	2	86.794	A	B	A	A	A	A	A	A	A	A
2_41485	2	86.794	A	B	A	A	A	A	A	A	A	A
2_45489	2	86.794	A	B	A	A	A	A	A	A	A	A
2_02286	2	88.014	A	B	A	A	A	A	A	A	A	A
2_02287	2	88.014	A	B	A	A	A	A	A	A	A	A
2_12350	2	88.014	A	B	A	A	A	A	A	A	A	A
2_37525	2	88.014	A	B	A	A	A	A	A	A	A	A
2_49180	2	88.014	A	B	A	A	A	A	A	A	A	A
2_50493	2	88.014	A	B	A	A	A	A	A	A	A	A
2_22712	2	89.233	A	B	A	A	A	A	A	A	A	A
2_11921	2	89.836	A	B	A	A	A	A	A	A	A	A
2_30980	2	89.836	A	B	A	A	A	A	A	A	A	A
2_51250	2	89.836	A	B	A	A	A	A	A	A	A	A
2_22561	2	89.836	A	B	A	A	A	A	A	A	A	A
2_09070	2	89.836	A	B	A	A	A	A	A	A	A	A
2_15956	2	90.438	A	B	A	A	A	A	A	A	A	A
2_15957	2	90.438	A	B	A	A	A	A	A	A	A	A
2_23721	2	92.94	A	B	A	A	A	A	A	A	A	A
1_0652	2	92.94	A	B	A	A	A	A	A	A	A	A
2_11699	2	92.94	A	B	A	A	A	A	A	A	A	A
2_25095	2	92.94	A	B	A	A	A	A	A	A	A	A
2_26802	2	92.94	A	B	A	A	A	A	A	A	A	A
2_28338	2	92.94	A	B	A	A	A	A	A	A	A	A
2_33716	2	92.94	A	B	A	A	A	A	A	A	A	A
2_07267	2	92.94	A	B	A	A	A	A	A	A	A	A
2_09194	2	92.94	A	B	A	A	A	A	A	A	A	A
2_34100	2	92.94	A	B	A	A	A	A	A	A	A	A
2_45136	2	92.94	A	B	A	A	A	A	A	A	A	A
2_14168	2	92.94	A	B	A	A	A	A	A	A	A	A
2_14169	2	92.94	A	B	A	A	A	A	A	A	A	A
2_21449	2	92.94	A	B	A	A	A	A	A	A	A	A
2_31640	2	92.94	A	B	A	A	A	A	A	A	A	A
2_48804	2	92.94	A	B	A	A	A	A	A	A	A	A
2_52437	2	92.94	A	B	--	A	A	A	H	A	A	A
2_51758	2	92.94	A	B	A	A	A	A	A	A	A	A
2_31566	2	93.543	A	B	A	A	A	A	A	A	A	A
2_08557	2	93.543	A	B	A	A	A	A	A	A	A	A
2_17851	2	93.543	A	B	A	A	A	A	A	A	A	A
2_25916	2	94.762	A	B	A	A	A	A	A	A	A	A
2_06408	2	94.762	A	B	A	A	A	A	A	A	A	A
2_12868	2	94.762	A	B	A	A	A	A	A	A	A	A
2_32133	2	94.762	A	B	A	A	A	A	A	A	A	A
2_05792	2	95.365	A	B	A	A	A	A	A	A	A	A
2_05793	2	95.365	A	B	A	A	A	A	A	A	A	A
2_18748	2	95.365	A	B	A	A	A	A	A	A	A	A
1_0430	2	95.967	A	B	A	A	A	A	A	A	A	A
2_06725	2	95.967	A	B	A	A	A	A	A	A	A	A
2_17074	2	95.967	A	B	A	A	A	A	A	A	A	A
1_1399	2	95.967	A	B	A	A	A	A	A	A	A	A
2_05864	2	96.57	A	B	A	A	A	A	A	A	A	A
2_11071	2	96.57	A	B	A	A	A	A	A	A	A	A
2_16606	2	96.57	A	B	A	A	A	A	A	A	A	A
2_22363	2	96.57	A	B	A	A	A	A	A	A	A	A
2_27398	2	96.57	A	B	A	A	A	A	A	A	A	A
2_02410	2	96.57	A	B	A	A	A	A	A	A	A	A
2_10163	2	96.57	A	B	A	A	A	A	A	A	A	A
2_11072	2	96.57	A	B	A	A	A	A	A	A	A	A
2_11073	2	96.57	A	B	A	A	A	A	A	A	A	A
2_11692	2	96.57	A	B	A	A	A	A	A	A	A	A
2_23732	2	96.57	A	B	A	A	A	A	A	A	A	A
2_31210	2	96.57	A	B	A	A	A	A	A	A	A	A
2_08577	2	99.739	A	B	A	A	A	A	A	A	A	A
2_25653	2	100.341	A	B	A	A	A	A	A	A	A	A
2_02495	2	100.341	A	B	A	A	A	A	A	A	A	A
2_03063	2	100.943	A	B	A	A	A	A	A	A	A	A
2_11819	2	100.943	A	B	A	A	A	A	A	A	A	A
2_16944	2	100.943	A	B	A	A	A	A	A	A	A	A
2_20495	2	100.943	A	B	A	A	A	A	A	A	A	A
2_20496	2	100.943	A	B	A	A	A	A	A	A	A	A
2_21543	2	100.943	A	B	A	A	A	A	A	A	A	A
2_25771	2	100.943	A	B	A	A	A	A	A	A	A	A
2_31217	2	100.943	A	B	A	A	A	A	A	A	A	A
2_46967	2	100.943	A	B	A	A	A	A	A	A	A	A
2_03492	2	100.943	A	B	A	A	A	A	A	A	A	A
2_03493	2	100.943	A	B	A	A	A	A	A	A	A	A
2_07735	2	100.943	A	B	A	A	A	A	A	A	A	A
2_11820	2	100.943	A	B	A	A	A	A	A	A	A	A
2_14244	2	100.943	A	B	A	A	A	A	A	A	A	A
2_20171	2	100.943	A	B	A	A	A	A	A	A	A	A
2_27176	2	100.943	A	B	A	A	A	A	A	A	A	A
2_50975	2	100.943	A	B	A	A	A	A	A	A	A	A
2_54513	2	100.943	A	B	A	A	A	A	A	A	A	A
2_31216	2	100.943	A	B	A	A	A	A	A	A	A	A
2_11259	2	102.163	A	B	A	A	A	A	A	A	A	A
2_23167	2	102.163	A	B	A	A	A	A	A	A	A	A
2_23168	2	102.163	A	B	A	A	A	A	A	A	A	A
2_52699	2	102.163	A	B	A	A	A	A	A	A	A	A
2_55400	2	102.163	A	B	A	A	A	A	A	A	A	A
2_49823	2	102.766	A	B	A	A	A	A	A	A	A	A
2_52869	2	102.766	A	B	A	A	A	A	A	A	A	A
2_05818	2	102.766	A	B	A	A	A	A	A	A	A	A
2_11260	2	102.766	A	B	A	A	A	A	A	A	A	A
2_12903	2	102.766	A	B	A	A	A	A	A	A	A	A
2_12904	2	102.766	A	B	A	A	A	A	A	A	A	A
2_13287	2	102.766	A	B	A	A	A	A	A	A	A	A
2_13288	2	102.766	A	B	A	A	A	A	A	A	A	A
2_26075	2	102.766	A	B	A	A	A	A	A	A	A	A
2_26121	2	102.766	A	B	A	A	A	A	A	A	A	A
2_26885	2	102.766	A	B	A	A	A	A	A	A	A	A
2_03756	2	102.766	A	B	A	A	A	A	A	A	A	A
2_29742	2	103.985	A	B	A	A	A	A	A	A	A	A
2_06030	2	104.588	A	B	A	A	A	A	A	A	A	A
2_09375	2	104.588	A	B	A	A	A	A	A	A	A	A
2_10926	2	104.588	A	B	A	A	A	A	A	A	A	A
2_10927	2	104.588	A	B	A	A	A	A	A	A	A	A
2_15413	2	104.588	A	B	A	A	A	A	A	A	A	A
2_19523	2	104.588	A	B	A	A	A	A	A	A	A	A
2_24280	2	104.588	A	B	A	A	A	A	A	A	A	A
2_25696	2	104.588	A	B	A	A	A	A	A	A	A	A
2_25698	2	104.588	A	B	A	A	A	A	A	A	A	A
1_1432	2	104.588	A	B	A	A	A	A	A	A	A	A
2_05736	2	104.588	A	B	A	A	A	A	A	A	A	A
2_05738	2	104.588	A	B	A	A	A	A	A	A	A	A
2_11220	2	104.588	A	B	A	A	A	A	A	A	A	A
2_12090	2	104.588	A	B	A	A	A	A	A	A	A	A
2_12091	2	104.588	A	B	A	A	A	A	A	A	A	A
2_19971	2	104.588	A	B	A	A	A	A	A	A	A	A
2_19972	2	104.588	A	B	A	A	A	A	A	A	A	A
2_26856	2	104.588	A	B	A	A	A	A	A	A	A	A
2_29040	2	104.588	A	B	A	A	A	A	A	A	A	A
2_32924	2	104.588	A	B	A	A	A	A	A	A	A	A
2_40928	2	104.588	A	B	A	A	A	A	A	A	A	A
1_1379	2	104.588	A	B	A	A	A	A	A	A	A	A
2_12147	2	104.588	A	B	A	A	A	A	A	A	A	A
2_12148	2	104.588	A	B	A	A	A	A	A	A	A	A
2_32986	2	104.588	A	B	A	A	A	A	A	A	A	A
2_48252	2	104.588	A	B	A	A	A	A	A	A	A	A
2_04223	2	104.588	A	B	A	A	A	A	A	A	A	A
2_04224	2	104.588	A	B	A	A	A	A	A	A	A	A
2_04225	2	104.588	A	B	A	A	A	A	A	A	A	A
2_10281	2	104.588	A	B	A	A	A	A	A	A	A	A
2_11033	2	104.588	A	B	A	A	A	A	A	A	A	A
2_13826	2	104.588	A	B	A	A	A	A	A	A	A	A
2_20901	2	104.588	A	B	A	A	A	A	A	A	A	A
2_20902	2	104.588	A	B	A	A	A	A	A	A	A	A
2_21109	2	104.588	A	B	A	A	A	A	A	A	A	A
2_26251	2	104.588	A	B	A	A	A	A	A	A	A	A
2_28705	2	104.588	A	B	A	A	A	A	A	A	A	A
2_28706	2	104.588	A	B	A	A	A	A	A	A	A	A
2_33352	2	104.588	A	B	A	A	A	A	A	A	A	A
2_43310	2	104.588	A	B	A	A	A	A	A	A	A	A
2_51206	2	104.588	A	B	A	A	A	A	A	A	A	A
2_51213	2	104.588	A	B	A	A	A	A	A	A	A	A
1_0103	2	104.588	A	B	A	A	A	A	A	A	A	A
1_0237	2	104.588	A	B	A	A	A	A	A	A	A	A
1_0317	2	104.588	A	B	A	A	A	A	A	A	A	A
1_1063	2	104.588	A	B	A	A	A	A	A	A	A	A
1_1262	2	104.588	A	B	A	A	A	A	A	A	A	A
1_1378	2	104.588	A	B	A	A	A	A	A	A	A	A
2_02829	2	104.588	A	B	A	A	A	A	A	A	A	A
2_02830	2	104.588	A	B	A	A	A	A	A	A	A	A
2_02831	2	104.588	A	B	A	A	A	A	A	A	A	A
2_03163	2	104.588	A	B	A	A	A	A	A	A	A	A
2_03164	2	104.588	A	B	A	A	A	A	A	A	A	A
2_05042	2	104.588	A	B	A	A	A	A	A	A	A	A
2_07005	2	104.588	A	B	A	A	A	A	A	A	A	A
2_07205	2	104.588	A	B	A	A	A	A	A	A	A	A
2_07464	2	104.588	A	B	A	A	A	A	A	A	A	A
2_09376	2	104.588	A	B	A	A	A	A	A	A	A	A
2_09443	2	104.588	A	B	A	A	A	A	A	A	A	A
2_09444	2	104.588	A	B	A	A	A	A	A	A	A	A
2_11221	2	104.588	A	B	A	A	A	A	A	A	A	A
2_11237	2	104.588	A	B	A	A	A	A	A	A	A	A
2_11393	2	104.588	A	B	A	A	A	A	A	A	A	A
2_11592	2	104.588	A	B	A	A	A	A	A	A	A	A
2_11593	2	104.588	A	B	A	A	A	A	A	A	A	A
2_13185	2	104.588	A	B	A	A	A	A	A	A	A	A
2_15410	2	104.588	A	B	A	A	A	A	A	A	A	A
2_15412	2	104.588	A	B	A	A	A	A	A	A	A	A
2_15901	2	104.588	A	B	A	A	A	A	A	A	A	A
2_16870	2	104.588	A	B	A	A	A	A	A	A	A	A
2_17424	2	104.588	A	B	A	A	A	A	A	A	A	A
2_19022	2	104.588	A	B	A	A	A	A	A	A	A	A
2_19939	2	104.588	A	B	A	A	A	A	A	A	A	A
2_19940	2	104.588	A	B	A	A	A	A	A	A	A	A
2_23535	2	104.588	A	B	A	A	A	A	A	A	A	A
2_23536	2	104.588	A	B	A	A	A	A	A	A	A	A
2_23712	2	104.588	A	B	A	A	A	A	A	A	A	A
2_25697	2	104.588	A	B	A	A	A	A	A	A	A	A
2_26074	2	104.588	A	B	A	A	A	A	A	A	A	A
2_29208	2	104.588	A	B	A	A	A	A	A	A	A	A
2_31991	2	104.588	A	B	A	A	A	A	A	A	A	A
2_32259	2	104.588	A	B	A	A	A	A	A	A	A	A
2_33989	2	104.588	A	B	A	A	A	A	A	A	A	A
2_40970	2	104.588	A	B	A	A	A	A	A	--	--	A
2_47944	2	104.588	A	B	A	A	A	A	A	A	A	A
2_50145	2	104.588	A	B	A	A	A	A	A	A	A	A
2_50361	2	104.588	A	B	A	A	A	A	A	A	A	A
2_53622	2	104.588	A	B	A	A	A	A	A	A	A	A
2_55175	2	104.588	A	B	A	A	A	A	A	A	A	A
2_16267	2	105.19	A	B	A	A	A	A	A	A	A	A
2_16268	2	105.19	A	B	A	A	A	A	A	A	A	A
2_40733	2	105.19	A	B	A	A	A	A	A	A	A	A
2_02317	2	105.19	A	B	A	A	A	A	A	A	A	A
2_02318	2	105.19	A	B	A	A	A	A	A	A	A	A
2_11002	2	105.19	A	B	A	A	A	A	A	A	--	A
1_1456	2	105.19	A	B	A	A	A	A	A	A	A	A
2_15784	2	105.19	A	B	A	A	A	A	A	A	A	A
2_22644	2	105.19	A	B	A	A	A	A	A	A	A	A
2_22645	2	105.19	A	B	A	A	A	A	A	A	A	A
2_32398	3	0	A	B	A	A	A	A	H	A	A	A
2_11159	3	0.603	A	B	A	A	A	A	A	A	A	A
2_04902	3	0.603	A	B	A	A	A	A	A	A	A	A
1_0183	3	0.603	A	B	A	A	A	A	A	A	A	A
2_04772	3	0.603	A	B	A	A	A	A	A	A	A	A
2_04773	3	0.603	A	B	A	A	A	A	A	A	A	A
2_04774	3	0.603	A	B	A	A	A	A	A	A	A	A
2_05046	3	0.603	A	B	A	A	A	A	A	A	A	A
2_05047	3	0.603	A	B	A	A	A	A	A	A	A	A
2_08008	3	0.603	A	B	A	A	A	A	A	A	A	A
2_08009	3	0.603	A	B	A	A	A	A	A	A	A	A
2_08016	3	0.603	A	B	A	A	A	A	A	A	A	A
2_08017	3	0.603	A	B	A	A	A	A	A	A	A	A
2_08018	3	0.603	A	B	A	A	A	A	A	A	A	A
2_08019	3	0.603	A	B	A	A	A	A	A	A	A	A
2_08020	3	0.603	A	B	A	A	A	A	A	A	A	A
2_10215	3	0.603	A	B	A	A	A	A	A	A	A	A
2_10216	3	0.603	A	B	A	A	A	A	A	A	A	A
2_10459	3	0.603	A	B	A	A	A	A	A	A	A	A
2_11571	3	0.603	A	B	A	A	A	A	A	A	A	A
2_11823	3	0.603	A	B	A	A	A	A	A	A	A	A
2_16282	3	0.603	A	B	A	A	A	A	A	A	A	A
2_17875	3	0.603	A	B	A	A	A	A	A	A	A	A
2_18803	3	0.603	A	B	A	A	A	A	A	A	A	A
2_21593	3	0.603	A	B	A	A	A	A	A	A	A	A
2_22158	3	0.603	A	B	A	A	A	A	A	A	A	A
2_22159	3	0.603	A	B	A	A	A	A	A	A	A	A
2_22754	3	0.603	A	B	A	A	A	A	A	A	A	A
2_22755	3	0.603	A	B	A	A	A	A	A	A	A	A
2_24236	3	0.603	A	B	A	A	A	A	A	A	A	A
2_24237	3	0.603	A	B	A	A	A	A	A	A	A	A
2_26621	3	0.603	A	B	A	A	A	A	A	A	A	A
2_26622	3	0.603	A	B	A	A	A	A	A	A	A	A
2_27461	3	0.603	A	B	A	A	A	A	A	A	A	A
2_31507	3	0.603	A	B	A	A	A	A	A	A	A	A
2_31569	3	0.603	A	B	A	A	A	A	A	A	A	A
2_31622	3	0.603	A	B	A	A	A	A	A	A	A	A
2_31623	3	0.603	A	B	A	A	A	A	A	A	A	A
2_52631	3	0.603	A	B	A	A	A	A	A	A	A	A
[truncated: 14,097 more rows]
