# Supplementary material for: QTL mapping and transcriptome analysis of cowpea reveals candidate genes for root-knot nematode resistance
Source: PLoS One. 2018 Jan 4;13(1):e0189185. doi: 10.1371/journal.pone.0189185 (PMC5754085; doi:10.1371/journal.pone.0189185)
Supplement: S3 File — (XLSX) [file pone.0189185.s010.xlsx]

## Sheet: All 51128 SNPS
Data Sheet S3. Genetic comparison between CB46 72-1-3(6) (Resistant) and CB46 Null(5) (Susceptible) cowpea NILs based on marker SNPs.
Valid SNP markers are shown in the spreadsheet <48496 valid SNPs>
Heterozygous SNP markers are shown in the spreadsheet <Heterozygous SNPs>
Polymorphic SNP markers are shown in the spreadsheet <Polymorphic SNPs>
QTLs position are shown in the spreadsheet <QTLs>
	Resistant	Susceptible
SNP	CB46 72-1-3(6)	CB46 Null(5)
1_0002	GG	GG
1_0003	--	--
1_0004	GG	GG
1_0006	AA	AA
1_0007	GG	GG
1_0008	GG	GG
1_0009	GG	GG
1_0010	GG	GG
1_0012	AA	AA
1_0014	AA	AA
1_0015	GG	GG
1_0016	AA	AA
1_0017	AA	AA
1_0018	GG	GG
1_0019	AA	AA
1_0021	AA	AA
1_0022	CC	CC
1_0023	GG	GG
1_0024	CC	--
1_0027	AA	AA
1_0028	AA	AA
1_0029	AA	AA
1_0030	AA	AA
1_0031	AA	AA
1_0032	GG	GG
1_0033	GG	GG
1_0034	GG	GG
1_0036	CC	CC
1_0037	AA	AA
1_0038	GG	GG
1_0039	AA	AA
1_0040	CC	CC
1_0041	GG	GG
1_0043	GG	AA
1_0044	CC	CC
1_0045	AA	AA
1_0047	CC	CC
1_0048	AA	AA
1_0049	CC	CC
1_0050	--	--
1_0052	CC	CC
1_0053	--	--
1_0054	AA	AA
1_0056	GG	GG
1_0057	AA	AA
1_0058	AA	AA
1_0059	GG	GG
1_0060	AA	AA
1_0061	TT	TT
1_0062	CC	CC
1_0063	--	--
1_0064	AA	AA
1_0065	CC	CC
1_0066	AA	AA
1_0067	AA	AA
1_0068	AA	AA
1_0069	GG	GG
1_0070	AA	AA
1_0071	GG	GG
1_0072	GG	GG
1_0074	AA	AA
1_0075	TT	TT
1_0076	GG	GG
1_0077	GG	GG
1_0078	GG	GG
1_0079	GG	GG
1_0080	AA	AA
1_0081	AA	AA
1_0082	AA	AA
1_0084	AA	AA
1_0085	GG	GG
1_0086	TT	TT
1_0087	GG	GG
1_0088	AA	AA
1_0089	GG	GG
1_0091	AA	AA
1_0092	AA	AA
1_0093	AA	AA
1_0095	AA	AA
1_0096	AA	GG
1_0097	AA	AA
1_0099	AA	AA
1_0100	GG	GG
1_0101	GG	GG
1_0102	CC	CC
1_0103	AA	AA
1_0104	AA	AA
1_0105	AA	AA
1_0106	CC	CC
1_0107	CC	CC
1_0108	AA	AA
1_0109	AA	AA
1_0110	GG	AA
1_0111	AA	AA
1_0112	AA	AA
1_0113	GG	GG
1_0116	GG	GG
1_0117	CC	CC
1_0119	TT	TT
1_0120	AA	AA
1_0121	TT	TT
1_0122	GG	GG
1_0123	--	--
1_0125	AA	AA
1_0126	GG	GG
1_0127	--	--
1_0132	--	--
1_0134	GG	GG
1_0136	GG	GG
1_0137	GG	GG
1_0138	GG	GG
1_0139	AA	AA
1_0140	GG	GG
1_0142	AA	AA
1_0143	TT	TT
1_0144	GG	GG
1_0145	CC	CC
1_0146	GG	GG
1_0147	AA	AA
1_0148	GG	GG
1_0150	GG	GG
1_0151	AA	AA
1_0153	AA	AA
1_0154	--	--
1_0155	CC	CC
1_0157	AA	AA
1_0158	AA	AA
1_0159	--	--
1_0161	AA	AA
1_0163	CC	CC
1_0164	AA	AA
1_0165	GG	GG
1_0167	CC	CC
1_0168	GG	GG
1_0169	CC	CC
1_0170	--	--
1_0172	AA	AA
1_0174	GG	GG
1_0175	GG	GG
1_0176	CC	CC
1_0178	AA	AA
1_0179	GG	GG
1_0180	AA	AA
1_0181	CC	CC
1_0183	GG	GG
1_0184	CC	CC
1_0185	AA	AA
1_0187	GG	GG
1_0188	TT	TT
1_0190	AA	AA
1_0191	CC	CC
1_0192	AA	AA
1_0193	GG	GG
1_0194	GG	GG
1_0195	CC	CC
1_0196	CC	CC
1_0197	AA	AA
1_0198	AA	AA
1_0199	GG	GG
1_0200	GG	GG
1_0201	AA	AA
1_0203	--	--
1_0204	GG	GG
1_0205	AA	AA
1_0206	AA	AA
1_0207	GG	GG
1_0208	AA	AA
1_0209	GG	GG
1_0210	GG	GG
1_0211	AA	AA
1_0212	AA	CC
1_0213	TT	TT
1_0214	--	--
1_0215	AA	AA
1_0217	AA	AA
1_0219	CC	CC
1_0220	AA	AA
1_0221	AA	AA
1_0222	GG	GG
1_0223	GG	GG
1_0224	CC	CC
1_0226	AA	AA
1_0227	GG	GG
1_0228	GG	GG
1_0229	GG	GG
1_0230	GG	GG
1_0231	GG	GG
1_0232	GG	GG
1_0233	AA	AA
1_0234	GG	GG
1_0235	GG	GG
1_0236	AA	AA
1_0237	GG	GG
1_0238	AA	AA
1_0239	TT	TT
1_0241	AA	AA
1_0242	AA	AA
1_0243	GG	GG
1_0244	GG	GG
1_0246	CC	GG
1_0247	TT	TT
1_0248	CC	CC
1_0249	GG	GG
1_0250	AA	AA
1_0252	GG	GG
1_0254	--	--
1_0255	GG	GG
1_0257	GG	GG
1_0259	GG	GG
1_0260	GG	GG
1_0261	AA	AA
1_0262	--	--
1_0264	GG	GG
1_0265	--	--
1_0266	AA	AA
1_0267	TT	TT
1_0268	GG	GG
1_0270	AA	AA
1_0271	GG	GG
1_0273	--	--
1_0274	AA	AA
1_0275	GG	GG
1_0276	GG	GG
1_0277	AA	AA
1_0278	CC	CC
1_0281	GG	GG
1_0283	AA	AA
1_0284	AA	AA
1_0285	AA	--
1_0287	AA	AA
1_0288	--	AA
1_0292	AA	AA
1_0294	CC	CC
1_0295	AA	AA
1_0296	AA	AA
1_0297	AA	AA
1_0298	GG	GG
1_0299	GG	GG
1_0300	AA	AA
1_0301	--	--
1_0302	AA	AA
1_0304	AA	AA
1_0305	AA	AA
1_0306	AA	AA
1_0307	GG	GG
1_0308	CC	CC
1_0311	CC	CC
1_0312	GG	GG
1_0314	GG	GG
1_0317	GG	GG
1_0318	AA	AA
1_0319	GG	GG
1_0320	AA	AA
1_0321	CC	CC
1_0322	AA	AA
1_0323	CC	CC
1_0324	CC	CC
1_0326	GG	GG
1_0328	GG	GG
1_0329	GG	GG
1_0330	TT	TT
1_0332	GG	GG
1_0333	AA	AA
1_0337	GG	GG
1_0338	AA	AA
1_0339	GG	GG
1_0344	GG	GG
1_0345	GG	GG
1_0346	CC	CC
1_0347	AA	AA
1_0348	GG	GG
1_0349	GG	GG
1_0351	CC	CC
1_0352	GG	GG
1_0353	GG	GG
1_0354	GG	GG
1_0355	AA	AA
1_0356	AA	AA
1_0357	AA	AA
1_0358	TT	TT
1_0359	--	--
1_0362	AA	AA
1_0364	GG	GG
1_0365	AA	AA
1_0367	GG	GG
1_0368	CC	CC
1_0369	AA	AA
1_0370	GG	GG
1_0374	AA	AA
1_0375	AA	AA
1_0377	AA	GG
1_0379	AA	AA
1_0380	AA	AA
1_0381	GG	GG
1_0382	AA	AA
1_0384	--	--
1_0385	GG	GG
1_0387	GG	GG
1_0388	AA	AA
1_0389	GG	GG
1_0391	AA	AA
1_0392	GG	GG
1_0394	AA	AA
1_0396	GG	GG
1_0397	CC	CC
1_0398	AA	AA
1_0399	GG	GG
1_0400	--	--
1_0401	--	AA
1_0402	GG	GG
1_0403	AA	AA
1_0404	GG	GG
1_0406	GG	GG
1_0410	TT	TT
1_0414	GG	GG
1_0415	TT	TT
1_0417	GG	GG
1_0420	AA	AA
1_0422	GG	GG
1_0425	GG	GG
1_0426	AA	AA
1_0428	--	--
1_0429	AA	AA
1_0430	AA	AA
1_0431	AA	AA
1_0432	--	--
1_0435	AA	AA
1_0436	CC	CC
1_0437	AA	AA
1_0438	AA	AA
1_0439	GG	GG
1_0440	GG	GG
1_0441	--	--
1_0443	AA	AA
1_0445	GG	GG
1_0446	GG	GG
1_0447	--	--
1_0448	GG	GG
1_0449	AA	AA
1_0451	CC	CC
1_0452	GG	GG
1_0453	AA	AA
1_0454	GG	GG
1_0456	--	GG
1_0457	AA	AA
1_0458	CC	CC
1_0459	AA	AA
1_0460	AA	AA
1_0464	GG	GG
1_0465	AA	AA
1_0469	GG	GG
1_0473	GG	GG
1_0474	CC	CC
1_0475	GG	GG
1_0476	TT	TT
1_0477	AA	AA
1_0478	AA	--
1_0479	GG	GG
1_0480	CC	CC
1_0481	CC	CC
1_0482	CC	CC
1_0483	CC	CC
1_0484	GG	GG
1_0485	AA	AA
1_0486	AA	AA
1_0487	GG	CC
1_0488	GG	GG
1_0489	AA	AA
1_0491	CC	CC
1_0492	--	--
1_0493	AA	AA
1_0494	--	--
1_0498	AA	AA
1_0499	AA	AA
1_0500	GG	GG
1_0501	CC	CC
1_0502	GG	GG
1_0504	AA	AA
1_0506	GG	GG
1_0507	GG	GG
1_0508	AA	AA
1_0509	--	--
1_0511	GG	GG
1_0512	AA	AA
1_0513	AA	AA
1_0514	AA	AA
1_0516	GG	GG
1_0517	GG	GG
1_0519	GG	GG
1_0520	GG	GG
1_0522	CC	CC
1_0524	CC	CC
1_0525	AA	AA
1_0527	AA	AA
1_0529	AA	AA
1_0530	AA	AA
1_0531	GG	GG
1_0532	GG	GG
1_0534	AA	AA
1_0535	GG	GG
1_0537	TT	TT
1_0538	TT	TT
1_0539	GG	GG
1_0540	GG	GG
1_0541	AA	AA
1_0543	GG	GG
1_0546	AA	AA
1_0547	AA	AA
1_0548	GG	GG
1_0549	AA	AA
1_0551	GG	GG
1_0553	CC	CC
1_0554	AA	AA
1_0557	GG	GG
1_0558	GG	GG
1_0559	AA	AA
1_0560	GG	GG
1_0562	GG	GG
1_0563	AA	GG
1_0564	GG	GG
1_0565	CC	CC
1_0566	AA	AA
1_0567	CC	CC
1_0568	GG	CC
1_0569	--	--
1_0570	AA	AA
1_0572	AA	AA
1_0573	--	--
1_0574	AA	GG
1_0575	GG	GG
1_0576	AA	AA
1_0578	GG	GG
1_0579	--	--
1_0580	TT	TT
1_0585	AA	AA
1_0586	AA	AA
1_0587	--	--
1_0588	GG	GG
1_0589	AA	AA
1_0591	TT	TT
1_0594	AA	AA
1_0598	AA	--
1_0599	GG	GG
1_0600	GG	GG
1_0601	AA	AA
1_0602	--	--
1_0603	GG	GG
1_0604	AA	AA
1_0605	AA	AA
1_0606	GG	GG
1_0611	CC	CC
1_0614	CC	CC
1_0616	AA	AA
1_0617	GG	GG
1_0618	AA	AA
1_0620	GG	GG
1_0621	GG	GG
1_0624	AA	AA
1_0625	GG	GG
1_0626	GG	GG
1_0628	GG	GG
1_0629	TT	TT
1_0633	AA	AA
1_0634	GG	GG
1_0635	AA	AA
1_0636	GG	GG
1_0637	AA	AA
1_0640	--	--
1_0641	AA	AA
1_0642	GG	GG
1_0643	AA	AA
1_0644	GG	GG
1_0645	CC	CC
1_0646	AA	AA
1_0647	AA	AA
1_0648	CC	CC
1_0649	GG	GG
1_0650	AA	AA
1_0652	GG	GG
1_0654	AA	AA
1_0656	GG	GG
1_0657	AA	AA
1_0658	GG	GG
1_0659	AA	AA
1_0660	AA	AA
1_0661	GG	GG
1_0662	AA	AA
1_0663	GG	GG
1_0665	AA	AA
1_0666	GG	GG
1_0667	GG	GG
1_0670	GG	GG
1_0671	GG	GG
1_0672	TT	TT
1_0673	GG	GG
1_0674	AA	AA
1_0675	GG	GG
1_0676	AA	AA
1_0677	GG	GG
1_0678	AA	AA
1_0679	AA	AA
1_0681	AA	AA
1_0682	AA	AA
1_0684	AA	AA
1_0686	GG	GG
1_0687	GG	GG
1_0688	GG	GG
1_0690	GG	GG
1_0691	AA	AA
1_0692	CC	CC
1_0693	AA	AA
1_0694	GG	GG
1_0695	CC	CC
1_0698	AA	AA
1_0699	GG	GG
1_0701	CC	CC
1_0702	AA	CC
1_0703	AA	AA
1_0706	AA	AA
1_0707	AA	AA
1_0708	AA	AA
1_0709	GG	GG
1_0710	GG	GG
1_0712	GG	GG
1_0713	GG	GG
1_0716	AA	AA
1_0718	AA	AA
1_0719	GG	GG
1_0720	AA	AA
1_0722	CC	CC
1_0724	AA	AA
1_0725	--	--
1_0726	AA	AA
1_0727	AA	AA
1_0728	AA	AA
1_0730	GG	GG
1_0731	AA	AA
1_0732	AA	AA
1_0733	GG	GG
1_0734	CC	CC
1_0736	TT	TT
1_0737	CC	CC
1_0739	AA	AA
1_0740	AA	AA
1_0741	AA	AA
1_0742	TT	TT
1_0746	AA	AA
1_0748	AA	AA
1_0749	GG	GG
1_0750	CC	CC
1_0751	AA	AA
1_0752	GG	GG
1_0753	AA	AA
1_0754	GG	GG
1_0755	GG	GG
1_0756	AA	AA
1_0757	CC	AA
1_0758	AA	AA
1_0759	AA	AA
1_0760	GG	GG
1_0762	GG	GG
1_0763	GG	GG
1_0764	--	--
1_0765	GG	GG
1_0769	AA	AA
1_0770	AA	AA
1_0771	CC	CC
1_0772	GG	GG
1_0773	GG	GG
1_0774	AA	AA
1_0775	CC	CC
1_0776	GG	GG
1_0779	GG	GG
1_0782	--	--
1_0784	GG	GG
1_0785	GG	GG
1_0787	AA	AA
1_0788	GG	GG
1_0790	GG	GG
1_0791	AA	AA
1_0792	GG	GG
1_0794	AA	AA
1_0795	AA	AA
1_0797	GG	GG
1_0800	CC	CC
1_0802	AA	AA
1_0803	AA	AA
1_0804	CC	CC
1_0805	--	--
1_0806	GG	GG
1_0807	GG	GG
1_0811	TT	TT
1_0812	AA	AA
1_0815	CC	CC
1_0816	AA	AA
1_0817	GG	GG
1_0819	TT	TT
1_0820	GG	GG
1_0823	CC	CC
1_0824	AA	AA
1_0826	AA	AA
1_0827	GG	GG
1_0830	AA	AA
1_0831	AA	AA
1_0833	AA	AA
1_0834	AA	AA
1_0835	GG	GG
1_0837	AA	AA
1_0838	AA	AA
1_0839	GG	GG
1_0840	CC	CC
1_0842	AA	AA
1_0843	--	--
1_0844	AA	AA
1_0847	AA	AA
1_0851	GG	GG
1_0853	--	--
1_0854	CC	CC
1_0856	CC	CC
1_0857	AA	CC
1_0858	GG	GG
1_0859	GG	GG
1_0860	GG	GG
1_0861	AA	AA
1_0864	GG	GG
1_0865	GG	GG
1_0866	AA	AA
1_0867	GG	CC
1_0871	AA	AA
1_0872	AA	AA
1_0874	GG	GG
1_0875	AA	AA
1_0876	AA	AA
1_0877	GG	GG
1_0879	TT	TT
1_0880	GG	GG
1_0881	AA	AA
1_0882	AA	AA
1_0883	AA	AA
1_0884	AA	AA
1_0885	AA	AA
1_0888	AA	AA
1_0889	GG	GG
1_0891	TT	TT
1_0892	GG	GG
1_0893	GG	GG
1_0894	GG	GG
1_0895	CC	CC
1_0897	AA	AA
1_0900	AA	AA
1_0905	AA	AA
1_0906	TT	TT
1_0908	AA	AA
1_0910	AA	AA
1_0911	AA	AA
1_0912	GG	GG
1_0916	GG	GG
1_0917	AA	AA
1_0918	AA	AA
1_0919	GG	GG
1_0921	AA	AA
1_0923	AA	AA
1_0924	AA	AA
1_0926	AA	AA
1_0927	AA	AA
1_0928	CC	CC
1_0930	CC	--
1_0931	CC	CC
1_0932	CC	CC
1_0933	GG	GG
1_0934	GG	GG
1_0937	GG	GG
1_0938	GG	GG
1_0939	CC	CC
1_0940	GG	GG
1_0942	AA	AA
1_0943	AA	AA
1_0944	AA	AA
1_0945	GG	GG
1_0946	CC	CC
1_0948	GG	GG
1_0949	AA	GG
1_0950	AA	AA
1_0951	--	--
1_0952	GG	GG
1_0953	AA	AA
1_0954	CC	CC
1_0957	CC	CC
1_0959	GG	GG
1_0960	GG	GG
1_0961	AA	AA
1_0962	GG	GG
1_0964	CC	CC
1_0965	AA	GG
1_0966	GG	GG
1_0967	GG	GG
1_0968	AA	AA
1_0969	AA	AA
1_0970	AA	AA
1_0971	AA	AA
1_0972	GG	GG
1_0973	CC	CC
1_0974	AA	AA
1_0975	CC	CC
1_0976	AA	AA
1_0977	AA	AA
1_0979	CC	CC
1_0981	AA	AA
1_0983	AA	AA
1_0984	AA	AA
1_0985	TT	TT
1_0986	--	--
1_0987	AA	AA
1_0988	--	--
1_0989	AA	AA
1_0992	CC	CC
1_0994	GG	GG
1_0996	GG	GG
1_0998	TT	TT
1_0999	--	--
1_1001	GG	GG
1_1003	GG	GG
1_1005	CC	CC
1_1006	AA	AA
1_1007	GG	GG
1_1008	CC	CC
1_1010	GG	GG
1_1012	--	--
1_1013	GG	GG
1_1014	CC	CC
1_1015	AA	AA
1_1016	CC	CC
1_1017	GG	GG
1_1018	CC	CC
1_1020	GG	GG
1_1021	GG	GG
1_1022	AA	AA
1_1023	AA	AA
1_1024	GG	GG
1_1025	AA	AA
1_1026	AA	AA
1_1027	GG	GG
1_1028	GG	GG
1_1033	GG	GG
1_1034	GG	GG
1_1035	GG	GG
1_1037	GG	GG
1_1038	GG	GG
1_1039	TT	TT
1_1041	TT	TT
1_1042	GG	GG
1_1043	CC	CC
1_1045	--	--
1_1047	--	--
1_1048	AA	AA
1_1049	AA	AA
1_1056	CC	CC
1_1057	GG	GG
1_1058	AA	AA
1_1059	AA	AA
1_1060	AA	AA
1_1063	TT	TT
1_1067	GG	GG
1_1069	GG	GG
1_1070	GG	GG
1_1072	AA	AA
1_1073	AA	AA
1_1074	AA	AA
1_1075	GG	GG
1_1076	GG	GG
1_1077	CC	CC
1_1079	AA	AA
1_1080	AA	AA
1_1082	--	--
1_1083	--	--
1_1085	GG	GG
1_1086	TT	TT
1_1087	AA	AA
1_1088	CC	CC
1_1089	CC	CC
1_1090	GG	GG
1_1092	AA	AA
1_1093	AA	AA
1_1095	CC	CC
1_1096	AA	AA
1_1097	AA	AA
1_1098	--	--
1_1099	GG	GG
1_1101	GG	GG
1_1106	AA	AA
1_1107	AA	AA
1_1108	CC	CC
1_1109	AA	AA
1_1112	AA	AA
1_1113	AA	AA
1_1115	AA	AA
1_1116	AA	AA
1_1118	GG	GG
1_1119	TT	TT
1_1120	--	--
1_1121	AA	AA
1_1122	CC	CC
1_1124	--	--
1_1126	GG	GG
1_1129	GG	GG
1_1130	AA	AA
1_1132	AA	AA
1_1134	AA	AA
1_1135	GG	GG
1_1137	TT	TT
1_1138	AA	AA
1_1139	AA	AA
1_1140	AA	AA
1_1141	GG	GG
1_1144	AA	AA
1_1145	CC	CC
1_1146	AA	AA
1_1147	CC	CC
1_1148	AA	AA
1_1149	GG	GG
1_1150	GG	GG
1_1152	AA	AA
1_1153	AA	AA
1_1156	GG	GG
1_1157	GG	GG
1_1158	AA	AA
1_1159	AA	AA
1_1161	GG	GG
1_1162	GG	GG
1_1165	AA	AA
1_1166	GG	GG
1_1167	CC	CC
1_1168	AA	AA
1_1169	GG	GG
1_1170	AA	AA
1_1171	AA	AA
1_1172	--	--
1_1175	GG	GG
1_1177	GG	GG
1_1180	GG	GG
1_1181	AA	AA
1_1184	CC	CC
1_1185	CC	CC
1_1186	CC	CC
1_1188	AA	AA
1_1189	AA	AA
1_1191	--	--
1_1192	TT	TT
1_1193	TT	TT
1_1194	TT	TT
1_1195	CC	CC
1_1197	--	--
1_1198	AA	AA
1_1199	CC	CC
1_1202	AA	AA
1_1205	GG	GG
1_1206	AA	AA
1_1208	GG	AA
1_1209	GG	GG
1_1212	AA	AA
1_1214	GG	CC
1_1217	AA	AA
1_1218	AA	AA
1_1221	AA	AA
1_1222	AA	AA
1_1223	GG	GG
1_1224	AA	AA
1_1225	AA	AA
1_1226	GG	GG
1_1230	AA	AA
1_1231	GG	GG
1_1232	CC	CC
1_1234	AA	AA
1_1236	GG	AA
1_1237	AA	AA
1_1240	AA	AA
1_1243	GG	GG
1_1244	--	--
1_1249	--	--
1_1251	AA	AA
1_1252	GG	GG
1_1253	CC	CC
1_1254	--	--
1_1255	AA	AA
1_1256	AA	AA
1_1258	AA	AA
1_1260	GG	GG
1_1261	GG	GG
1_1262	AA	AA
1_1263	AA	AA
1_1264	CC	CC
1_1267	TT	TT
1_1271	AA	AA
1_1273	TT	TT
1_1274	AA	AA
1_1275	GG	GG
1_1277	AA	AA
1_1278	GG	GG
1_1282	AA	AA
1_1283	AA	AA
1_1284	AA	AA
1_1285	AA	AA
1_1286	AA	AA
1_1287	AA	AA
1_1292	GG	GG
1_1293	GG	GG
1_1295	AA	AA
1_1297	AA	AA
1_1298	GG	GG
1_1299	GG	GG
1_1300	CC	CC
1_1302	AA	AA
1_1315	--	--
1_1316	AA	AA
1_1319	GG	GG
1_1322	AA	AA
1_1327	TT	TT
1_1329	GG	GG
1_1331	AA	AA
1_1333	CC	CC
1_1337	AA	AA
1_1338	--	TT
1_1339	AA	AA
1_1340	GG	GG
1_1341	GG	GG
1_1343	GG	GG
1_1344	--	--
1_1345	CC	CC
1_1347	AA	AA
1_1348	GG	GG
1_1349	AA	AA
1_1350	GG	GG
1_1351	GG	GG
1_1352	AA	AA
1_1357	GG	GG
1_1358	--	--
1_1359	GG	GG
1_1360	TT	TT
1_1361	CC	CC
1_1362	GG	GG
1_1363	GG	GG
1_1364	GG	GG
1_1366	AA	AA
1_1367	GG	GG
1_1368	GG	GG
1_1369	CC	CC
1_1370	GG	GG
1_1371	AA	AA
1_1372	--	--
1_1374	AA	AA
1_1375	CC	CC
1_1376	AA	AA
1_1377	AA	AA
1_1378	CC	CC
1_1379	CC	CC
1_1380	GG	GG
1_1381	AA	AA
1_1382	AA	AA
1_1390	AA	GG
1_1392	AA	AA
1_1393	AA	AA
1_1398	AA	AA
1_1399	GG	GG
1_1402	GG	GG
1_1403	AA	AA
1_1404	AA	AA
1_1405	AA	AA
1_1407	GG	GG
1_1408	AA	AA
1_1409	AA	AA
1_1412	GG	GG
1_1413	AA	AA
1_1414	GG	GG
1_1415	GG	GG
1_1416	GG	GG
1_1417	AA	TT
1_1418	CC	CC
1_1419	GG	GG
1_1420	--	--
1_1422	AA	AA
1_1424	AA	AA
1_1427	GG	GG
1_1428	CC	CC
1_1430	AA	AA
1_1431	AA	AA
1_1432	AA	AA
1_1434	CC	CC
1_1439	TT	TT
1_1440	GG	GG
1_1443	AA	AA
1_1444	GG	GG
1_1445	GG	GG
1_1446	AA	AA
1_1447	CC	CC
1_1449	AA	AA
1_1452	CC	CC
1_1453	AA	AA
1_1455	GG	GG
1_1456	TT	TT
1_1460	AA	AA
1_1465	AA	AA
1_1467	GG	GG
1_1468	--	--
1_1470	AA	AA
1_1472	AA	AA
1_1476	GG	GG
1_1478	GG	GG
1_1481	GG	GG
1_1483	CC	CC
1_1484	GG	GG
1_1486	GG	GG
1_1489	AA	AA
1_1490	--	--
1_1491	CC	CC
1_1493	AA	AA
1_1495	CC	CC
1_1496	AA	AA
1_1499	GG	GG
1_1500	--	--
1_1504	CC	CC
1_1505	CC	CC
1_1507	GG	GG
1_1508	GG	GG
1_1509	CC	CC
1_1510	TT	TT
1_1512	TT	TT
1_1513	CC	CC
1_1515	CC	CC
1_1520	CC	CC
1_1521	GG	GG
1_1522	GG	GG
1_1523	GG	GG
1_1525	AA	AA
1_1527	AA	AA
1_1529	--	--
1_1530	GG	GG
1_1533	GG	GG
1_1534	AA	AA
1_1535	GG	GG
1_1536	AA	AA
1_2001	--	--
1_2002	--	--
1_2003	--	--
1_2004	AA	AA
1_2005	AA	AA
1_2006	--	--
1_2007	--	--
1_2008	--	--
1_2009	--	--
1_2010	--	--
1_2011	--	--
1_2013	--	--
1_2014	--	--
1_2015	--	--
1_2016	--	--
1_2017	--	--
1_2019	GG	GG
1_2021	--	--
1_2022	--	--
1_2023	--	--
1_2024	--	--
1_2026	--	--
1_2027	--	--
1_2028	--	--
1_2029	--	--
1_2030	CC	CC
1_2031	GG	GG
1_2032	--	--
1_2033	--	--
1_2034	--	--
1_2035	GG	GG
1_2036	--	--
1_2037	--	--
1_2038	--	--
1_2040	--	--
1_2041	--	--
1_2042	--	--
1_2043	--	--
1_2044	--	--
1_2045	GG	GG
1_2046	--	--
1_2048	--	--
1_2049	--	--
1_2050	--	--
1_2051	--	--
1_2052	--	--
1_2053	AA	AA
1_2054	--	--
1_2055	CC	CC
1_2056	--	--
1_2057	AA	CC
1_2058	--	--
1_2059	--	--
1_2060	TT	TT
2_00001	GG	AA
2_00002	GG	TT
2_00003	GG	TT
2_00004	GG	GG
2_00005	CC	CC
2_00006	AA	AA
2_00007	TT	TT
2_00008	CC	CC
2_00009	GG	GG
2_00010	GG	GG
2_00011	CC	CC
2_00012	GG	GG
2_00013	GG	GG
2_00014	AA	AA
2_00015	TT	TT
2_00016	--	--
2_00017	TT	TT
2_00018	TT	TT
2_00019	AA	AA
2_00020	AA	AA
2_00021	GG	GG
2_00022	TT	TT
2_00023	CC	CC
2_00024	AA	AA
2_00025	AA	AA
2_00026	AA	AA
2_00028	CC	CC
2_00029	TT	TT
2_00030	CC	CC
2_00031	CC	CC
2_00033	AA	AA
2_00034	CC	CC
2_00035	GG	GG
2_00036	TT	TT
2_00037	AA	AA
2_00038	AA	AA
2_00039	CC	CC
2_00040	GG	GG
2_00041	GG	GG
2_00042	AA	AA
2_00043	CC	CC
2_00044	CC	CC
2_00045	GG	GG
2_00046	GG	GG
2_00047	TT	TT
2_00049	CC	CC
2_00050	GG	GG
2_00051	CC	CC
2_00052	CC	CC
2_00053	CC	CC
2_00054	GG	GG
2_00055	GG	GG
2_00056	CC	CC
2_00057	TT	TT
2_00058	--	--
2_00059	CC	CC
2_00060	AA	AA
2_00061	GG	GG
2_00062	CC	CC
2_00063	GG	GG
2_00064	--	--
2_00065	CC	CC
2_00066	CC	CC
2_00067	AA	AA
2_00068	GG	GG
2_00070	CC	CC
2_00071	GG	GG
2_00073	GG	GG
2_00075	TT	TT
2_00076	GG	GG
2_00077	CC	CC
2_00078	GG	GG
2_00079	AA	AA
2_00080	GG	GG
2_00081	CC	CC
2_00082	GG	GG
2_00084	TT	TT
2_00085	TT	TT
2_00086	AA	AA
2_00087	GG	GG
2_00088	GG	GG
2_00089	AA	AA
2_00090	TT	TT
2_00091	GG	GG
2_00093	GG	GG
2_00094	CC	CC
2_00095	TT	TT
2_00096	GG	GG
2_00097	GG	GG
2_00098	CC	CC
2_00099	TT	TT
2_00100	AA	AA
2_00101	CC	CC
2_00102	TT	TT
2_00103	CC	CC
2_00104	CC	CC
2_00105	GG	GG
2_00106	GG	GG
2_00107	AA	AA
2_00109	TT	TT
2_00110	GG	GG
2_00111	AA	AA
2_00112	TT	TT
2_00113	GG	GG
2_00114	CC	CC
2_00115	GG	GG
2_00116	TT	TT
2_00117	AA	AA
2_00118	GG	GG
2_00119	AA	AA
2_00120	CC	CC
2_00121	--	--
2_00122	TT	TT
2_00123	TT	TT
2_00124	TT	TT
2_00125	GG	GG
2_00126	GG	GG
2_00128	GG	GG
2_00129	CC	CC
2_00130	CC	CC
2_00131	GG	GG
2_00132	TT	TT
2_00133	TT	TT
2_00134	CC	CC
2_00135	TT	TT
2_00136	AA	AA
2_00137	TT	TT
2_00138	--	--
2_00139	GG	GG
2_00140	CC	CC
2_00141	GG	GG
2_00142	CC	CC
2_00143	CC	CC
2_00144	TT	TT
2_00145	CC	CC
2_00146	TT	TT
2_00147	AA	AA
2_00148	CC	CC
2_00149	--	AA
2_00150	CC	CC
2_00151	--	--
2_00152	AA	AA
2_00153	TT	TT
2_00154	CC	CC
2_00155	AA	AA
2_00157	GG	GG
2_00158	AA	AA
2_00159	GG	GG
2_00160	GG	GG
2_00161	AA	AA
2_00162	GG	GG
2_00163	GG	GG
2_00164	CC	CC
2_00165	AA	AA
2_00166	GG	GG
2_00167	GG	GG
2_00168	TT	TT
2_00169	TT	TT
2_00170	CC	CC
2_00171	GG	GG
2_00172	AA	AA
2_00173	AA	AA
2_00174	TT	TT
2_00175	AA	--
2_00177	CC	CC
2_00178	TT	TT
2_00179	GG	GG
2_00180	AA	AA
2_00181	TT	TT
2_00182	GG	GG
2_00183	CC	CC
2_00184	AA	AA
2_00185	TT	TT
2_00186	CC	CC
2_00187	TT	TT
2_00188	TT	TT
2_00191	CC	CC
2_00192	CC	CC
2_00193	TT	TT
2_00194	CC	CC
2_00195	AA	AA
2_00196	AA	AA
2_00198	AA	AA
2_00199	TT	TT
2_00200	TT	TT
2_00201	GG	GG
2_00202	GG	GG
2_00203	GG	GG
2_00204	CC	CC
2_00205	AA	AA
2_00206	GG	GG
2_00207	GG	GG
2_00208	GG	GG
2_00209	TT	TT
2_00210	TT	TT
2_00211	CC	CC
2_00212	AA	AA
2_00213	CC	CC
2_00214	TT	TT
2_00215	CC	CC
2_00216	CC	CC
2_00217	CC	CC
2_00218	CC	CC
2_00219	AA	AA
2_00220	TT	TT
2_00221	CC	CC
2_00222	TT	TT
2_00223	CC	CC
2_00224	TT	TT
2_00225	TT	TT
2_00226	CC	CC
2_00227	CC	CC
2_00228	GG	GG
2_00229	CC	CC
2_00230	AA	AA
2_00231	CC	CC
2_00232	TT	TT
2_00233	CC	CC
2_00234	AA	AA
2_00235	GG	GG
2_00236	TT	TT
2_00237	CC	CC
2_00238	CC	CC
2_00239	TT	TT
2_00240	CC	CC
2_00241	TT	TT
2_00242	GG	GG
2_00243	TT	TT
2_00244	AA	AA
2_00245	AA	AA
2_00246	TT	TT
2_00247	TT	TT
2_00248	AA	AA
2_00250	GG	GG
2_00251	AA	AA
2_00252	AA	AA
2_00253	TT	TT
2_00254	TT	TT
2_00255	AA	AA
2_00256	AA	AA
2_00257	CC	TT
2_00258	TT	CC
2_00259	GG	GG
2_00260	GG	AA
2_00262	GG	GG
2_00263	TT	TT
2_00264	AA	AA
2_00265	GG	GG
2_00266	GG	GG
2_00267	GG	GG
2_00268	TT	TT
2_00269	GG	GG
2_00270	GG	GG
2_00271	AA	AA
2_00272	GG	GG
2_00274	GG	GG
2_00275	CC	CC
2_00276	TT	TT
2_00277	GG	GG
2_00279	GG	GG
2_00281	--	--
2_00282	CC	CC
2_00283	CC	CC
2_00284	CC	CC
2_00285	AA	AA
2_00286	CC	CC
2_00287	TT	TT
2_00288	TT	TT
2_00289	TT	TT
2_00290	GG	GG
2_00291	CC	CC
2_00292	GG	GG
2_00293	AA	AA
2_00294	AA	AA
2_00295	CC	CC
2_00296	CC	CC
2_00297	AA	AA
2_00298	AA	AA
2_00299	TT	TT
2_00300	CC	CC
2_00301	GG	GG
2_00303	GG	GG
2_00304	GG	GG
2_00305	AA	AA
2_00306	CC	CC
2_00307	CC	CC
2_00308	TT	TT
2_00309	GG	GG
2_00310	TT	TT
2_00311	GG	GG
2_00312	GG	GG
2_00313	GG	GG
2_00314	GG	GG
2_00315	CC	CC
2_00316	TT	TT
2_00317	CC	CC
2_00318	CC	CC
2_00319	GG	GG
2_00320	TT	TT
2_00321	AA	AA
2_00322	TT	TT
2_00323	AA	AA
2_00324	CC	CC
2_00325	GG	GG
2_00326	AA	AA
2_00327	AA	AA
2_00328	GG	GG
2_00329	CC	CC
2_00330	AA	AA
2_00332	CC	CC
2_00333	TT	TT
2_00334	AA	AA
2_00335	CC	CC
2_00336	TT	TT
2_00337	AA	AA
2_00338	AA	AA
2_00339	GG	GG
2_00340	TT	TT
2_00341	GG	GG
2_00342	TT	TT
2_00343	CC	CC
2_00344	CC	CC
2_00345	GG	GG
2_00346	CC	CC
2_00347	AA	AA
2_00348	CC	CC
2_00349	GG	GG
2_00350	CC	CC
2_00351	TT	TT
2_00352	CC	CC
2_00353	GG	GG
2_00354	GG	GG
2_00355	TT	TT
2_00356	CC	CC
2_00357	GG	GG
2_00358	CC	CC
2_00359	CC	CC
2_00361	GG	GG
2_00362	AA	AA
2_00363	AA	AA
2_00364	GG	GG
2_00365	AA	AA
2_00366	GG	GG
2_00367	--	--
2_00368	GG	GG
2_00369	TT	TT
2_00370	CC	CC
2_00371	GG	GG
2_00372	TT	TT
2_00374	CC	CC
2_00375	TT	TT
2_00376	CC	CC
2_00377	AA	AA
2_00378	TT	TT
2_00379	TT	TT
2_00380	TT	TT
2_00381	GG	GG
2_00382	AA	AA
2_00383	GG	GG
2_00384	GG	GG
2_00385	GG	GG
2_00386	GG	GG
2_00387	TT	TT
2_00388	AA	AA
2_00389	CC	CC
2_00390	CC	CC
2_00391	GG	GG
2_00392	TT	TT
2_00393	AA	AA
2_00394	AA	AA
2_00395	CC	CC
2_00396	TT	TT
2_00397	GG	GG
2_00400	GG	GG
2_00401	CC	CC
2_00402	GG	GG
2_00404	GG	GG
2_00405	CC	CC
2_00406	AA	CC
2_00407	CC	TT
2_00408	TT	GG
2_00409	TT	TT
2_00410	GG	GG
2_00411	AA	AA
2_00412	CC	CC
2_00413	CC	CC
2_00414	GG	GG
2_00415	AA	AA
2_00416	CC	CC
2_00418	AA	AA
2_00419	TT	TT
2_00420	GG	GG
2_00421	GG	GG
2_00422	TT	TT
2_00423	CC	CC
2_00424	GG	GG
2_00425	GG	GG
2_00426	GG	GG
2_00427	GG	GG
2_00428	AA	AA
2_00429	CC	CC
2_00430	CC	CC
2_00431	GG	GG
2_00432	GG	GG
2_00434	GG	GG
2_00436	AA	AA
2_00437	AA	AA
2_00438	CC	CC
2_00439	GG	GG
2_00440	CC	CC
2_00441	AA	AA
2_00443	CC	CC
2_00444	AA	AA
2_00445	TT	TT
2_00446	TT	TT
2_00447	AA	AA
2_00448	TT	TT
2_00449	TT	TT
2_00450	GG	GG
2_00452	--	--
2_00453	TT	TT
2_00454	GG	GG
2_00455	CC	CC
2_00456	CC	CC
2_00458	GG	GG
2_00459	GG	GG
2_00460	GG	GG
2_00461	AA	AA
2_00462	AA	AA
2_00463	GG	GG
2_00464	TT	TT
2_00465	TT	TT
2_00466	CC	CC
2_00467	CC	CC
2_00468	TT	TT
2_00470	GG	GG
2_00471	TT	TT
2_00472	TT	TT
2_00473	CC	CC
2_00474	TT	TT
2_00475	TT	TT
2_00476	TT	TT
2_00477	AA	AA
2_00478	GG	GG
2_00479	TT	TT
2_00480	TT	TT
2_00481	CC	CC
2_00482	TT	TT
2_00483	AA	AA
2_00484	GG	GG
2_00485	CC	CC
2_00486	GG	GG
2_00487	TT	TT
2_00488	TT	TT
2_00489	GG	GG
2_00490	CC	CC
2_00491	AA	AA
2_00492	CC	CC
2_00493	CC	TT
2_00494	AA	GG
2_00495	TT	--
2_00496	AA	AA
2_00497	AA	AA
2_00498	AA	AA
2_00500	CC	CC
2_00501	TT	TT
2_00502	--	--
2_00503	GG	GG
2_00504	TT	TT
2_00505	AA	AA
2_00507	TT	TT
2_00508	AA	AA
2_00509	AA	AA
2_00510	CC	CC
2_00511	CC	CC
2_00512	AA	AA
2_00513	AA	AA
2_00515	AA	AA
2_00516	GG	GG
2_00518	TT	TT
2_00521	TT	TT
2_00522	CC	CC
2_00523	--	--
2_00524	AA	AA
2_00525	AA	AA
2_00526	TT	TT
2_00527	CC	CC
2_00528	AA	AA
2_00529	AA	AA
2_00530	TT	TT
2_00531	AA	AA
2_00533	GG	GG
2_00534	GG	GG
2_00535	TT	TT
2_00536	CC	CC
2_00537	GG	GG
2_00538	CC	CC
2_00540	CC	CC
2_00541	CC	CC
2_00542	AA	AA
2_00543	TT	TT
2_00544	CC	CC
2_00545	TT	TT
2_00546	TT	TT
2_00547	CC	CC
2_00548	TT	TT
2_00550	GG	GG
2_00552	CC	CC
2_00553	CC	CC
2_00554	CC	CC
2_00555	GG	GG
2_00556	AA	AA
2_00557	AA	AA
2_00558	CC	CC
2_00559	AA	AA
2_00560	CC	CC
2_00561	TT	TT
2_00562	TT	TT
2_00564	TT	TT
2_00565	CC	CC
2_00566	TT	TT
2_00567	GG	GG
2_00568	TT	TT
2_00569	GG	GG
2_00570	GG	GG
2_00571	TT	TT
2_00572	GG	GG
2_00573	GG	GG
2_00575	AA	AA
2_00576	AA	AA
2_00578	CC	CC
2_00579	CC	CC
2_00580	CC	CC
2_00582	CC	CC
2_00584	GG	GG
2_00586	CC	CC
2_00587	GG	GG
2_00588	AA	AA
2_00589	GG	GG
2_00590	TT	TT
2_00591	TT	TT
2_00592	AA	AA
2_00593	GG	GG
2_00594	CC	CC
2_00595	GG	GG
2_00596	AA	AA
2_00597	AA	AA
2_00599	TT	CC
2_00600	GG	AA
2_00601	CC	CC
2_00602	CC	CC
2_00603	TT	TT
2_00604	CC	CC
2_00605	TT	TT
2_00606	AA	AA
2_00608	AA	AA
2_00609	GG	GG
2_00610	AA	AA
2_00611	GG	GG
2_00613	CC	CC
2_00614	TT	TT
2_00615	AA	AA
2_00616	TT	TT
2_00617	GG	GG
2_00618	GG	GG
2_00619	GG	GG
2_00620	GG	GG
2_00622	AA	AA
2_00623	GG	GG
2_00624	GG	GG
2_00625	GG	GG
2_00626	GG	GG
2_00627	TT	TT
2_00628	CC	CC
2_00629	GG	GG
2_00630	GG	GG
2_00631	AA	AA
2_00632	AA	AA
2_00633	AA	AA
2_00634	CC	CC
2_00635	GG	GG
2_00636	GG	GG
2_00638	CC	CC
2_00639	TT	TT
2_00640	CC	CC
2_00641	--	--
2_00642	TT	TT
2_00643	TT	TT
2_00644	CC	CC
2_00645	CC	CC
2_00646	--	--
2_00649	GG	GG
2_00650	GG	GG
2_00651	CC	CC
2_00652	CC	CC
2_00653	TT	TT
2_00654	GG	GG
2_00655	TT	TT
2_00656	TT	TT
2_00657	AA	AA
2_00658	CC	CC
2_00659	TT	TT
2_00660	GG	GG
2_00661	GG	GG
2_00662	AA	AA
2_00663	GG	TT
2_00664	TT	CC
2_00665	GG	GG
2_00667	CC	CC
2_00668	GG	GG
2_00669	TT	TT
2_00670	AA	AA
2_00671	GG	GG
2_00672	AA	AA
2_00673	TT	TT
2_00674	AA	AA
2_00677	TT	TT
2_00678	--	--
2_00679	GG	GG
2_00680	AA	AA
2_00681	AA	AA
2_00682	AA	AA
2_00683	GG	GG
2_00684	TT	TT
2_00685	CC	CC
2_00686	GG	GG
2_00687	CC	CC
2_00688	AA	AA
2_00690	GG	GG
2_00691	AA	AA
2_00692	AA	AA
2_00695	TT	TT
2_00696	CC	CC
2_00697	CC	TT
2_00699	AA	AA
2_00700	CC	CC
2_00701	TT	TT
2_00702	TT	TT
2_00703	CC	CC
2_00704	GG	GG
2_00705	CC	CC
2_00706	AA	AA
2_00707	GG	GG
2_00708	GG	GG
2_00709	TT	TT
2_00710	GG	GG
2_00711	CC	CC
2_00712	CC	CC
2_00713	GG	GG
2_00714	AA	AA
2_00715	TT	TT
2_00716	AA	AA
2_00717	GG	GG
2_00718	TT	TT
2_00719	GG	GG
2_00720	GG	GG
2_00721	AA	AA
2_00722	AA	AA
2_00723	TT	TT
2_00724	TT	TT
2_00725	GG	GG
2_00726	CC	CC
2_00727	GG	GG
2_00728	AA	AA
2_00729	GG	GG
2_00730	CC	CC
2_00732	AA	AA
2_00733	CC	CC
2_00734	GG	GG
2_00735	GG	GG
2_00736	TT	TT
2_00737	CC	CC
2_00738	CC	CC
2_00739	TT	TT
2_00741	CC	CC
2_00742	AA	AA
2_00743	AA	AA
2_00744	AA	AA
2_00745	GG	GG
2_00746	TT	TT
2_00747	GG	GG
2_00748	AA	AA
2_00749	AA	AA
2_00750	CC	CC
2_00751	CC	CC
2_00752	CC	CC
2_00753	AA	AA
2_00754	GG	GG
2_00755	AA	AA
2_00756	GG	GG
2_00757	AA	AA
2_00758	GG	GG
2_00759	AA	AA
2_00760	TT	TT
2_00761	CC	CC
2_00762	CC	CC
2_00763	TT	TT
2_00764	CC	CC
2_00765	CC	CC
2_00766	GG	GG
2_00767	CC	CC
2_00768	TT	TT
2_00769	CC	CC
2_00771	TT	TT
2_00772	AA	AA
2_00773	TT	TT
2_00774	CC	CC
2_00775	AA	AA
2_00776	TT	TT
2_00777	AA	AA
2_00778	AA	AA
2_00779	GG	GG
2_00780	TT	TT
2_00782	TT	TT
2_00783	AA	AA
2_00784	AA	AA
2_00785	GG	GG
2_00786	TT	TT
2_00787	TT	TT
2_00788	GG	GG
2_00789	CC	CC
2_00790	CC	CC
2_00791	GG	GG
2_00792	TT	--
2_00793	TT	TT
2_00794	GG	GG
2_00795	CC	CC
2_00796	GG	GG
2_00797	AA	AA
2_00798	GG	GG
2_00799	CC	CC
2_00800	TT	TT
2_00801	AA	AA
2_00802	GG	GG
2_00803	AA	AA
2_00804	AA	AA
2_00805	--	--
2_00806	AA	AA
2_00807	AA	AA
2_00808	TT	TT
2_00809	CC	CC
2_00810	AA	AA
2_00811	TT	TT
2_00812	CC	CC
2_00813	CC	CC
2_00814	AA	AA
2_00815	CC	CC
2_00816	CC	CC
2_00817	AA	AA
2_00818	TT	TT
2_00819	GG	GG
2_00820	TT	TT
2_00821	CC	CC
2_00822	AA	AA
2_00823	TT	TT
2_00824	GG	GG
2_00825	GG	GG
2_00826	GG	GG
2_00827	--	--
2_00828	--	--
2_00829	GG	GG
2_00830	GG	GG
2_00831	CC	CC
2_00833	CC	CC
2_00834	TT	TT
2_00835	TT	TT
2_00836	GG	GG
2_00837	GG	GG
2_00838	GG	GG
2_00839	GG	GG
2_00841	CC	CC
2_00842	TT	TT
2_00843	AA	AA
2_00845	TT	TT
2_00846	GG	GG
2_00847	AA	AA
2_00848	GG	GG
2_00849	CC	CC
2_00850	TT	TT
2_00851	AA	AA
2_00852	GG	GG
2_00853	TT	TT
2_00854	CC	CC
2_00855	TT	TT
2_00856	AA	AA
2_00857	GG	GG
2_00858	TT	TT
2_00859	CC	CC
2_00860	GG	GG
2_00861	TT	TT
2_00862	CC	CC
2_00863	TT	TT
2_00864	GG	GG
2_00865	CC	CC
2_00867	AA	AA
2_00868	TT	TT
2_00869	AA	AA
2_00870	AA	AA
2_00871	GG	GG
2_00872	CC	CC
2_00873	GG	GG
2_00874	CC	CC
2_00875	TT	TT
2_00876	TT	TT
2_00877	CC	CC
2_00878	AA	AA
2_00879	--	--
2_00880	CC	CC
2_00882	TT	TT
2_00883	AA	AA
2_00885	GG	GG
2_00886	GG	GG
2_00887	GG	GG
2_00888	GG	GG
2_00889	AA	AA
2_00890	GG	GG
2_00891	AA	AA
2_00892	--	--
2_00894	CC	CC
2_00895	GG	GG
2_00896	CC	CC
2_00897	GG	GG
2_00898	CC	CC
2_00899	GG	GG
2_00900	TT	TT
2_00901	GG	GG
2_00902	CC	CC
2_00904	TT	--
2_00905	AA	AA
2_00906	CC	CC
2_00907	AA	AA
2_00908	GG	GG
2_00909	CC	CC
2_00910	CC	CC
2_00911	AA	AA
2_00912	GG	GG
2_00913	AA	AA
2_00914	AA	AA
2_00915	AA	AA
2_00916	CC	CC
2_00918	GG	GG
2_00919	AA	AA
2_00920	--	--
2_00921	AA	AA
2_00922	GG	GG
2_00923	AA	AA
2_00924	CC	CC
2_00926	GG	GG
2_00927	CC	CC
2_00928	GG	GG
2_00929	TT	TT
2_00930	CC	CC
2_00932	AA	AA
2_00933	TT	TT
2_00934	GG	GG
2_00935	TT	TT
2_00936	AA	AA
2_00937	TT	TT
2_00938	GG	GG
2_00939	TT	TT
2_00940	TT	TT
2_00941	GG	GG
2_00942	AA	AA
2_00943	AA	AA
2_00944	CC	CC
2_00945	TT	TT
2_00947	GG	GG
2_00948	CC	CC
2_00949	AA	AA
2_00950	--	--
2_00951	CC	CC
2_00952	GG	GG
2_00953	GG	GG
2_00954	GG	GG
2_00955	GG	GG
2_00956	AA	AA
2_00957	CC	CC
2_00958	TT	TT
2_00959	AA	AA
2_00960	GG	GG
2_00961	TT	TT
2_00962	TT	TT
2_00963	GG	GG
2_00964	CC	CC
2_00965	TT	TT
2_00966	GG	GG
2_00967	CC	CC
2_00968	GG	GG
2_00969	CC	CC
2_00970	--	--
2_00971	--	--
2_00972	TT	TT
2_00973	GG	GG
2_00974	TT	TT
2_00975	TT	TT
2_00976	CC	CC
2_00977	AA	AA
2_00978	AA	AA
2_00979	AA	AA
[truncated: 49,136 more rows]

## Sheet: 48496 valid SNPs
Data Sheet S3. Genetic comparison between CB46 72-1-3(6) (Resistant) and CB46 Null(5) (Susceptible) cowpea NILs based on marker SNPs.
Number of valid SNPs between the two NILs is highligthed in green
	Resistant	Susceptible
SNP	CB46 72-1-3(6)	CB46 Null(5)		Valid number of SNPs:		48496
1_0006	AA	AA
1_0012	AA	AA
1_0014	AA	AA
1_0016	AA	AA
1_0017	AA	AA
1_0019	AA	AA
1_0021	AA	AA
1_0027	AA	AA
1_0028	AA	AA
1_0029	AA	AA
1_0030	AA	AA
1_0031	AA	AA
1_0037	AA	AA
1_0039	AA	AA
1_0045	AA	AA
1_0048	AA	AA
1_0054	AA	AA
1_0057	AA	AA
1_0058	AA	AA
1_0060	AA	AA
1_0064	AA	AA
1_0066	AA	AA
1_0067	AA	AA
1_0068	AA	AA
1_0070	AA	AA
1_0074	AA	AA
1_0080	AA	AA
1_0081	AA	AA
1_0082	AA	AA
1_0084	AA	AA
1_0088	AA	AA
1_0091	AA	AA
1_0092	AA	AA
1_0093	AA	AA
1_0095	AA	AA
1_0097	AA	AA
1_0099	AA	AA
1_0103	AA	AA
1_0104	AA	AA
1_0105	AA	AA
1_0108	AA	AA
1_0109	AA	AA
1_0111	AA	AA
1_0112	AA	AA
1_0120	AA	AA
1_0125	AA	AA
1_0139	AA	AA
1_0142	AA	AA
1_0147	AA	AA
1_0151	AA	AA
1_0153	AA	AA
1_0157	AA	AA
1_0158	AA	AA
1_0161	AA	AA
1_0164	AA	AA
1_0172	AA	AA
1_0178	AA	AA
1_0180	AA	AA
1_0185	AA	AA
1_0190	AA	AA
1_0192	AA	AA
1_0197	AA	AA
1_0198	AA	AA
1_0201	AA	AA
1_0205	AA	AA
1_0206	AA	AA
1_0208	AA	AA
1_0211	AA	AA
1_0215	AA	AA
1_0217	AA	AA
1_0220	AA	AA
1_0221	AA	AA
1_0226	AA	AA
1_0233	AA	AA
1_0236	AA	AA
1_0238	AA	AA
1_0241	AA	AA
1_0242	AA	AA
1_0250	AA	AA
1_0261	AA	AA
1_0266	AA	AA
1_0270	AA	AA
1_0274	AA	AA
1_0277	AA	AA
1_0283	AA	AA
1_0284	AA	AA
1_0287	AA	AA
1_0292	AA	AA
1_0295	AA	AA
1_0296	AA	AA
1_0297	AA	AA
1_0300	AA	AA
1_0302	AA	AA
1_0304	AA	AA
1_0305	AA	AA
1_0306	AA	AA
1_0318	AA	AA
1_0320	AA	AA
1_0322	AA	AA
1_0333	AA	AA
1_0338	AA	AA
1_0347	AA	AA
1_0355	AA	AA
1_0356	AA	AA
1_0357	AA	AA
1_0362	AA	AA
1_0365	AA	AA
1_0369	AA	AA
1_0374	AA	AA
1_0375	AA	AA
1_0379	AA	AA
1_0380	AA	AA
1_0382	AA	AA
1_0388	AA	AA
1_0391	AA	AA
1_0394	AA	AA
1_0398	AA	AA
1_0403	AA	AA
1_0420	AA	AA
1_0426	AA	AA
1_0429	AA	AA
1_0430	AA	AA
1_0431	AA	AA
1_0435	AA	AA
1_0437	AA	AA
1_0438	AA	AA
1_0443	AA	AA
1_0449	AA	AA
1_0453	AA	AA
1_0457	AA	AA
1_0459	AA	AA
1_0460	AA	AA
1_0465	AA	AA
1_0477	AA	AA
1_0485	AA	AA
1_0486	AA	AA
1_0489	AA	AA
1_0493	AA	AA
1_0498	AA	AA
1_0499	AA	AA
1_0504	AA	AA
1_0508	AA	AA
1_0512	AA	AA
1_0513	AA	AA
1_0514	AA	AA
1_0525	AA	AA
1_0527	AA	AA
1_0529	AA	AA
1_0530	AA	AA
1_0534	AA	AA
1_0541	AA	AA
1_0546	AA	AA
1_0547	AA	AA
1_0549	AA	AA
1_0554	AA	AA
1_0559	AA	AA
1_0566	AA	AA
1_0570	AA	AA
1_0572	AA	AA
1_0576	AA	AA
1_0585	AA	AA
1_0586	AA	AA
1_0589	AA	AA
1_0594	AA	AA
1_0601	AA	AA
1_0604	AA	AA
1_0605	AA	AA
1_0616	AA	AA
1_0618	AA	AA
1_0624	AA	AA
1_0633	AA	AA
1_0635	AA	AA
1_0637	AA	AA
1_0641	AA	AA
1_0643	AA	AA
1_0646	AA	AA
1_0647	AA	AA
1_0650	AA	AA
1_0654	AA	AA
1_0657	AA	AA
1_0659	AA	AA
1_0660	AA	AA
1_0662	AA	AA
1_0665	AA	AA
1_0674	AA	AA
1_0676	AA	AA
1_0678	AA	AA
1_0679	AA	AA
1_0681	AA	AA
1_0682	AA	AA
1_0684	AA	AA
1_0691	AA	AA
1_0693	AA	AA
1_0698	AA	AA
1_0703	AA	AA
1_0706	AA	AA
1_0707	AA	AA
1_0708	AA	AA
1_0716	AA	AA
1_0718	AA	AA
1_0720	AA	AA
1_0724	AA	AA
1_0726	AA	AA
1_0727	AA	AA
1_0728	AA	AA
1_0731	AA	AA
1_0732	AA	AA
1_0739	AA	AA
1_0740	AA	AA
1_0741	AA	AA
1_0746	AA	AA
1_0748	AA	AA
1_0751	AA	AA
1_0753	AA	AA
1_0756	AA	AA
1_0758	AA	AA
1_0759	AA	AA
1_0769	AA	AA
1_0770	AA	AA
1_0774	AA	AA
1_0787	AA	AA
1_0791	AA	AA
1_0794	AA	AA
1_0795	AA	AA
1_0802	AA	AA
1_0803	AA	AA
1_0812	AA	AA
1_0816	AA	AA
1_0824	AA	AA
1_0826	AA	AA
1_0830	AA	AA
1_0831	AA	AA
1_0833	AA	AA
1_0834	AA	AA
1_0837	AA	AA
1_0838	AA	AA
1_0842	AA	AA
1_0844	AA	AA
1_0847	AA	AA
1_0861	AA	AA
1_0866	AA	AA
1_0871	AA	AA
1_0872	AA	AA
1_0875	AA	AA
1_0876	AA	AA
1_0881	AA	AA
1_0882	AA	AA
1_0883	AA	AA
1_0884	AA	AA
1_0885	AA	AA
1_0888	AA	AA
1_0897	AA	AA
1_0900	AA	AA
1_0905	AA	AA
1_0908	AA	AA
1_0910	AA	AA
1_0911	AA	AA
1_0917	AA	AA
1_0918	AA	AA
1_0921	AA	AA
1_0923	AA	AA
1_0924	AA	AA
1_0926	AA	AA
1_0927	AA	AA
1_0942	AA	AA
1_0943	AA	AA
1_0944	AA	AA
1_0950	AA	AA
1_0953	AA	AA
1_0961	AA	AA
1_0968	AA	AA
1_0969	AA	AA
1_0970	AA	AA
1_0971	AA	AA
1_0974	AA	AA
1_0976	AA	AA
1_0977	AA	AA
1_0981	AA	AA
1_0983	AA	AA
1_0984	AA	AA
1_0987	AA	AA
1_0989	AA	AA
1_1006	AA	AA
1_1015	AA	AA
1_1022	AA	AA
1_1023	AA	AA
1_1025	AA	AA
1_1026	AA	AA
1_1048	AA	AA
1_1049	AA	AA
1_1058	AA	AA
1_1059	AA	AA
1_1060	AA	AA
1_1072	AA	AA
1_1073	AA	AA
1_1074	AA	AA
1_1079	AA	AA
1_1080	AA	AA
1_1087	AA	AA
1_1092	AA	AA
1_1093	AA	AA
1_1096	AA	AA
1_1097	AA	AA
1_1106	AA	AA
1_1107	AA	AA
1_1109	AA	AA
1_1112	AA	AA
1_1113	AA	AA
1_1115	AA	AA
1_1116	AA	AA
1_1121	AA	AA
1_1130	AA	AA
1_1132	AA	AA
1_1134	AA	AA
1_1138	AA	AA
1_1139	AA	AA
1_1140	AA	AA
1_1144	AA	AA
1_1146	AA	AA
1_1148	AA	AA
1_1152	AA	AA
1_1153	AA	AA
1_1158	AA	AA
1_1159	AA	AA
1_1165	AA	AA
1_1168	AA	AA
1_1170	AA	AA
1_1171	AA	AA
1_1181	AA	AA
1_1188	AA	AA
1_1189	AA	AA
1_1198	AA	AA
1_1202	AA	AA
1_1206	AA	AA
1_1212	AA	AA
1_1217	AA	AA
1_1218	AA	AA
1_1221	AA	AA
1_1222	AA	AA
1_1224	AA	AA
1_1225	AA	AA
1_1230	AA	AA
1_1234	AA	AA
1_1237	AA	AA
1_1240	AA	AA
1_1251	AA	AA
1_1255	AA	AA
1_1256	AA	AA
1_1258	AA	AA
1_1262	AA	AA
1_1263	AA	AA
1_1271	AA	AA
1_1274	AA	AA
1_1277	AA	AA
1_1282	AA	AA
1_1283	AA	AA
1_1284	AA	AA
1_1285	AA	AA
1_1286	AA	AA
1_1287	AA	AA
1_1295	AA	AA
1_1297	AA	AA
1_1302	AA	AA
1_1316	AA	AA
1_1322	AA	AA
1_1331	AA	AA
1_1337	AA	AA
1_1339	AA	AA
1_1347	AA	AA
1_1349	AA	AA
1_1352	AA	AA
1_1366	AA	AA
1_1371	AA	AA
1_1374	AA	AA
1_1376	AA	AA
1_1377	AA	AA
1_1381	AA	AA
1_1382	AA	AA
1_1392	AA	AA
1_1393	AA	AA
1_1398	AA	AA
1_1403	AA	AA
1_1404	AA	AA
1_1405	AA	AA
1_1408	AA	AA
1_1409	AA	AA
1_1413	AA	AA
1_1422	AA	AA
1_1424	AA	AA
1_1430	AA	AA
1_1431	AA	AA
1_1432	AA	AA
1_1443	AA	AA
1_1446	AA	AA
1_1449	AA	AA
1_1453	AA	AA
1_1460	AA	AA
1_1465	AA	AA
1_1470	AA	AA
1_1472	AA	AA
1_1489	AA	AA
1_1493	AA	AA
1_1496	AA	AA
1_1525	AA	AA
1_1527	AA	AA
1_1534	AA	AA
1_1536	AA	AA
1_2004	AA	AA
1_2005	AA	AA
1_2053	AA	AA
2_00006	AA	AA
2_00014	AA	AA
2_00019	AA	AA
2_00020	AA	AA
2_00024	AA	AA
2_00025	AA	AA
2_00026	AA	AA
2_00033	AA	AA
2_00037	AA	AA
2_00038	AA	AA
2_00042	AA	AA
2_00060	AA	AA
2_00067	AA	AA
2_00079	AA	AA
2_00086	AA	AA
2_00089	AA	AA
2_00100	AA	AA
2_00107	AA	AA
2_00111	AA	AA
2_00117	AA	AA
2_00119	AA	AA
2_00136	AA	AA
2_00147	AA	AA
2_00152	AA	AA
2_00155	AA	AA
2_00158	AA	AA
2_00161	AA	AA
2_00165	AA	AA
2_00172	AA	AA
2_00173	AA	AA
2_00180	AA	AA
2_00184	AA	AA
2_00195	AA	AA
2_00196	AA	AA
2_00198	AA	AA
2_00205	AA	AA
2_00212	AA	AA
2_00219	AA	AA
2_00230	AA	AA
2_00234	AA	AA
2_00244	AA	AA
2_00245	AA	AA
2_00248	AA	AA
2_00251	AA	AA
2_00252	AA	AA
2_00255	AA	AA
2_00256	AA	AA
2_00264	AA	AA
2_00271	AA	AA
2_00285	AA	AA
2_00293	AA	AA
2_00294	AA	AA
2_00297	AA	AA
2_00298	AA	AA
2_00305	AA	AA
2_00321	AA	AA
2_00323	AA	AA
2_00326	AA	AA
2_00327	AA	AA
2_00330	AA	AA
2_00334	AA	AA
2_00337	AA	AA
2_00338	AA	AA
2_00347	AA	AA
2_00362	AA	AA
2_00363	AA	AA
2_00365	AA	AA
2_00377	AA	AA
2_00382	AA	AA
2_00388	AA	AA
2_00393	AA	AA
2_00394	AA	AA
2_00411	AA	AA
2_00415	AA	AA
2_00418	AA	AA
2_00428	AA	AA
2_00436	AA	AA
2_00437	AA	AA
2_00441	AA	AA
2_00444	AA	AA
2_00447	AA	AA
2_00461	AA	AA
2_00462	AA	AA
2_00477	AA	AA
2_00483	AA	AA
2_00491	AA	AA
2_00496	AA	AA
2_00497	AA	AA
2_00498	AA	AA
2_00505	AA	AA
2_00508	AA	AA
2_00509	AA	AA
2_00512	AA	AA
2_00513	AA	AA
2_00515	AA	AA
2_00524	AA	AA
2_00525	AA	AA
2_00528	AA	AA
2_00529	AA	AA
2_00531	AA	AA
2_00542	AA	AA
2_00556	AA	AA
2_00557	AA	AA
2_00559	AA	AA
2_00575	AA	AA
2_00576	AA	AA
2_00588	AA	AA
2_00592	AA	AA
2_00596	AA	AA
2_00597	AA	AA
2_00606	AA	AA
2_00608	AA	AA
2_00610	AA	AA
2_00615	AA	AA
2_00622	AA	AA
2_00631	AA	AA
2_00632	AA	AA
2_00633	AA	AA
2_00657	AA	AA
2_00662	AA	AA
2_00670	AA	AA
2_00672	AA	AA
2_00674	AA	AA
2_00680	AA	AA
2_00681	AA	AA
2_00682	AA	AA
2_00688	AA	AA
2_00691	AA	AA
2_00692	AA	AA
2_00699	AA	AA
2_00706	AA	AA
2_00714	AA	AA
2_00716	AA	AA
2_00721	AA	AA
2_00722	AA	AA
2_00728	AA	AA
2_00732	AA	AA
2_00742	AA	AA
2_00743	AA	AA
2_00744	AA	AA
2_00748	AA	AA
2_00749	AA	AA
2_00753	AA	AA
2_00755	AA	AA
2_00757	AA	AA
2_00759	AA	AA
2_00772	AA	AA
2_00775	AA	AA
2_00777	AA	AA
2_00778	AA	AA
2_00783	AA	AA
2_00784	AA	AA
2_00797	AA	AA
2_00801	AA	AA
2_00803	AA	AA
2_00804	AA	AA
2_00806	AA	AA
2_00807	AA	AA
2_00810	AA	AA
2_00814	AA	AA
2_00817	AA	AA
2_00822	AA	AA
2_00843	AA	AA
2_00847	AA	AA
2_00851	AA	AA
2_00856	AA	AA
2_00867	AA	AA
2_00869	AA	AA
2_00870	AA	AA
2_00878	AA	AA
2_00883	AA	AA
2_00889	AA	AA
2_00891	AA	AA
2_00905	AA	AA
2_00907	AA	AA
2_00911	AA	AA
2_00913	AA	AA
2_00914	AA	AA
2_00915	AA	AA
2_00919	AA	AA
2_00921	AA	AA
2_00923	AA	AA
2_00932	AA	AA
2_00936	AA	AA
2_00942	AA	AA
2_00943	AA	AA
2_00949	AA	AA
2_00956	AA	AA
2_00959	AA	AA
2_00977	AA	AA
2_00978	AA	AA
2_00979	AA	AA
2_00990	AA	AA
2_00999	AA	AA
2_01003	AA	AA
2_01007	AA	AA
2_01022	AA	AA
2_01023	AA	AA
2_01024	AA	AA
2_01037	AA	AA
2_01039	AA	AA
2_01053	AA	AA
2_01061	AA	AA
2_01064	AA	AA
2_01066	AA	AA
2_01067	AA	AA
2_01069	AA	AA
2_01072	AA	AA
2_01085	AA	AA
2_01099	AA	AA
2_01114	AA	AA
2_01115	AA	AA
2_01120	AA	AA
2_01122	AA	AA
2_01124	AA	AA
2_01130	AA	AA
2_01134	AA	AA
2_01156	AA	AA
2_01158	AA	AA
2_01163	AA	AA
2_01167	AA	AA
2_01169	AA	AA
2_01171	AA	AA
2_01177	AA	AA
2_01184	AA	AA
2_01195	AA	AA
2_01206	AA	AA
2_01208	AA	AA
2_01210	AA	AA
2_01215	AA	AA
2_01224	AA	AA
2_01227	AA	AA
2_01231	AA	AA
2_01234	AA	AA
2_01236	AA	AA
2_01251	AA	AA
2_01254	AA	AA
2_01258	AA	AA
2_01259	AA	AA
2_01264	AA	AA
2_01267	AA	AA
2_01281	AA	AA
2_01285	AA	AA
2_01286	AA	AA
2_01288	AA	AA
2_01290	AA	AA
2_01296	AA	AA
2_01302	AA	AA
2_01307	AA	AA
2_01310	AA	AA
2_01314	AA	AA
2_01323	AA	AA
2_01336	AA	AA
2_01346	AA	AA
2_01347	AA	AA
2_01348	AA	AA
2_01354	AA	AA
2_01356	AA	AA
2_01363	AA	AA
2_01365	AA	AA
2_01368	AA	AA
2_01372	AA	AA
2_01396	AA	AA
2_01405	AA	AA
2_01411	AA	AA
2_01422	AA	AA
2_01427	AA	AA
2_01432	AA	AA
2_01434	AA	AA
2_01438	AA	AA
2_01455	AA	AA
2_01460	AA	AA
2_01473	AA	AA
2_01476	AA	AA
2_01477	AA	AA
2_01490	AA	AA
2_01498	AA	AA
2_01503	AA	AA
2_01504	AA	AA
2_01517	AA	AA
2_01520	AA	AA
2_01526	AA	AA
2_01527	AA	AA
2_01530	AA	AA
2_01540	AA	AA
2_01543	AA	AA
2_01544	AA	AA
2_01549	AA	AA
2_01551	AA	AA
2_01552	AA	AA
2_01561	AA	AA
2_01563	AA	AA
2_01564	AA	AA
2_01566	AA	AA
2_01572	AA	AA
2_01583	AA	AA
2_01590	AA	AA
2_01593	AA	AA
2_01598	AA	AA
2_01601	AA	AA
2_01614	AA	AA
2_01625	AA	AA
2_01635	AA	AA
2_01639	AA	AA
2_01642	AA	AA
2_01645	AA	AA
2_01650	AA	AA
2_01651	AA	AA
2_01660	AA	AA
2_01661	AA	AA
2_01671	AA	AA
2_01673	AA	AA
2_01677	AA	AA
2_01678	AA	AA
2_01682	AA	AA
2_01697	AA	AA
2_01698	AA	AA
2_01700	AA	AA
2_01701	AA	AA
2_01702	AA	AA
2_01708	AA	AA
2_01711	AA	AA
2_01714	AA	AA
2_01716	AA	AA
2_01719	AA	AA
2_01720	AA	AA
2_01733	AA	AA
2_01735	AA	AA
2_01742	AA	AA
2_01744	AA	AA
2_01750	AA	AA
2_01752	AA	AA
2_01754	AA	AA
2_01757	AA	AA
2_01759	AA	AA
2_01760	AA	AA
2_01761	AA	AA
2_01762	AA	AA
2_01766	AA	AA
2_01768	AA	AA
2_01771	AA	AA
2_01775	AA	AA
2_01776	AA	AA
2_01781	AA	AA
2_01790	AA	AA
2_01793	AA	AA
2_01801	AA	AA
2_01803	AA	AA
2_01812	AA	AA
2_01813	AA	AA
2_01840	AA	AA
2_01845	AA	AA
2_01847	AA	AA
2_01849	AA	AA
2_01851	AA	AA
2_01861	AA	AA
2_01866	AA	AA
2_01869	AA	AA
2_01872	AA	AA
2_01890	AA	AA
2_01898	AA	AA
2_01905	AA	AA
2_01915	AA	AA
2_01916	AA	AA
2_01929	AA	AA
2_01931	AA	AA
2_01934	AA	AA
2_01937	AA	AA
2_01947	AA	AA
2_01948	AA	AA
2_01956	AA	AA
2_01958	AA	AA
2_01960	AA	AA
2_01965	AA	AA
2_01974	AA	AA
2_01981	AA	AA
2_01984	AA	AA
2_01988	AA	AA
2_01993	AA	AA
2_01998	AA	AA
2_02010	AA	AA
2_02011	AA	AA
2_02013	AA	AA
2_02014	AA	AA
2_02016	AA	AA
2_02017	AA	AA
2_02019	AA	AA
2_02030	AA	AA
2_02032	AA	AA
2_02042	AA	AA
2_02049	AA	AA
2_02050	AA	AA
2_02052	AA	AA
2_02064	AA	AA
2_02068	AA	AA
2_02070	AA	AA
2_02072	AA	AA
2_02074	AA	AA
2_02075	AA	AA
2_02078	AA	AA
2_02080	AA	AA
2_02081	AA	AA
2_02083	AA	AA
2_02091	AA	AA
2_02097	AA	AA
2_02105	AA	AA
2_02106	AA	AA
2_02119	AA	AA
2_02124	AA	AA
2_02127	AA	AA
2_02133	AA	AA
2_02134	AA	AA
2_02138	AA	AA
2_02143	AA	AA
2_02146	AA	AA
2_02156	AA	AA
2_02164	AA	AA
2_02172	AA	AA
2_02173	AA	AA
2_02182	AA	AA
2_02184	AA	AA
2_02188	AA	AA
2_02190	AA	AA
2_02191	AA	AA
2_02196	AA	AA
2_02213	AA	AA
2_02216	AA	AA
2_02223	AA	AA
2_02224	AA	AA
2_02230	AA	AA
2_02231	AA	AA
2_02232	AA	AA
2_02237	AA	AA
2_02251	AA	AA
2_02254	AA	AA
2_02261	AA	AA
2_02266	AA	AA
2_02269	AA	AA
2_02271	AA	AA
2_02272	AA	AA
2_02278	AA	AA
2_02293	AA	AA
2_02297	AA	AA
2_02301	AA	AA
2_02303	AA	AA
2_02304	AA	AA
2_02307	AA	AA
2_02316	AA	AA
2_02321	AA	AA
2_02325	AA	AA
2_02332	AA	AA
2_02337	AA	AA
2_02338	AA	AA
2_02341	AA	AA
2_02343	AA	AA
2_02349	AA	AA
2_02352	AA	AA
2_02359	AA	AA
2_02361	AA	AA
2_02362	AA	AA
2_02367	AA	AA
2_02372	AA	AA
2_02375	AA	AA
2_02379	AA	AA
2_02385	AA	AA
2_02388	AA	AA
2_02402	AA	AA
2_02403	AA	AA
2_02406	AA	AA
2_02408	AA	AA
2_02410	AA	AA
2_02415	AA	AA
2_02422	AA	AA
2_02427	AA	AA
2_02431	AA	AA
2_02436	AA	AA
2_02442	AA	AA
2_02447	AA	AA
2_02451	AA	AA
2_02452	AA	AA
2_02465	AA	AA
2_02491	AA	AA
2_02497	AA	AA
2_02498	AA	AA
2_02504	AA	AA
2_02512	AA	AA
2_02513	AA	AA
2_02514	AA	AA
2_02520	AA	AA
2_02522	AA	AA
2_02523	AA	AA
2_02524	AA	AA
2_02526	AA	AA
2_02528	AA	AA
2_02535	AA	AA
2_02539	AA	AA
2_02540	AA	AA
2_02543	AA	AA
2_02545	AA	AA
2_02546	AA	AA
2_02550	AA	AA
2_02553	AA	AA
2_02560	AA	AA
2_02561	AA	AA
2_02562	AA	AA
2_02564	AA	AA
2_02569	AA	AA
2_02576	AA	AA
2_02579	AA	AA
2_02582	AA	AA
2_02584	AA	AA
2_02585	AA	AA
2_02592	AA	AA
2_02599	AA	AA
2_02600	AA	AA
2_02601	AA	AA
2_02607	AA	AA
2_02613	AA	AA
2_02614	AA	AA
2_02616	AA	AA
2_02618	AA	AA
2_02622	AA	AA
2_02626	AA	AA
2_02628	AA	AA
2_02631	AA	AA
2_02648	AA	AA
2_02657	AA	AA
2_02660	AA	AA
2_02663	AA	AA
2_02667	AA	AA
2_02675	AA	AA
2_02677	AA	AA
2_02682	AA	AA
2_02684	AA	AA
2_02689	AA	AA
2_02696	AA	AA
2_02704	AA	AA
2_02705	AA	AA
2_02707	AA	AA
2_02710	AA	AA
2_02714	AA	AA
2_02720	AA	AA
2_02722	AA	AA
2_02723	AA	AA
2_02724	AA	AA
2_02731	AA	AA
2_02733	AA	AA
2_02744	AA	AA
2_02752	AA	AA
2_02756	AA	AA
2_02758	AA	AA
2_02765	AA	AA
2_02768	AA	AA
2_02783	AA	AA
2_02788	AA	AA
2_02790	AA	AA
2_02808	AA	AA
2_02813	AA	AA
2_02818	AA	AA
2_02822	AA	AA
2_02829	AA	AA
2_02830	AA	AA
2_02837	AA	AA
2_02838	AA	AA
2_02839	AA	AA
2_02840	AA	AA
2_02843	AA	AA
2_02845	AA	AA
2_02853	AA	AA
2_02855	AA	AA
2_02871	AA	AA
2_02872	AA	AA
2_02875	AA	AA
2_02878	AA	AA
2_02879	AA	AA
2_02892	AA	AA
2_02893	AA	AA
2_02894	AA	AA
2_02903	AA	AA
2_02912	AA	AA
2_02913	AA	AA
2_02920	AA	AA
2_02923	AA	AA
2_02927	AA	AA
2_02931	AA	AA
2_02938	AA	AA
2_02946	AA	AA
2_02948	AA	AA
2_02953	AA	AA
2_02955	AA	AA
2_02956	AA	AA
2_02958	AA	AA
2_02960	AA	AA
2_02965	AA	AA
2_02966	AA	AA
2_02967	AA	AA
2_02972	AA	AA
2_02976	AA	AA
2_02986	AA	AA
2_02988	AA	AA
2_02991	AA	AA
2_02994	AA	AA
2_02995	AA	AA
2_03002	AA	AA
2_03007	AA	AA
2_03015	AA	AA
2_03016	AA	AA
2_03025	AA	AA
2_03026	AA	AA
2_03027	AA	AA
2_03028	AA	AA
2_03030	AA	AA
2_03031	AA	AA
2_03034	AA	AA
2_03039	AA	AA
2_03040	AA	AA
2_03044	AA	AA
2_03046	AA	AA
2_03047	AA	AA
2_03050	AA	AA
2_03052	AA	AA
2_03070	AA	AA
2_03072	AA	AA
2_03082	AA	AA
2_03097	AA	AA
2_03098	AA	AA
2_03102	AA	AA
2_03111	AA	AA
2_03113	AA	AA
2_03115	AA	AA
2_03124	AA	AA
2_03129	AA	AA
2_03137	AA	AA
2_03138	AA	AA
2_03139	AA	AA
2_03145	AA	AA
2_03147	AA	AA
2_03149	AA	AA
2_03152	AA	AA
2_03156	AA	AA
2_03166	AA	AA
2_03168	AA	AA
2_03170	AA	AA
2_03172	AA	AA
2_03179	AA	AA
2_03180	AA	AA
2_03183	AA	AA
2_03185	AA	AA
2_03196	AA	AA
2_03200	AA	AA
2_03218	AA	AA
2_03221	AA	AA
2_03227	AA	AA
2_03238	AA	AA
2_03240	AA	AA
2_03244	AA	AA
2_03251	AA	AA
2_03254	AA	AA
2_03262	AA	AA
2_03271	AA	AA
2_03280	AA	AA
2_03281	AA	AA
2_03282	AA	AA
2_03295	AA	AA
2_03296	AA	AA
2_03302	AA	AA
2_03308	AA	AA
2_03312	AA	AA
2_03316	AA	AA
2_03317	AA	AA
2_03318	AA	AA
2_03329	AA	AA
2_03333	AA	AA
2_03341	AA	AA
2_03349	AA	AA
2_03356	AA	AA
2_03360	AA	AA
2_03368	AA	AA
2_03370	AA	AA
2_03377	AA	AA
2_03380	AA	AA
2_03388	AA	AA
2_03389	AA	AA
2_03391	AA	AA
2_03394	AA	AA
2_03395	AA	AA
2_03396	AA	AA
2_03399	AA	AA
2_03410	AA	AA
2_03413	AA	AA
2_03424	AA	AA
2_03430	AA	AA
2_03432	AA	AA
2_03439	AA	AA
2_03445	AA	AA
2_03451	AA	AA
2_03454	AA	AA
2_03461	AA	AA
2_03464	AA	AA
2_03469	AA	AA
2_03474	AA	AA
2_03481	AA	AA
2_03482	AA	AA
2_03484	AA	AA
2_03488	AA	AA
2_03493	AA	AA
2_03498	AA	AA
2_03500	AA	AA
2_03512	AA	AA
2_03518	AA	AA
2_03523	AA	AA
2_03524	AA	AA
2_03528	AA	AA
2_03530	AA	AA
2_03532	AA	AA
2_03535	AA	AA
2_03540	AA	AA
2_03544	AA	AA
2_03548	AA	AA
2_03552	AA	AA
2_03557	AA	AA
2_03562	AA	AA
2_03573	AA	AA
2_03578	AA	AA
2_03587	AA	AA
2_03590	AA	AA
2_03601	AA	AA
2_03610	AA	AA
2_03613	AA	AA
2_03617	AA	AA
2_03628	AA	AA
2_03631	AA	AA
2_03646	AA	AA
2_03647	AA	AA
2_03648	AA	AA
2_03651	AA	AA
2_03653	AA	AA
2_03654	AA	AA
2_03657	AA	AA
2_03658	AA	AA
2_03660	AA	AA
2_03661	AA	AA
2_03667	AA	AA
2_03670	AA	AA
2_03671	AA	AA
2_03672	AA	AA
2_03673	AA	AA
2_03675	AA	AA
2_03676	AA	AA
2_03678	AA	AA
2_03682	AA	AA
2_03699	AA	AA
2_03707	AA	AA
2_03709	AA	AA
2_03710	AA	AA
2_03712	AA	AA
2_03714	AA	AA
2_03715	AA	AA
2_03716	AA	AA
2_03717	AA	AA
2_03728	AA	AA
2_03735	AA	AA
2_03736	AA	AA
2_03739	AA	AA
2_03745	AA	AA
2_03749	AA	AA
2_03750	AA	AA
2_03754	AA	AA
2_03757	AA	AA
2_03759	AA	AA
2_03763	AA	AA
2_03768	AA	AA
2_03771	AA	AA
2_03783	AA	AA
2_03788	AA	AA
2_03791	AA	AA
2_03793	AA	AA
2_03797	AA	AA
2_03800	AA	AA
2_03809	AA	AA
2_03820	AA	AA
2_03826	AA	AA
2_03828	AA	AA
2_03833	AA	AA
2_03834	AA	AA
2_03835	AA	AA
2_03849	AA	AA
2_03854	AA	AA
2_03857	AA	AA
2_03860	AA	AA
2_03862	AA	AA
2_03864	AA	AA
2_03867	AA	AA
2_03868	AA	AA
2_03888	AA	AA
2_03904	AA	AA
2_03911	AA	AA
2_03917	AA	AA
2_03918	AA	AA
2_03922	AA	AA
2_03924	AA	AA
2_03953	AA	AA
2_03954	AA	AA
2_03968	AA	AA
2_03970	AA	AA
2_03977	AA	AA
2_03987	AA	AA
2_03998	AA	AA
2_04003	AA	AA
2_04029	AA	AA
2_04032	AA	AA
2_04034	AA	AA
2_04039	AA	AA
2_04041	AA	AA
2_04043	AA	AA
2_04047	AA	AA
2_04064	AA	AA
2_04066	AA	AA
2_04067	AA	AA
2_04072	AA	AA
2_04073	AA	AA
2_04074	AA	AA
2_04076	AA	AA
2_04077	AA	AA
2_04079	AA	AA
2_04084	AA	AA
2_04085	AA	AA
2_04091	AA	AA
2_04102	AA	AA
2_04123	AA	AA
2_04124	AA	AA
2_04138	AA	AA
2_04140	AA	AA
2_04144	AA	AA
2_04147	AA	AA
2_04148	AA	AA
2_04161	AA	AA
2_04162	AA	AA
2_04164	AA	AA
2_04175	AA	AA
2_04177	AA	AA
2_04178	AA	AA
2_04181	AA	AA
2_04198	AA	AA
2_04201	AA	AA
2_04208	AA	AA
2_04210	AA	AA
2_04211	AA	AA
2_04214	AA	AA
2_04222	AA	AA
2_04224	AA	AA
2_04229	AA	AA
2_04238	AA	AA
2_04245	AA	AA
2_04251	AA	AA
2_04263	AA	AA
2_04273	AA	AA
2_04284	AA	AA
2_04289	AA	AA
2_04297	AA	AA
2_04298	AA	AA
2_04303	AA	AA
2_04306	AA	AA
2_04320	AA	AA
2_04328	AA	AA
2_04331	AA	AA
2_04335	AA	AA
2_04337	AA	AA
2_04338	AA	AA
2_04342	AA	AA
2_04355	AA	AA
2_04362	AA	AA
2_04367	AA	AA
2_04370	AA	AA
2_04373	AA	AA
2_04382	AA	AA
2_04385	AA	AA
2_04396	AA	AA
2_04400	AA	AA
2_04402	AA	AA
2_04414	AA	AA
2_04416	AA	AA
2_04417	AA	AA
2_04420	AA	AA
2_04421	AA	AA
2_04430	AA	AA
2_04433	AA	AA
2_04435	AA	AA
2_04437	AA	AA
2_04438	AA	AA
2_04447	AA	AA
2_04453	AA	AA
2_04456	AA	AA
2_04457	AA	AA
2_04458	AA	AA
2_04459	AA	AA
2_04461	AA	AA
2_04468	AA	AA
2_04471	AA	AA
2_04476	AA	AA
2_04483	AA	AA
2_04503	AA	AA
2_04507	AA	AA
2_04508	AA	AA
2_04510	AA	AA
2_04511	AA	AA
2_04524	AA	AA
2_04532	AA	AA
2_04539	AA	AA
2_04544	AA	AA
2_04550	AA	AA
2_04555	AA	AA
2_04563	AA	AA
2_04566	AA	AA
2_04570	AA	AA
2_04576	AA	AA
2_04579	AA	AA
2_04580	AA	AA
2_04582	AA	AA
2_04586	AA	AA
2_04590	AA	AA
2_04591	AA	AA
2_04592	AA	AA
2_04598	AA	AA
2_04607	AA	AA
2_04608	AA	AA
2_04617	AA	AA
2_04619	AA	AA
2_04620	AA	AA
2_04624	AA	AA
2_04626	AA	AA
2_04628	AA	AA
2_04635	AA	AA
2_04638	AA	AA
2_04642	AA	AA
2_04652	AA	AA
2_04654	AA	AA
2_04656	AA	AA
2_04660	AA	AA
2_04667	AA	AA
2_04670	AA	AA
2_04693	AA	AA
2_04704	AA	AA
2_04706	AA	AA
2_04707	AA	AA
2_04708	AA	AA
2_04711	AA	AA
2_04715	AA	AA
2_04716	AA	AA
2_04724	AA	AA
2_04731	AA	AA
2_04735	AA	AA
2_04737	AA	AA
2_04740	AA	AA
2_04741	AA	AA
2_04752	AA	AA
2_04754	AA	AA
2_04771	AA	AA
2_04772	AA	AA
2_04778	AA	AA
2_04780	AA	AA
2_04789	AA	AA
2_04792	AA	AA
2_04796	AA	AA
2_04798	AA	AA
2_04802	AA	AA
2_04804	AA	AA
2_04808	AA	AA
2_04809	AA	AA
2_04820	AA	AA
2_04821	AA	AA
2_04822	AA	AA
2_04829	AA	AA
2_04834	AA	AA
2_04840	AA	AA
2_04843	AA	AA
2_04846	AA	AA
2_04852	AA	AA
2_04853	AA	AA
2_04854	AA	AA
2_04857	AA	AA
2_04858	AA	AA
2_04862	AA	AA
2_04864	AA	AA
2_04866	AA	AA
2_04869	AA	AA
2_04871	AA	AA
2_04875	AA	AA
2_04885	AA	AA
2_04893	AA	AA
2_04902	AA	AA
2_04903	AA	AA
2_04908	AA	AA
2_04909	AA	AA
2_04910	AA	AA
2_04913	AA	AA
2_04917	AA	AA
2_04922	AA	AA
2_04923	AA	AA
2_04927	AA	AA
2_04929	AA	AA
2_04932	AA	AA
2_04933	AA	AA
2_04934	AA	AA
2_04936	AA	AA
2_04941	AA	AA
2_04942	AA	AA
2_04943	AA	AA
2_04944	AA	AA
2_04947	AA	AA
2_04951	AA	AA
2_04952	AA	AA
2_04954	AA	AA
2_04959	AA	AA
2_04966	AA	AA
2_04976	AA	AA
2_04989	AA	AA
2_04992	AA	AA
2_04993	AA	AA
2_05002	AA	AA
2_05004	AA	AA
2_05018	AA	AA
2_05023	AA	AA
2_05030	AA	AA
2_05050	AA	AA
2_05052	AA	AA
2_05058	AA	AA
2_05059	AA	AA
2_05062	AA	AA
2_05073	AA	AA
2_05075	AA	AA
2_05083	AA	AA
2_05085	AA	AA
2_05088	AA	AA
2_05089	AA	AA
2_05094	AA	AA
2_05095	AA	AA
2_05105	AA	AA
2_05107	AA	AA
2_05117	AA	AA
2_05131	AA	AA
2_05137	AA	AA
2_05140	AA	AA
2_05141	AA	AA
2_05142	AA	AA
2_05143	AA	AA
2_05157	AA	AA
2_05161	AA	AA
2_05162	AA	AA
2_05165	AA	AA
2_05166	AA	AA
2_05170	AA	AA
2_05172	AA	AA
2_05189	AA	AA
2_05190	AA	AA
2_05201	AA	AA
2_05204	AA	AA
2_05209	AA	AA
2_05211	AA	AA
2_05221	AA	AA
2_05228	AA	AA
2_05232	AA	AA
2_05243	AA	AA
2_05253	AA	AA
2_05255	AA	AA
2_05258	AA	AA
2_05261	AA	AA
2_05263	AA	AA
2_05266	AA	AA
2_05272	AA	AA
2_05277	AA	AA
2_05279	AA	AA
2_05283	AA	AA
2_05284	AA	AA
2_05285	AA	AA
2_05287	AA	AA
2_05298	AA	AA
2_05326	AA	AA
2_05333	AA	AA
2_05336	AA	AA
2_05343	AA	AA
2_05344	AA	AA
2_05350	AA	AA
2_05353	AA	AA
2_05356	AA	AA
2_05358	AA	AA
2_05362	AA	AA
2_05368	AA	AA
2_05369	AA	AA
2_05377	AA	AA
2_05384	AA	AA
2_05385	AA	AA
2_05398	AA	AA
2_05404	AA	AA
2_05418	AA	AA
2_05422	AA	AA
2_05423	AA	AA
2_05428	AA	AA
2_05430	AA	AA
2_05435	AA	AA
2_05440	AA	AA
2_05442	AA	AA
2_05443	AA	AA
2_05448	AA	AA
2_05461	AA	AA
2_05463	AA	AA
2_05466	AA	AA
2_05467	AA	AA
2_05470	AA	AA
2_05473	AA	AA
2_05488	AA	AA
2_05495	AA	AA
2_05500	AA	AA
2_05511	AA	AA
2_05522	AA	AA
2_05523	AA	AA
2_05524	AA	AA
2_05533	AA	AA
2_05543	AA	AA
2_05555	AA	AA
2_05556	AA	AA
2_05557	AA	AA
2_05561	AA	AA
2_05569	AA	AA
2_05577	AA	AA
2_05579	AA	AA
2_05580	AA	AA
2_05583	AA	AA
2_05584	AA	AA
2_05585	AA	AA
2_05587	AA	AA
2_05595	AA	AA
2_05606	AA	AA
2_05610	AA	AA
2_05611	AA	AA
2_05617	AA	AA
2_05619	AA	AA
2_05625	AA	AA
2_05626	AA	AA
2_05630	AA	AA
2_05636	AA	AA
2_05642	AA	AA
2_05645	AA	AA
2_05653	AA	AA
2_05655	AA	AA
2_05668	AA	AA
2_05671	AA	AA
2_05684	AA	AA
2_05689	AA	AA
2_05694	AA	AA
2_05704	AA	AA
2_05706	AA	AA
2_05716	AA	AA
2_05718	AA	AA
2_05727	AA	AA
2_05729	AA	AA
2_05736	AA	AA
2_05738	AA	AA
2_05745	AA	AA
2_05746	AA	AA
2_05748	AA	AA
2_05751	AA	AA
2_05756	AA	AA
2_05757	AA	AA
2_05767	AA	AA
2_05769	AA	AA
2_05772	AA	AA
2_05776	AA	AA
2_05782	AA	AA
2_05785	AA	AA
2_05789	AA	AA
2_05790	AA	AA
2_05810	AA	AA
2_05814	AA	AA
2_05815	AA	AA
2_05817	AA	AA
2_05818	AA	AA
2_05820	AA	AA
2_05828	AA	AA
2_05838	AA	AA
2_05841	AA	AA
2_05846	AA	AA
2_05852	AA	AA
2_05855	AA	AA
2_05858	AA	AA
2_05862	AA	AA
2_05867	AA	AA
2_05873	AA	AA
2_05875	AA	AA
2_05876	AA	AA
2_05893	AA	AA
2_05904	AA	AA
2_05905	AA	AA
2_05911	AA	AA
2_05915	AA	AA
2_05916	AA	AA
2_05922	AA	AA
2_05927	AA	AA
2_05934	AA	AA
2_05942	AA	AA
2_05943	AA	AA
2_05951	AA	AA
2_05954	AA	AA
2_05957	AA	AA
2_05961	AA	AA
2_05982	AA	AA
2_05983	AA	AA
2_05990	AA	AA
2_06005	AA	AA
2_06009	AA	AA
2_06023	AA	AA
2_06024	AA	AA
2_06025	AA	AA
2_06031	AA	AA
2_06035	AA	AA
2_06038	AA	AA
2_06042	AA	AA
2_06046	AA	AA
2_06048	AA	AA
2_06050	AA	AA
2_06054	AA	AA
2_06055	AA	AA
2_06066	AA	AA
2_06070	AA	AA
2_06071	AA	AA
2_06079	AA	AA
2_06087	AA	AA
2_06099	AA	AA
2_06104	AA	AA
2_06106	AA	AA
2_06117	AA	AA
2_06126	AA	AA
2_06127	AA	AA
2_06129	AA	AA
2_06130	AA	AA
2_06134	AA	AA
2_06135	AA	AA
2_06137	AA	AA
2_06142	AA	AA
2_06145	AA	AA
2_06153	AA	AA
2_06159	AA	AA
2_06163	AA	AA
2_06167	AA	AA
2_06169	AA	AA
2_06171	AA	AA
2_06172	AA	AA
2_06177	AA	AA
2_06182	AA	AA
2_06184	AA	AA
2_06186	AA	AA
2_06187	AA	AA
2_06190	AA	AA
2_06193	AA	AA
2_06200	AA	AA
2_06203	AA	AA
2_06205	AA	AA
2_06206	AA	AA
2_06210	AA	AA
2_06215	AA	AA
2_06216	AA	AA
2_06219	AA	AA
2_06224	AA	AA
2_06229	AA	AA
2_06235	AA	AA
2_06236	AA	AA
2_06237	AA	AA
2_06238	AA	AA
2_06241	AA	AA
2_06242	AA	AA
2_06245	AA	AA
2_06247	AA	AA
2_06256	AA	AA
2_06259	AA	AA
2_06266	AA	AA
2_06276	AA	AA
2_06277	AA	AA
2_06278	AA	AA
2_06279	AA	AA
2_06282	AA	AA
2_06284	AA	AA
2_06285	AA	AA
2_06288	AA	AA
2_06290	AA	AA
2_06292	AA	AA
2_06294	AA	AA
2_06304	AA	AA
2_06314	AA	AA
2_06319	AA	AA
2_06322	AA	AA
2_06334	AA	AA
2_06335	AA	AA
2_06345	AA	AA
2_06346	AA	AA
2_06348	AA	AA
2_06366	AA	AA
2_06378	AA	AA
2_06381	AA	AA
2_06384	AA	AA
2_06385	AA	AA
2_06386	AA	AA
2_06390	AA	AA
2_06406	AA	AA
2_06415	AA	AA
2_06416	AA	AA
2_06433	AA	AA
2_06434	AA	AA
2_06442	AA	AA
2_06445	AA	AA
2_06446	AA	AA
2_06456	AA	AA
2_06459	AA	AA
2_06463	AA	AA
2_06464	AA	AA
2_06471	AA	AA
2_06479	AA	AA
2_06481	AA	AA
2_06482	AA	AA
2_06488	AA	AA
2_06498	AA	AA
2_06517	AA	AA
2_06519	AA	AA
2_06520	AA	AA
2_06523	AA	AA
2_06525	AA	AA
2_06534	AA	AA
2_06536	AA	AA
2_06545	AA	AA
2_06550	AA	AA
2_06552	AA	AA
2_06553	AA	AA
2_06562	AA	AA
2_06568	AA	AA
2_06570	AA	AA
2_06573	AA	AA
2_06577	AA	AA
2_06579	AA	AA
2_06589	AA	AA
2_06594	AA	AA
2_06598	AA	AA
2_06606	AA	AA
2_06607	AA	AA
2_06618	AA	AA
2_06620	AA	AA
2_06623	AA	AA
2_06631	AA	AA
2_06637	AA	AA
2_06638	AA	AA
2_06647	AA	AA
2_06663	AA	AA
2_06669	AA	AA
2_06677	AA	AA
2_06685	AA	AA
2_06695	AA	AA
2_06705	AA	AA
2_06706	AA	AA
2_06713	AA	AA
2_06727	AA	AA
2_06733	AA	AA
2_06734	AA	AA
2_06741	AA	AA
2_06747	AA	AA
2_06748	AA	AA
2_06750	AA	AA
2_06751	AA	AA
2_06757	AA	AA
2_06762	AA	AA
2_06771	AA	AA
2_06773	AA	AA
2_06787	AA	AA
2_06795	AA	AA
2_06808	AA	AA
2_06811	AA	AA
2_06818	AA	AA
2_06820	AA	AA
2_06825	AA	AA
2_06830	AA	AA
2_06842	AA	AA
2_06851	AA	AA
2_06859	AA	AA
2_06862	AA	AA
2_06865	AA	AA
2_06866	AA	AA
2_06867	AA	AA
2_06873	AA	AA
2_06877	AA	AA
2_06882	AA	AA
2_06888	AA	AA
2_06893	AA	AA
2_06904	AA	AA
2_06916	AA	AA
2_06920	AA	AA
2_06921	AA	AA
2_06924	AA	AA
2_06928	AA	AA
2_06931	AA	AA
2_06934	AA	AA
2_06949	AA	AA
2_06951	AA	AA
2_06953	AA	AA
2_06964	AA	AA
2_06965	AA	AA
2_06967	AA	AA
2_06968	AA	AA
2_06970	AA	AA
2_06974	AA	AA
2_06978	AA	AA
2_06981	AA	AA
2_06989	AA	AA
2_06991	AA	AA
2_07000	AA	AA
2_07006	AA	AA
2_07008	AA	AA
2_07011	AA	AA
2_07014	AA	AA
2_07015	AA	AA
2_07018	AA	AA
2_07024	AA	AA
2_07030	AA	AA
2_07034	AA	AA
2_07041	AA	AA
2_07044	AA	AA
2_07055	AA	AA
2_07059	AA	AA
2_07062	AA	AA
2_07069	AA	AA
2_07077	AA	AA
2_07081	AA	AA
2_07084	AA	AA
2_07085	AA	AA
2_07086	AA	AA
2_07090	AA	AA
2_07091	AA	AA
2_07092	AA	AA
2_07094	AA	AA
2_07095	AA	AA
2_07096	AA	AA
2_07108	AA	AA
2_07111	AA	AA
2_07115	AA	AA
2_07117	AA	AA
2_07119	AA	AA
2_07124	AA	AA
2_07130	AA	AA
2_07131	AA	AA
2_07152	AA	AA
2_07153	AA	AA
2_07154	AA	AA
2_07160	AA	AA
2_07167	AA	AA
2_07170	AA	AA
2_07174	AA	AA
2_07175	AA	AA
2_07180	AA	AA
2_07181	AA	AA
2_07183	AA	AA
2_07192	AA	AA
2_07198	AA	AA
2_07211	AA	AA
2_07218	AA	AA
2_07220	AA	AA
2_07243	AA	AA
2_07247	AA	AA
2_07248	AA	AA
2_07254	AA	AA
2_07260	AA	AA
2_07264	AA	AA
2_07270	AA	AA
2_07275	AA	AA
2_07280	AA	AA
2_07282	AA	AA
2_07289	AA	AA
2_07292	AA	AA
2_07298	AA	AA
2_07299	AA	AA
2_07309	AA	AA
2_07311	AA	AA
2_07323	AA	AA
2_07328	AA	AA
2_07338	AA	AA
2_07345	AA	AA
2_07354	AA	AA
2_07364	AA	AA
2_07371	AA	AA
2_07372	AA	AA
2_07375	AA	AA
2_07380	AA	AA
2_07386	AA	AA
2_07387	AA	AA
2_07393	AA	AA
2_07399	AA	AA
2_07400	AA	AA
2_07403	AA	AA
2_07411	AA	AA
2_07412	AA	AA
2_07413	AA	AA
2_07417	AA	AA
2_07419	AA	AA
2_07421	AA	AA
2_07424	AA	AA
2_07433	AA	AA
2_07434	AA	AA
2_07436	AA	AA
2_07441	AA	AA
2_07443	AA	AA
2_07446	AA	AA
2_07448	AA	AA
2_07450	AA	AA
2_07452	AA	AA
2_07455	AA	AA
2_07457	AA	AA
2_07462	AA	AA
2_07468	AA	AA
2_07472	AA	AA
2_07480	AA	AA
2_07483	AA	AA
2_07487	AA	AA
2_07496	AA	AA
2_07498	AA	AA
2_07510	AA	AA
2_07518	AA	AA
2_07519	AA	AA
2_07540	AA	AA
2_07550	AA	AA
2_07552	AA	AA
2_07554	AA	AA
2_07563	AA	AA
2_07567	AA	AA
2_07571	AA	AA
2_07575	AA	AA
2_07581	AA	AA
2_07584	AA	AA
2_07589	AA	AA
2_07590	AA	AA
2_07609	AA	AA
2_07610	AA	AA
2_07611	AA	AA
2_07612	AA	AA
2_07615	AA	AA
2_07617	AA	AA
2_07620	AA	AA
2_07623	AA	AA
2_07629	AA	AA
2_07631	AA	AA
2_07643	AA	AA
2_07644	AA	AA
2_07650	AA	AA
2_07656	AA	AA
2_07658	AA	AA
2_07660	AA	AA
2_07661	AA	AA
2_07664	AA	AA
2_07665	AA	AA
2_07667	AA	AA
2_07676	AA	AA
2_07679	AA	AA
2_07680	AA	AA
2_07688	AA	AA
2_07689	AA	AA
2_07717	AA	AA
2_07719	AA	AA
2_07725	AA	AA
2_07739	AA	AA
2_07748	AA	AA
2_07755	AA	AA
2_07763	AA	AA
2_07764	AA	AA
2_07775	AA	AA
2_07776	AA	AA
2_07777	AA	AA
2_07790	AA	AA
2_07801	AA	AA
2_07802	AA	AA
2_07803	AA	AA
2_07805	AA	AA
2_07807	AA	AA
2_07809	AA	AA
2_07814	AA	AA
2_07823	AA	AA
2_07829	AA	AA
2_07830	AA	AA
2_07831	AA	AA
2_07833	AA	AA
2_07835	AA	AA
2_07843	AA	AA
2_07845	AA	AA
[truncated: 46,500 more rows]

## Sheet: Heterozygous SNPs
Data Sheet S3. Genetic comparison between CB46 72-1-3(6) (Resistant) and CB46 Null(5) (Susceptible) cowpea NILs based on marker SNPs.
Number of heterozygous SNPs in the Resistant line is highligthed in yellow
Number of heterozygous SNPs in the Susceptible line is highligthed in green
Number of heterozygous SNPs:	6	7
	Resistant	Susceptible
SNP	CB46 72-1-3(6)	CB46 Null(5)
1_0006	AA	AA
1_0012	AA	AA
1_0014	AA	AA
1_0016	AA	AA
1_0017	AA	AA
1_0019	AA	AA
1_0021	AA	AA
1_0027	AA	AA
1_0028	AA	AA
1_0029	AA	AA
1_0030	AA	AA
1_0031	AA	AA
1_0037	AA	AA
1_0039	AA	AA
1_0045	AA	AA
1_0048	AA	AA
1_0054	AA	AA
1_0057	AA	AA
1_0058	AA	AA
1_0060	AA	AA
1_0064	AA	AA
1_0066	AA	AA
1_0067	AA	AA
1_0068	AA	AA
1_0070	AA	AA
1_0074	AA	AA
1_0080	AA	AA
1_0081	AA	AA
1_0082	AA	AA
1_0084	AA	AA
1_0088	AA	AA
1_0091	AA	AA
1_0092	AA	AA
1_0093	AA	AA
1_0095	AA	AA
1_0097	AA	AA
1_0099	AA	AA
1_0103	AA	AA
1_0104	AA	AA
1_0105	AA	AA
1_0108	AA	AA
1_0109	AA	AA
1_0111	AA	AA
1_0112	AA	AA
1_0120	AA	AA
1_0125	AA	AA
1_0139	AA	AA
1_0142	AA	AA
1_0147	AA	AA
1_0151	AA	AA
1_0153	AA	AA
1_0157	AA	AA
1_0158	AA	AA
1_0161	AA	AA
1_0164	AA	AA
1_0172	AA	AA
1_0178	AA	AA
1_0180	AA	AA
1_0185	AA	AA
1_0190	AA	AA
1_0192	AA	AA
1_0197	AA	AA
1_0198	AA	AA
1_0201	AA	AA
1_0205	AA	AA
1_0206	AA	AA
1_0208	AA	AA
1_0211	AA	AA
1_0215	AA	AA
1_0217	AA	AA
1_0220	AA	AA
1_0221	AA	AA
1_0226	AA	AA
1_0233	AA	AA
1_0236	AA	AA
1_0238	AA	AA
1_0241	AA	AA
1_0242	AA	AA
1_0250	AA	AA
1_0261	AA	AA
1_0266	AA	AA
1_0270	AA	AA
1_0274	AA	AA
1_0277	AA	AA
1_0283	AA	AA
1_0284	AA	AA
1_0287	AA	AA
1_0292	AA	AA
1_0295	AA	AA
1_0296	AA	AA
1_0297	AA	AA
1_0300	AA	AA
1_0302	AA	AA
1_0304	AA	AA
1_0305	AA	AA
1_0306	AA	AA
1_0318	AA	AA
1_0320	AA	AA
1_0322	AA	AA
1_0333	AA	AA
1_0338	AA	AA
1_0347	AA	AA
1_0355	AA	AA
1_0356	AA	AA
1_0357	AA	AA
1_0362	AA	AA
1_0365	AA	AA
1_0369	AA	AA
1_0374	AA	AA
1_0375	AA	AA
1_0379	AA	AA
1_0380	AA	AA
1_0382	AA	AA
1_0388	AA	AA
1_0391	AA	AA
1_0394	AA	AA
1_0398	AA	AA
1_0403	AA	AA
1_0420	AA	AA
1_0426	AA	AA
1_0429	AA	AA
1_0430	AA	AA
1_0431	AA	AA
1_0435	AA	AA
1_0437	AA	AA
1_0438	AA	AA
1_0443	AA	AA
1_0449	AA	AA
1_0453	AA	AA
1_0457	AA	AA
1_0459	AA	AA
1_0460	AA	AA
1_0465	AA	AA
1_0477	AA	AA
1_0485	AA	AA
1_0486	AA	AA
1_0489	AA	AA
1_0493	AA	AA
1_0498	AA	AA
1_0499	AA	AA
1_0504	AA	AA
1_0508	AA	AA
1_0512	AA	AA
1_0513	AA	AA
1_0514	AA	AA
1_0525	AA	AA
1_0527	AA	AA
1_0529	AA	AA
1_0530	AA	AA
1_0534	AA	AA
1_0541	AA	AA
1_0546	AA	AA
1_0547	AA	AA
1_0549	AA	AA
1_0554	AA	AA
1_0559	AA	AA
1_0566	AA	AA
1_0570	AA	AA
1_0572	AA	AA
1_0576	AA	AA
1_0585	AA	AA
1_0586	AA	AA
1_0589	AA	AA
1_0594	AA	AA
1_0601	AA	AA
1_0604	AA	AA
1_0605	AA	AA
1_0616	AA	AA
1_0618	AA	AA
1_0624	AA	AA
1_0633	AA	AA
1_0635	AA	AA
1_0637	AA	AA
1_0641	AA	AA
1_0643	AA	AA
1_0646	AA	AA
1_0647	AA	AA
1_0650	AA	AA
1_0654	AA	AA
1_0657	AA	AA
1_0659	AA	AA
1_0660	AA	AA
1_0662	AA	AA
1_0665	AA	AA
1_0674	AA	AA
1_0676	AA	AA
1_0678	AA	AA
1_0679	AA	AA
1_0681	AA	AA
1_0682	AA	AA
1_0684	AA	AA
1_0691	AA	AA
1_0693	AA	AA
1_0698	AA	AA
1_0703	AA	AA
1_0706	AA	AA
1_0707	AA	AA
1_0708	AA	AA
1_0716	AA	AA
1_0718	AA	AA
1_0720	AA	AA
1_0724	AA	AA
1_0726	AA	AA
1_0727	AA	AA
1_0728	AA	AA
1_0731	AA	AA
1_0732	AA	AA
1_0739	AA	AA
1_0740	AA	AA
1_0741	AA	AA
1_0746	AA	AA
1_0748	AA	AA
1_0751	AA	AA
1_0753	AA	AA
1_0756	AA	AA
1_0758	AA	AA
1_0759	AA	AA
1_0769	AA	AA
1_0770	AA	AA
1_0774	AA	AA
1_0787	AA	AA
1_0791	AA	AA
1_0794	AA	AA
1_0795	AA	AA
1_0802	AA	AA
1_0803	AA	AA
1_0812	AA	AA
1_0816	AA	AA
1_0824	AA	AA
1_0826	AA	AA
1_0830	AA	AA
1_0831	AA	AA
1_0833	AA	AA
1_0834	AA	AA
1_0837	AA	AA
1_0838	AA	AA
1_0842	AA	AA
1_0844	AA	AA
1_0847	AA	AA
1_0861	AA	AA
1_0866	AA	AA
1_0871	AA	AA
1_0872	AA	AA
1_0875	AA	AA
1_0876	AA	AA
1_0881	AA	AA
1_0882	AA	AA
1_0883	AA	AA
1_0884	AA	AA
1_0885	AA	AA
1_0888	AA	AA
1_0897	AA	AA
1_0900	AA	AA
1_0905	AA	AA
1_0908	AA	AA
1_0910	AA	AA
1_0911	AA	AA
1_0917	AA	AA
1_0918	AA	AA
1_0921	AA	AA
1_0923	AA	AA
1_0924	AA	AA
1_0926	AA	AA
1_0927	AA	AA
1_0942	AA	AA
1_0943	AA	AA
1_0944	AA	AA
1_0950	AA	AA
1_0953	AA	AA
1_0961	AA	AA
1_0968	AA	AA
1_0969	AA	AA
1_0970	AA	AA
1_0971	AA	AA
1_0974	AA	AA
1_0976	AA	AA
1_0977	AA	AA
1_0981	AA	AA
1_0983	AA	AA
1_0984	AA	AA
1_0987	AA	AA
1_0989	AA	AA
1_1006	AA	AA
1_1015	AA	AA
1_1022	AA	AA
1_1023	AA	AA
1_1025	AA	AA
1_1026	AA	AA
1_1048	AA	AA
1_1049	AA	AA
1_1058	AA	AA
1_1059	AA	AA
1_1060	AA	AA
1_1072	AA	AA
1_1073	AA	AA
1_1074	AA	AA
1_1079	AA	AA
1_1080	AA	AA
1_1087	AA	AA
1_1092	AA	AA
1_1093	AA	AA
1_1096	AA	AA
1_1097	AA	AA
1_1106	AA	AA
1_1107	AA	AA
1_1109	AA	AA
1_1112	AA	AA
1_1113	AA	AA
1_1115	AA	AA
1_1116	AA	AA
1_1121	AA	AA
1_1130	AA	AA
1_1132	AA	AA
1_1134	AA	AA
1_1138	AA	AA
1_1139	AA	AA
1_1140	AA	AA
1_1144	AA	AA
1_1146	AA	AA
1_1148	AA	AA
1_1152	AA	AA
1_1153	AA	AA
1_1158	AA	AA
1_1159	AA	AA
1_1165	AA	AA
1_1168	AA	AA
1_1170	AA	AA
1_1171	AA	AA
1_1181	AA	AA
1_1188	AA	AA
1_1189	AA	AA
1_1198	AA	AA
1_1202	AA	AA
1_1206	AA	AA
1_1212	AA	AA
1_1217	AA	AA
1_1218	AA	AA
1_1221	AA	AA
1_1222	AA	AA
1_1224	AA	AA
1_1225	AA	AA
1_1230	AA	AA
1_1234	AA	AA
1_1237	AA	AA
1_1240	AA	AA
1_1251	AA	AA
1_1255	AA	AA
1_1256	AA	AA
1_1258	AA	AA
1_1262	AA	AA
1_1263	AA	AA
1_1271	AA	AA
1_1274	AA	AA
1_1277	AA	AA
1_1282	AA	AA
1_1283	AA	AA
1_1284	AA	AA
1_1285	AA	AA
1_1286	AA	AA
1_1287	AA	AA
1_1295	AA	AA
1_1297	AA	AA
1_1302	AA	AA
1_1316	AA	AA
1_1322	AA	AA
1_1331	AA	AA
1_1337	AA	AA
1_1339	AA	AA
1_1347	AA	AA
1_1349	AA	AA
1_1352	AA	AA
1_1366	AA	AA
1_1371	AA	AA
1_1374	AA	AA
1_1376	AA	AA
1_1377	AA	AA
1_1381	AA	AA
1_1382	AA	AA
1_1392	AA	AA
1_1393	AA	AA
1_1398	AA	AA
1_1403	AA	AA
1_1404	AA	AA
1_1405	AA	AA
1_1408	AA	AA
1_1409	AA	AA
1_1413	AA	AA
1_1422	AA	AA
1_1424	AA	AA
1_1430	AA	AA
1_1431	AA	AA
1_1432	AA	AA
1_1443	AA	AA
1_1446	AA	AA
1_1449	AA	AA
1_1453	AA	AA
1_1460	AA	AA
1_1465	AA	AA
1_1470	AA	AA
1_1472	AA	AA
1_1489	AA	AA
1_1493	AA	AA
1_1496	AA	AA
1_1525	AA	AA
1_1527	AA	AA
1_1534	AA	AA
1_1536	AA	AA
1_2004	AA	AA
1_2005	AA	AA
1_2053	AA	AA
2_00006	AA	AA
2_00014	AA	AA
2_00019	AA	AA
2_00020	AA	AA
2_00024	AA	AA
2_00025	AA	AA
2_00026	AA	AA
2_00033	AA	AA
2_00037	AA	AA
2_00038	AA	AA
2_00042	AA	AA
2_00060	AA	AA
2_00067	AA	AA
2_00079	AA	AA
2_00086	AA	AA
2_00089	AA	AA
2_00100	AA	AA
2_00107	AA	AA
2_00111	AA	AA
2_00117	AA	AA
2_00119	AA	AA
2_00136	AA	AA
2_00147	AA	AA
2_00152	AA	AA
2_00155	AA	AA
2_00158	AA	AA
2_00161	AA	AA
2_00165	AA	AA
2_00172	AA	AA
2_00173	AA	AA
2_00180	AA	AA
2_00184	AA	AA
2_00195	AA	AA
2_00196	AA	AA
2_00198	AA	AA
2_00205	AA	AA
2_00212	AA	AA
2_00219	AA	AA
2_00230	AA	AA
2_00234	AA	AA
2_00244	AA	AA
2_00245	AA	AA
2_00248	AA	AA
2_00251	AA	AA
2_00252	AA	AA
2_00255	AA	AA
2_00256	AA	AA
2_00264	AA	AA
2_00271	AA	AA
2_00285	AA	AA
2_00293	AA	AA
2_00294	AA	AA
2_00297	AA	AA
2_00298	AA	AA
2_00305	AA	AA
2_00321	AA	AA
2_00323	AA	AA
2_00326	AA	AA
2_00327	AA	AA
2_00330	AA	AA
2_00334	AA	AA
2_00337	AA	AA
2_00338	AA	AA
2_00347	AA	AA
2_00362	AA	AA
2_00363	AA	AA
2_00365	AA	AA
2_00377	AA	AA
2_00382	AA	AA
2_00388	AA	AA
2_00393	AA	AA
2_00394	AA	AA
2_00411	AA	AA
2_00415	AA	AA
2_00418	AA	AA
2_00428	AA	AA
2_00436	AA	AA
2_00437	AA	AA
2_00441	AA	AA
2_00444	AA	AA
2_00447	AA	AA
2_00461	AA	AA
2_00462	AA	AA
2_00477	AA	AA
2_00483	AA	AA
2_00491	AA	AA
2_00496	AA	AA
2_00497	AA	AA
2_00498	AA	AA
2_00505	AA	AA
2_00508	AA	AA
2_00509	AA	AA
2_00512	AA	AA
2_00513	AA	AA
2_00515	AA	AA
2_00524	AA	AA
2_00525	AA	AA
2_00528	AA	AA
2_00529	AA	AA
2_00531	AA	AA
2_00542	AA	AA
2_00556	AA	AA
2_00557	AA	AA
2_00559	AA	AA
2_00575	AA	AA
2_00576	AA	AA
2_00588	AA	AA
2_00592	AA	AA
2_00596	AA	AA
2_00597	AA	AA
2_00606	AA	AA
2_00608	AA	AA
2_00610	AA	AA
2_00615	AA	AA
2_00622	AA	AA
2_00631	AA	AA
2_00632	AA	AA
2_00633	AA	AA
2_00657	AA	AA
2_00662	AA	AA
2_00670	AA	AA
2_00672	AA	AA
2_00674	AA	AA
2_00680	AA	AA
2_00681	AA	AA
2_00682	AA	AA
2_00688	AA	AA
2_00691	AA	AA
2_00692	AA	AA
2_00699	AA	AA
2_00706	AA	AA
2_00714	AA	AA
2_00716	AA	AA
2_00721	AA	AA
2_00722	AA	AA
2_00728	AA	AA
2_00732	AA	AA
2_00742	AA	AA
2_00743	AA	AA
2_00744	AA	AA
2_00748	AA	AA
2_00749	AA	AA
2_00753	AA	AA
2_00755	AA	AA
2_00757	AA	AA
2_00759	AA	AA
2_00772	AA	AA
2_00775	AA	AA
2_00777	AA	AA
2_00778	AA	AA
2_00783	AA	AA
2_00784	AA	AA
2_00797	AA	AA
2_00801	AA	AA
2_00803	AA	AA
2_00804	AA	AA
2_00806	AA	AA
2_00807	AA	AA
2_00810	AA	AA
2_00814	AA	AA
2_00817	AA	AA
2_00822	AA	AA
2_00843	AA	AA
2_00847	AA	AA
2_00851	AA	AA
2_00856	AA	AA
2_00867	AA	AA
2_00869	AA	AA
2_00870	AA	AA
2_00878	AA	AA
2_00883	AA	AA
2_00889	AA	AA
2_00891	AA	AA
2_00905	AA	AA
2_00907	AA	AA
2_00911	AA	AA
2_00913	AA	AA
2_00914	AA	AA
2_00915	AA	AA
2_00919	AA	AA
2_00921	AA	AA
2_00923	AA	AA
2_00932	AA	AA
2_00936	AA	AA
2_00942	AA	AA
2_00943	AA	AA
2_00949	AA	AA
2_00956	AA	AA
2_00959	AA	AA
2_00977	AA	AA
2_00978	AA	AA
2_00979	AA	AA
2_00990	AA	AA
2_00999	AA	AA
2_01003	AA	AA
2_01007	AA	AA
2_01022	AA	AA
2_01023	AA	AA
2_01024	AA	AA
2_01037	AA	AA
2_01039	AA	AA
2_01053	AA	AA
2_01061	AA	AA
2_01064	AA	AA
2_01066	AA	AA
2_01067	AA	AA
2_01069	AA	AA
2_01072	AA	AA
2_01085	AA	AA
2_01099	AA	AA
2_01114	AA	AA
2_01115	AA	AA
2_01120	AA	AA
2_01122	AA	AA
2_01124	AA	AA
2_01130	AA	AA
2_01134	AA	AA
2_01156	AA	AA
2_01158	AA	AA
2_01163	AA	AA
2_01167	AA	AA
2_01169	AA	AA
2_01171	AA	AA
2_01177	AA	AA
2_01184	AA	AA
2_01195	AA	AA
2_01206	AA	AA
2_01208	AA	AA
2_01210	AA	AA
2_01215	AA	AA
2_01224	AA	AA
2_01227	AA	AA
2_01231	AA	AA
2_01234	AA	AA
2_01236	AA	AA
2_01251	AA	AA
2_01254	AA	AA
2_01258	AA	AA
2_01259	AA	AA
2_01264	AA	AA
2_01267	AA	AA
2_01281	AA	AA
2_01285	AA	AA
2_01286	AA	AA
2_01288	AA	AA
2_01290	AA	AA
2_01296	AA	AA
2_01302	AA	AA
2_01307	AA	AA
2_01310	AA	AA
2_01314	AA	AA
2_01323	AA	AA
2_01336	AA	AA
2_01346	AA	AA
2_01347	AA	AA
2_01348	AA	AA
2_01354	AA	AA
2_01356	AA	AA
2_01363	AA	AA
2_01365	AA	AA
2_01368	AA	AA
2_01372	AA	AA
2_01396	AA	AA
2_01405	AA	AA
2_01411	AA	AA
2_01422	AA	AA
2_01427	AA	AA
2_01432	AA	AA
2_01434	AA	AA
2_01438	AA	AA
2_01455	AA	AA
2_01460	AA	AA
2_01473	AA	AA
2_01476	AA	AA
2_01477	AA	AA
2_01490	AA	AA
2_01498	AA	AA
2_01503	AA	AA
2_01504	AA	AA
2_01517	AA	AA
2_01520	AA	AA
2_01526	AA	AA
2_01527	AA	AA
2_01530	AA	AA
2_01540	AA	AA
2_01543	AA	AA
2_01544	AA	AA
2_01549	AA	AA
2_01551	AA	AA
2_01552	AA	AA
2_01561	AA	AA
2_01563	AA	AA
2_01564	AA	AA
2_01566	AA	AA
2_01572	AA	AA
2_01583	AA	AA
2_01590	AA	AA
2_01593	AA	AA
2_01598	AA	AA
2_01601	AA	AA
2_01614	AA	AA
2_01625	AA	AA
2_01635	AA	AA
2_01639	AA	AA
2_01642	AA	AA
2_01645	AA	AA
2_01650	AA	AA
2_01651	AA	AA
2_01660	AA	AA
2_01661	AA	AA
2_01671	AA	AA
2_01673	AA	AA
2_01677	AA	AA
2_01678	AA	AA
2_01682	AA	AA
2_01697	AA	AA
2_01698	AA	AA
2_01700	AA	AA
2_01701	AA	AA
2_01702	AA	AA
2_01708	AA	AA
2_01711	AA	AA
2_01714	AA	AA
2_01716	AA	AA
2_01719	AA	AA
2_01720	AA	AA
2_01733	AA	AA
2_01735	AA	AA
2_01742	AA	AA
2_01744	AA	AA
2_01750	AA	AA
2_01752	AA	AA
2_01754	AA	AA
2_01757	AA	AA
2_01759	AA	AA
2_01760	AA	AA
2_01761	AA	AA
2_01762	AA	AA
2_01766	AA	AA
2_01768	AA	AA
2_01771	AA	AA
2_01775	AA	AA
2_01776	AA	AA
2_01781	AA	AA
2_01790	AA	AA
2_01793	AA	AA
2_01801	AA	AA
2_01803	AA	AA
2_01812	AA	AA
2_01813	AA	AA
2_01840	AA	AA
2_01845	AA	AA
2_01847	AA	AA
2_01849	AA	AA
2_01851	AA	AA
2_01861	AA	AA
2_01866	AA	AA
2_01869	AA	AA
2_01872	AA	AA
2_01890	AA	AA
2_01898	AA	AA
2_01905	AA	AA
2_01915	AA	AA
2_01916	AA	AA
2_01929	AA	AA
2_01931	AA	AA
2_01934	AA	AA
2_01937	AA	AA
2_01947	AA	AA
2_01948	AA	AA
2_01956	AA	AA
2_01958	AA	AA
2_01960	AA	AA
2_01965	AA	AA
2_01974	AA	AA
2_01981	AA	AA
2_01984	AA	AA
2_01988	AA	AA
2_01993	AA	AA
2_01998	AA	AA
2_02010	AA	AA
2_02011	AA	AA
2_02013	AA	AA
2_02014	AA	AA
2_02016	AA	AA
2_02017	AA	AA
2_02019	AA	AA
2_02030	AA	AA
2_02032	AA	AA
2_02042	AA	AA
2_02049	AA	AA
2_02050	AA	AA
2_02052	AA	AA
2_02064	AA	AA
2_02068	AA	AA
2_02070	AA	AA
2_02072	AA	AA
2_02074	AA	AA
2_02075	AA	AA
2_02078	AA	AA
2_02080	AA	AA
2_02081	AA	AA
2_02083	AA	AA
2_02091	AA	AA
2_02097	AA	AA
2_02105	AA	AA
2_02106	AA	AA
2_02119	AA	AA
2_02124	AA	AA
2_02127	AA	AA
2_02133	AA	AA
2_02134	AA	AA
2_02138	AA	AA
2_02143	AA	AA
2_02146	AA	AA
2_02156	AA	AA
2_02164	AA	AA
2_02172	AA	AA
2_02173	AA	AA
2_02182	AA	AA
2_02184	AA	AA
2_02188	AA	AA
2_02190	AA	AA
2_02191	AA	AA
2_02196	AA	AA
2_02213	AA	AA
2_02216	AA	AA
2_02223	AA	AA
2_02224	AA	AA
2_02230	AA	AA
2_02231	AA	AA
2_02232	AA	AA
2_02237	AA	AA
2_02251	AA	AA
2_02254	AA	AA
2_02261	AA	AA
2_02266	AA	AA
2_02269	AA	AA
2_02271	AA	AA
2_02272	AA	AA
2_02278	AA	AA
2_02293	AA	AA
2_02297	AA	AA
2_02301	AA	AA
2_02303	AA	AA
2_02304	AA	AA
2_02307	AA	AA
2_02316	AA	AA
2_02321	AA	AA
2_02325	AA	AA
2_02332	AA	AA
2_02337	AA	AA
2_02338	AA	AA
2_02341	AA	AA
2_02343	AA	AA
2_02349	AA	AA
2_02352	AA	AA
2_02359	AA	AA
2_02361	AA	AA
2_02362	AA	AA
2_02367	AA	AA
2_02372	AA	AA
2_02375	AA	AA
2_02379	AA	AA
2_02385	AA	AA
2_02388	AA	AA
2_02402	AA	AA
2_02403	AA	AA
2_02406	AA	AA
2_02408	AA	AA
2_02410	AA	AA
2_02415	AA	AA
2_02422	AA	AA
2_02427	AA	AA
2_02431	AA	AA
2_02436	AA	AA
2_02442	AA	AA
2_02447	AA	AA
2_02451	AA	AA
2_02452	AA	AA
2_02465	AA	AA
2_02491	AA	AA
2_02497	AA	AA
2_02498	AA	AA
2_02504	AA	AA
2_02512	AA	AA
2_02513	AA	AA
2_02514	AA	AA
2_02520	AA	AA
2_02522	AA	AA
2_02523	AA	AA
2_02524	AA	AA
2_02526	AA	AA
2_02528	AA	AA
2_02535	AA	AA
2_02539	AA	AA
2_02540	AA	AA
2_02543	AA	AA
2_02545	AA	AA
2_02546	AA	AA
2_02550	AA	AA
2_02553	AA	AA
2_02560	AA	AA
2_02561	AA	AA
2_02562	AA	AA
2_02564	AA	AA
2_02569	AA	AA
2_02576	AA	AA
2_02579	AA	AA
2_02582	AA	AA
2_02584	AA	AA
2_02585	AA	AA
2_02592	AA	AA
2_02599	AA	AA
2_02600	AA	AA
2_02601	AA	AA
2_02607	AA	AA
2_02613	AA	AA
2_02614	AA	AA
2_02616	AA	AA
2_02618	AA	AA
2_02622	AA	AA
2_02626	AA	AA
2_02628	AA	AA
2_02631	AA	AA
2_02648	AA	AA
2_02657	AA	AA
2_02660	AA	AA
2_02663	AA	AA
2_02667	AA	AA
2_02675	AA	AA
2_02677	AA	AA
2_02682	AA	AA
2_02684	AA	AA
2_02689	AA	AA
2_02696	AA	AA
2_02704	AA	AA
2_02705	AA	AA
2_02707	AA	AA
2_02710	AA	AA
2_02714	AA	AA
2_02720	AA	AA
2_02722	AA	AA
2_02723	AA	AA
2_02724	AA	AA
2_02731	AA	AA
2_02733	AA	AA
2_02744	AA	AA
2_02752	AA	AA
2_02756	AA	AA
2_02758	AA	AA
2_02765	AA	AA
2_02768	AA	AA
2_02783	AA	AA
2_02788	AA	AA
2_02790	AA	AA
2_02808	AA	AA
2_02813	AA	AA
2_02818	AA	AA
2_02822	AA	AA
2_02829	AA	AA
2_02830	AA	AA
2_02837	AA	AA
2_02838	AA	AA
2_02839	AA	AA
2_02840	AA	AA
2_02843	AA	AA
2_02845	AA	AA
2_02853	AA	AA
2_02855	AA	AA
2_02871	AA	AA
2_02872	AA	AA
2_02875	AA	AA
2_02878	AA	AA
2_02879	AA	AA
2_02892	AA	AA
2_02893	AA	AA
2_02894	AA	AA
2_02903	AA	AA
2_02912	AA	AA
2_02913	AA	AA
2_02920	AA	AA
2_02923	AA	AA
2_02927	AA	AA
2_02931	AA	AA
2_02938	AA	AA
2_02946	AA	AA
2_02948	AA	AA
2_02953	AA	AA
2_02955	AA	AA
2_02956	AA	AA
2_02958	AA	AA
2_02960	AA	AA
2_02965	AA	AA
2_02966	AA	AA
2_02967	AA	AA
2_02972	AA	AA
2_02976	AA	AA
2_02986	AA	AA
2_02988	AA	AA
2_02991	AA	AA
2_02994	AA	AA
2_02995	AA	AA
2_03002	AA	AA
2_03007	AA	AA
2_03015	AA	AA
2_03016	AA	AA
2_03025	AA	AA
2_03026	AA	AA
2_03027	AA	AA
2_03028	AA	AA
2_03030	AA	AA
2_03031	AA	AA
2_03034	AA	AA
2_03039	AA	AA
2_03040	AA	AA
2_03044	AA	AA
2_03046	AA	AA
2_03047	AA	AA
2_03050	AA	AA
2_03052	AA	AA
2_03070	AA	AA
2_03072	AA	AA
2_03082	AA	AA
2_03097	AA	AA
2_03098	AA	AA
2_03102	AA	AA
2_03111	AA	AA
2_03113	AA	AA
2_03115	AA	AA
2_03124	AA	AA
2_03129	AA	AA
2_03137	AA	AA
2_03138	AA	AA
2_03139	AA	AA
2_03145	AA	AA
2_03147	AA	AA
2_03149	AA	AA
2_03152	AA	AA
2_03156	AA	AA
2_03166	AA	AA
2_03168	AA	AA
2_03170	AA	AA
2_03172	AA	AA
2_03179	AA	AA
2_03180	AA	AA
2_03183	AA	AA
2_03185	AA	AA
2_03196	AA	AA
2_03200	AA	AA
2_03218	AA	AA
2_03221	AA	AA
2_03227	AA	AA
2_03238	AA	AA
2_03240	AA	AA
2_03244	AA	AA
2_03251	AA	AA
2_03254	AA	AA
2_03262	AA	AA
2_03271	AA	AA
2_03280	AA	AA
2_03281	AA	AA
2_03282	AA	AA
2_03295	AA	AA
2_03296	AA	AA
2_03302	AA	AA
2_03308	AA	AA
2_03312	AA	AA
2_03316	AA	AA
2_03317	AA	AA
2_03318	AA	AA
2_03329	AA	AA
2_03333	AA	AA
2_03341	AA	AA
2_03349	AA	AA
2_03356	AA	AA
2_03360	AA	AA
2_03368	AA	AA
2_03370	AA	AA
2_03377	AA	AA
2_03380	AA	AA
2_03388	AA	AA
2_03389	AA	AA
2_03391	AA	AA
2_03394	AA	AA
2_03395	AA	AA
2_03396	AA	AA
2_03399	AA	AA
2_03410	AA	AA
2_03413	AA	AA
2_03424	AA	AA
2_03430	AA	AA
2_03432	AA	AA
2_03439	AA	AA
2_03445	AA	AA
2_03451	AA	AA
2_03454	AA	AA
2_03461	AA	AA
2_03464	AA	AA
2_03469	AA	AA
2_03474	AA	AA
2_03481	AA	AA
2_03482	AA	AA
2_03484	AA	AA
2_03488	AA	AA
2_03493	AA	AA
2_03498	AA	AA
2_03500	AA	AA
2_03512	AA	AA
2_03518	AA	AA
2_03523	AA	AA
2_03524	AA	AA
2_03528	AA	AA
2_03530	AA	AA
2_03532	AA	AA
2_03535	AA	AA
2_03540	AA	AA
2_03544	AA	AA
2_03548	AA	AA
2_03552	AA	AA
2_03557	AA	AA
2_03562	AA	AA
2_03573	AA	AA
2_03578	AA	AA
2_03587	AA	AA
2_03590	AA	AA
2_03601	AA	AA
2_03610	AA	AA
2_03613	AA	AA
2_03617	AA	AA
2_03628	AA	AA
2_03631	AA	AA
2_03646	AA	AA
2_03647	AA	AA
2_03648	AA	AA
2_03651	AA	AA
2_03653	AA	AA
2_03654	AA	AA
2_03657	AA	AA
2_03658	AA	AA
2_03660	AA	AA
2_03661	AA	AA
2_03667	AA	AA
2_03670	AA	AA
2_03671	AA	AA
2_03672	AA	AA
2_03673	AA	AA
2_03675	AA	AA
2_03676	AA	AA
2_03678	AA	AA
2_03682	AA	AA
2_03699	AA	AA
2_03707	AA	AA
2_03709	AA	AA
2_03710	AA	AA
2_03712	AA	AA
2_03714	AA	AA
2_03715	AA	AA
2_03716	AA	AA
2_03717	AA	AA
2_03728	AA	AA
2_03735	AA	AA
2_03736	AA	AA
2_03739	AA	AA
2_03745	AA	AA
2_03749	AA	AA
2_03750	AA	AA
2_03754	AA	AA
2_03757	AA	AA
2_03759	AA	AA
2_03763	AA	AA
2_03768	AA	AA
2_03771	AA	AA
2_03783	AA	AA
2_03788	AA	AA
2_03791	AA	AA
2_03793	AA	AA
2_03797	AA	AA
2_03800	AA	AA
2_03809	AA	AA
2_03820	AA	AA
2_03826	AA	AA
2_03828	AA	AA
2_03833	AA	AA
2_03834	AA	AA
2_03835	AA	AA
2_03849	AA	AA
2_03854	AA	AA
2_03857	AA	AA
2_03860	AA	AA
2_03862	AA	AA
2_03864	AA	AA
2_03867	AA	AA
2_03868	AA	AA
2_03888	AA	AA
2_03904	AA	AA
2_03911	AA	AA
2_03917	AA	AA
2_03918	AA	AA
2_03922	AA	AA
2_03924	AA	AA
2_03953	AA	AA
2_03954	AA	AA
2_03968	AA	AA
2_03970	AA	AA
2_03977	AA	AA
2_03987	AA	AA
2_03998	AA	AA
2_04003	AA	AA
2_04029	AA	AA
2_04032	AA	AA
2_04034	AA	AA
2_04039	AA	AA
2_04041	AA	AA
2_04043	AA	AA
2_04047	AA	AA
2_04064	AA	AA
2_04066	AA	AA
2_04067	AA	AA
2_04072	AA	AA
2_04073	AA	AA
2_04074	AA	AA
2_04076	AA	AA
2_04077	AA	AA
2_04079	AA	AA
2_04084	AA	AA
2_04085	AA	AA
2_04091	AA	AA
2_04102	AA	AA
2_04123	AA	AA
2_04124	AA	AA
2_04138	AA	AA
2_04140	AA	AA
2_04144	AA	AA
2_04147	AA	AA
2_04148	AA	AA
2_04161	AA	AA
2_04162	AA	AA
2_04164	AA	AA
2_04175	AA	AA
2_04177	AA	AA
2_04178	AA	AA
2_04181	AA	AA
2_04198	AA	AA
2_04201	AA	AA
2_04208	AA	AA
2_04210	AA	AA
2_04211	AA	AA
2_04214	AA	AA
2_04222	AA	AA
2_04224	AA	AA
2_04229	AA	AA
2_04238	AA	AA
2_04245	AA	AA
2_04251	AA	AA
2_04263	AA	AA
2_04273	AA	AA
2_04284	AA	AA
2_04289	AA	AA
2_04297	AA	AA
2_04298	AA	AA
2_04303	AA	AA
2_04306	AA	AA
2_04320	AA	AA
2_04328	AA	AA
2_04331	AA	AA
2_04335	AA	AA
2_04337	AA	AA
2_04338	AA	AA
2_04342	AA	AA
2_04355	AA	AA
2_04362	AA	AA
2_04367	AA	AA
2_04370	AA	AA
2_04373	AA	AA
2_04382	AA	AA
2_04385	AA	AA
2_04396	AA	AA
2_04400	AA	AA
2_04402	AA	AA
2_04414	AA	AA
2_04416	AA	AA
2_04417	AA	AA
2_04420	AA	AA
2_04421	AA	AA
2_04430	AA	AA
2_04433	AA	AA
2_04435	AA	AA
2_04437	AA	AA
2_04438	AA	AA
2_04447	AA	AA
2_04453	AA	AA
2_04456	AA	AA
2_04457	AA	AA
2_04458	AA	AA
2_04459	AA	AA
2_04461	AA	AA
2_04468	AA	AA
2_04471	AA	AA
2_04476	AA	AA
2_04483	AA	AA
2_04503	AA	AA
2_04507	AA	AA
2_04508	AA	AA
2_04510	AA	AA
2_04511	AA	AA
2_04524	AA	AA
2_04532	AA	AA
2_04539	AA	AA
2_04544	AA	AA
2_04550	AA	AA
2_04555	AA	AA
2_04563	AA	AA
2_04566	AA	AA
2_04570	AA	AA
2_04576	AA	AA
2_04579	AA	AA
2_04580	AA	AA
2_04582	AA	AA
2_04586	AA	AA
2_04590	AA	AA
2_04591	AA	AA
2_04592	AA	AA
2_04598	AA	AA
2_04607	AA	AA
2_04608	AA	AA
2_04617	AA	AA
2_04619	AA	AA
2_04620	AA	AA
2_04624	AA	AA
2_04626	AA	AA
2_04628	AA	AA
2_04635	AA	AA
2_04638	AA	AA
2_04642	AA	AA
2_04652	AA	AA
2_04654	AA	AA
2_04656	AA	AA
2_04660	AA	AA
2_04667	AA	AA
2_04670	AA	AA
2_04693	AA	AA
2_04704	AA	AA
2_04706	AA	AA
2_04707	AA	AA
2_04708	AA	AA
2_04711	AA	AA
2_04715	AA	AA
2_04716	AA	AA
2_04724	AA	AA
2_04731	AA	AA
2_04735	AA	AA
2_04737	AA	AA
2_04740	AA	AA
2_04741	AA	AA
2_04752	AA	AA
2_04754	AA	AA
2_04771	AA	AA
2_04772	AA	AA
2_04778	AA	AA
2_04780	AA	AA
2_04789	AA	AA
2_04792	AA	AA
2_04796	AA	AA
2_04798	AA	AA
2_04802	AA	AA
2_04804	AA	AA
2_04808	AA	AA
2_04809	AA	AA
2_04820	AA	AA
2_04821	AA	AA
2_04822	AA	AA
2_04829	AA	AA
2_04834	AA	AA
2_04840	AA	AA
2_04843	AA	AA
2_04846	AA	AA
2_04852	AA	AA
2_04853	AA	AA
2_04854	AA	AA
2_04857	AA	AA
2_04858	AA	AA
2_04862	AA	AA
2_04864	AA	AA
2_04866	AA	AA
2_04869	AA	AA
2_04871	AA	AA
2_04875	AA	AA
2_04885	AA	AA
2_04893	AA	AA
2_04902	AA	AA
2_04903	AA	AA
2_04908	AA	AA
2_04909	AA	AA
2_04910	AA	AA
2_04913	AA	AA
2_04917	AA	AA
2_04922	AA	AA
2_04923	AA	AA
2_04927	AA	AA
2_04929	AA	AA
2_04932	AA	AA
2_04933	AA	AA
2_04934	AA	AA
2_04936	AA	AA
2_04941	AA	AA
2_04942	AA	AA
2_04943	AA	AA
2_04944	AA	AA
2_04947	AA	AA
2_04951	AA	AA
2_04952	AA	AA
2_04954	AA	AA
2_04959	AA	AA
2_04966	AA	AA
2_04976	AA	AA
2_04989	AA	AA
2_04992	AA	AA
2_04993	AA	AA
2_05002	AA	AA
2_05004	AA	AA
2_05018	AA	AA
2_05023	AA	AA
2_05030	AA	AA
2_05050	AA	AA
2_05052	AA	AA
2_05058	AA	AA
2_05059	AA	AA
2_05062	AA	AA
2_05073	AA	AA
2_05075	AA	AA
2_05083	AA	AA
2_05085	AA	AA
2_05088	AA	AA
2_05089	AA	AA
2_05094	AA	AA
2_05095	AA	AA
2_05105	AA	AA
2_05107	AA	AA
2_05117	AA	AA
2_05131	AA	AA
2_05137	AA	AA
2_05140	AA	AA
2_05141	AA	AA
2_05142	AA	AA
2_05143	AA	AA
2_05157	AA	AA
2_05161	AA	AA
2_05162	AA	AA
2_05165	AA	AA
2_05166	AA	AA
2_05170	AA	AA
2_05172	AA	AA
2_05189	AA	AA
2_05190	AA	AA
2_05201	AA	AA
2_05204	AA	AA
2_05209	AA	AA
2_05211	AA	AA
2_05221	AA	AA
2_05228	AA	AA
2_05232	AA	AA
2_05243	AA	AA
2_05253	AA	AA
2_05255	AA	AA
2_05258	AA	AA
2_05261	AA	AA
2_05263	AA	AA
2_05266	AA	AA
2_05272	AA	AA
2_05277	AA	AA
2_05279	AA	AA
2_05283	AA	AA
2_05284	AA	AA
2_05285	AA	AA
2_05287	AA	AA
2_05298	AA	AA
2_05326	AA	AA
2_05333	AA	AA
2_05336	AA	AA
2_05343	AA	AA
2_05344	AA	AA
2_05350	AA	AA
2_05353	AA	AA
2_05356	AA	AA
2_05358	AA	AA
2_05362	AA	AA
2_05368	AA	AA
2_05369	AA	AA
2_05377	AA	AA
2_05384	AA	AA
2_05385	AA	AA
2_05398	AA	AA
2_05404	AA	AA
2_05418	AA	AA
2_05422	AA	AA
2_05423	AA	AA
2_05428	AA	AA
2_05430	AA	AA
2_05435	AA	AA
2_05440	AA	AA
2_05442	AA	AA
2_05443	AA	AA
2_05448	AA	AA
2_05461	AA	AA
2_05463	AA	AA
2_05466	AA	AA
2_05467	AA	AA
2_05470	AA	AA
2_05473	AA	AA
2_05488	AA	AA
2_05495	AA	AA
2_05500	AA	AA
2_05511	AA	AA
2_05522	AA	AA
2_05523	AA	AA
2_05524	AA	AA
2_05533	AA	AA
2_05543	AA	AA
2_05555	AA	AA
2_05556	AA	AA
2_05557	AA	AA
2_05561	AA	AA
2_05569	AA	AA
2_05577	AA	AA
2_05579	AA	AA
2_05580	AA	AA
2_05583	AA	AA
2_05584	AA	AA
2_05585	AA	AA
2_05587	AA	AA
2_05595	AA	AA
2_05606	AA	AA
2_05610	AA	AA
2_05611	AA	AA
2_05617	AA	AA
2_05619	AA	AA
2_05625	AA	AA
2_05626	AA	AA
2_05630	AA	AA
2_05636	AA	AA
2_05642	AA	AA
2_05645	AA	AA
2_05653	AA	AA
2_05655	AA	AA
2_05668	AA	AA
2_05671	AA	AA
2_05684	AA	AA
2_05689	AA	AA
2_05694	AA	AA
2_05704	AA	AA
2_05706	AA	AA
2_05716	AA	AA
2_05718	AA	AA
2_05727	AA	AA
2_05729	AA	AA
2_05736	AA	AA
2_05738	AA	AA
2_05745	AA	AA
2_05746	AA	AA
2_05748	AA	AA
2_05751	AA	AA
2_05756	AA	AA
2_05757	AA	AA
2_05767	AA	AA
2_05769	AA	AA
2_05772	AA	AA
2_05776	AA	AA
2_05782	AA	AA
2_05785	AA	AA
2_05789	AA	AA
2_05790	AA	AA
2_05810	AA	AA
2_05814	AA	AA
2_05815	AA	AA
2_05817	AA	AA
2_05818	AA	AA
2_05820	AA	AA
2_05828	AA	AA
2_05838	AA	AA
2_05841	AA	AA
2_05846	AA	AA
2_05852	AA	AA
2_05855	AA	AA
2_05858	AA	AA
2_05862	AA	AA
2_05867	AA	AA
2_05873	AA	AA
2_05875	AA	AA
2_05876	AA	AA
2_05893	AA	AA
2_05904	AA	AA
2_05905	AA	AA
2_05911	AA	AA
2_05915	AA	AA
2_05916	AA	AA
2_05922	AA	AA
2_05927	AA	AA
2_05934	AA	AA
2_05942	AA	AA
2_05943	AA	AA
2_05951	AA	AA
2_05954	AA	AA
2_05957	AA	AA
2_05961	AA	AA
2_05982	AA	AA
2_05983	AA	AA
2_05990	AA	AA
2_06005	AA	AA
2_06009	AA	AA
2_06023	AA	AA
2_06024	AA	AA
2_06025	AA	AA
2_06031	AA	AA
2_06035	AA	AA
2_06038	AA	AA
2_06042	AA	AA
2_06046	AA	AA
2_06048	AA	AA
2_06050	AA	AA
2_06054	AA	AA
2_06055	AA	AA
2_06066	AA	AA
2_06070	AA	AA
2_06071	AA	AA
2_06079	AA	AA
2_06087	AA	AA
2_06099	AA	AA
2_06104	AA	AA
2_06106	AA	AA
2_06117	AA	AA
2_06126	AA	AA
2_06127	AA	AA
2_06129	AA	AA
2_06130	AA	AA
2_06134	AA	AA
2_06135	AA	AA
2_06137	AA	AA
2_06142	AA	AA
2_06145	AA	AA
2_06153	AA	AA
2_06159	AA	AA
2_06163	AA	AA
2_06167	AA	AA
2_06169	AA	AA
2_06171	AA	AA
2_06172	AA	AA
2_06177	AA	AA
2_06182	AA	AA
2_06184	AA	AA
2_06186	AA	AA
2_06187	AA	AA
2_06190	AA	AA
2_06193	AA	AA
2_06200	AA	AA
2_06203	AA	AA
2_06205	AA	AA
2_06206	AA	AA
2_06210	AA	AA
2_06215	AA	AA
2_06216	AA	AA
2_06219	AA	AA
2_06224	AA	AA
2_06229	AA	AA
2_06235	AA	AA
2_06236	AA	AA
2_06237	AA	AA
2_06238	AA	AA
2_06241	AA	AA
2_06242	AA	AA
2_06245	AA	AA
2_06247	AA	AA
2_06256	AA	AA
2_06259	AA	AA
2_06266	AA	AA
2_06276	AA	AA
2_06277	AA	AA
2_06278	AA	AA
2_06279	AA	AA
2_06282	AA	AA
2_06284	AA	AA
2_06285	AA	AA
2_06288	AA	AA
2_06290	AA	AA
2_06292	AA	AA
2_06294	AA	AA
2_06304	AA	AA
2_06314	AA	AA
2_06319	AA	AA
2_06322	AA	AA
2_06334	AA	AA
2_06335	AA	AA
2_06345	AA	AA
2_06346	AA	AA
2_06348	AA	AA
2_06366	AA	AA
2_06378	AA	AA
2_06381	AA	AA
2_06384	AA	AA
2_06385	AA	AA
2_06386	AA	AA
2_06390	AA	AA
2_06406	AA	AA
2_06415	AA	AA
2_06416	AA	AA
2_06433	AA	AA
2_06434	AA	AA
2_06442	AA	AA
2_06445	AA	AA
2_06446	AA	AA
2_06456	AA	AA
2_06459	AA	AA
2_06463	AA	AA
2_06464	AA	AA
2_06471	AA	AA
2_06479	AA	AA
2_06481	AA	AA
2_06482	AA	AA
2_06488	AA	AA
2_06498	AA	AA
2_06517	AA	AA
2_06519	AA	AA
2_06520	AA	AA
2_06523	AA	AA
2_06525	AA	AA
2_06534	AA	AA
2_06536	AA	AA
2_06545	AA	AA
2_06550	AA	AA
2_06552	AA	AA
2_06553	AA	AA
2_06562	AA	AA
2_06568	AA	AA
2_06570	AA	AA
2_06573	AA	AA
2_06577	AA	AA
2_06579	AA	AA
2_06589	AA	AA
2_06594	AA	AA
2_06598	AA	AA
2_06606	AA	AA
2_06607	AA	AA
2_06618	AA	AA
2_06620	AA	AA
2_06623	AA	AA
2_06631	AA	AA
2_06637	AA	AA
2_06638	AA	AA
2_06647	AA	AA
2_06663	AA	AA
2_06669	AA	AA
2_06677	AA	AA
2_06685	AA	AA
2_06695	AA	AA
2_06705	AA	AA
2_06706	AA	AA
2_06713	AA	AA
2_06727	AA	AA
2_06733	AA	AA
2_06734	AA	AA
2_06741	AA	AA
2_06747	AA	AA
2_06748	AA	AA
2_06750	AA	AA
2_06751	AA	AA
2_06757	AA	AA
2_06762	AA	AA
2_06771	AA	AA
2_06773	AA	AA
2_06787	AA	AA
2_06795	AA	AA
2_06808	AA	AA
2_06811	AA	AA
2_06818	AA	AA
2_06820	AA	AA
2_06825	AA	AA
2_06830	AA	AA
2_06842	AA	AA
2_06851	AA	AA
2_06859	AA	AA
2_06862	AA	AA
2_06865	AA	AA
2_06866	AA	AA
2_06867	AA	AA
2_06873	AA	AA
2_06877	AA	AA
2_06882	AA	AA
2_06888	AA	AA
2_06893	AA	AA
2_06904	AA	AA
2_06916	AA	AA
2_06920	AA	AA
2_06921	AA	AA
2_06924	AA	AA
2_06928	AA	AA
2_06931	AA	AA
2_06934	AA	AA
2_06949	AA	AA
2_06951	AA	AA
2_06953	AA	AA
2_06964	AA	AA
2_06965	AA	AA
2_06967	AA	AA
2_06968	AA	AA
2_06970	AA	AA
2_06974	AA	AA
2_06978	AA	AA
2_06981	AA	AA
2_06989	AA	AA
2_06991	AA	AA
2_07000	AA	AA
2_07006	AA	AA
2_07008	AA	AA
2_07011	AA	AA
2_07014	AA	AA
2_07015	AA	AA
2_07018	AA	AA
2_07024	AA	AA
2_07030	AA	AA
2_07034	AA	AA
2_07041	AA	AA
2_07044	AA	AA
2_07055	AA	AA
2_07059	AA	AA
2_07062	AA	AA
2_07069	AA	AA
2_07077	AA	AA
2_07081	AA	AA
2_07084	AA	AA
2_07085	AA	AA
2_07086	AA	AA
2_07090	AA	AA
2_07091	AA	AA
2_07092	AA	AA
2_07094	AA	AA
2_07095	AA	AA
2_07096	AA	AA
2_07108	AA	AA
2_07111	AA	AA
2_07115	AA	AA
2_07117	AA	AA
2_07119	AA	AA
2_07124	AA	AA
2_07130	AA	AA
2_07131	AA	AA
2_07152	AA	AA
2_07153	AA	AA
2_07154	AA	AA
2_07160	AA	AA
2_07167	AA	AA
2_07170	AA	AA
2_07174	AA	AA
2_07175	AA	AA
2_07180	AA	AA
2_07181	AA	AA
2_07183	AA	AA
2_07192	AA	AA
2_07198	AA	AA
2_07211	AA	AA
2_07218	AA	AA
2_07220	AA	AA
2_07243	AA	AA
2_07247	AA	AA
2_07248	AA	AA
2_07254	AA	AA
2_07260	AA	AA
2_07264	AA	AA
2_07270	AA	AA
2_07275	AA	AA
2_07280	AA	AA
2_07282	AA	AA
2_07289	AA	AA
2_07292	AA	AA
2_07298	AA	AA
2_07299	AA	AA
2_07309	AA	AA
2_07311	AA	AA
2_07323	AA	AA
2_07328	AA	AA
2_07338	AA	AA
2_07345	AA	AA
2_07354	AA	AA
2_07364	AA	AA
2_07371	AA	AA
2_07372	AA	AA
2_07375	AA	AA
2_07380	AA	AA
2_07386	AA	AA
2_07387	AA	AA
2_07393	AA	AA
2_07399	AA	AA
2_07400	AA	AA
2_07403	AA	AA
2_07411	AA	AA
2_07412	AA	AA
2_07413	AA	AA
2_07417	AA	AA
2_07419	AA	AA
2_07421	AA	AA
2_07424	AA	AA
2_07433	AA	AA
2_07434	AA	AA
2_07436	AA	AA
2_07441	AA	AA
2_07443	AA	AA
2_07446	AA	AA
2_07448	AA	AA
2_07450	AA	AA
2_07452	AA	AA
2_07455	AA	AA
2_07457	AA	AA
2_07462	AA	AA
2_07468	AA	AA
2_07472	AA	AA
2_07480	AA	AA
2_07483	AA	AA
2_07487	AA	AA
2_07496	AA	AA
2_07498	AA	AA
2_07510	AA	AA
2_07518	AA	AA
2_07519	AA	AA
2_07540	AA	AA
2_07550	AA	AA
2_07552	AA	AA
2_07554	AA	AA
2_07563	AA	AA
2_07567	AA	AA
2_07571	AA	AA
2_07575	AA	AA
2_07581	AA	AA
2_07584	AA	AA
2_07589	AA	AA
2_07590	AA	AA
2_07609	AA	AA
2_07610	AA	AA
2_07611	AA	AA
2_07612	AA	AA
2_07615	AA	AA
2_07617	AA	AA
2_07620	AA	AA
2_07623	AA	AA
2_07629	AA	AA
2_07631	AA	AA
2_07643	AA	AA
2_07644	AA	AA
2_07650	AA	AA
2_07656	AA	AA
2_07658	AA	AA
2_07660	AA	AA
2_07661	AA	AA
2_07664	AA	AA
2_07665	AA	AA
2_07667	AA	AA
2_07676	AA	AA
2_07679	AA	AA
2_07680	AA	AA
2_07688	AA	AA
2_07689	AA	AA
2_07717	AA	AA
2_07719	AA	AA
2_07725	AA	AA
2_07739	AA	AA
2_07748	AA	AA
2_07755	AA	AA
2_07763	AA	AA
2_07764	AA	AA
2_07775	AA	AA
2_07776	AA	AA
2_07777	AA	AA
2_07790	AA	AA
2_07801	AA	AA
2_07802	AA	AA
2_07803	AA	AA
2_07805	AA	AA
2_07807	AA	AA
2_07809	AA	AA
2_07814	AA	AA
2_07823	AA	AA
2_07829	AA	AA
2_07830	AA	AA
2_07831	AA	AA
2_07833	AA	AA
2_07835	AA	AA
[truncated: 46,502 more rows]

## Sheet: Polymorphic SNPs
Data Sheet S3 Genetic comparison between CB46 72-1-3(6) (Resistant) and CB46 Null(5) (Susceptible) cowpea NILs based on marker SNPs.
Number of polymorphic SNPs between the two NILs is highligthed in green
	Resistant	Susceptible
SNP	CB46 72-1-3(6)	CB46 Null(5)		Number of polymorphic SNPs:		966
1_0757	CC	AA
2_01083	CC	AA
2_01532	CC	AA
2_02001	CC	AA
2_02914	CC	AA
2_03746	CC	AA
2_04235	CC	AA
2_05977	CC	AA
2_06503	CC	AA
2_07197	CC	AA
2_08662	CC	AA
2_09389	CC	AA
2_09876	CC	AA
2_10583	CC	AA
2_11089	CC	AA
2_12050	CC	AA
2_13265	CC	AA
2_14002	CC	AA
2_15261	CC	AA
2_17166	CC	AA
2_17279	CC	AA
2_19456	CC	AA
2_21826	CC	AA
2_22211	CC	AA
2_22897	CC	AA
2_23783	CC	AA
2_23784	CC	AA
2_23857	CC	AA
2_24478	CC	AA
2_24609	CC	AA
2_28162	CC	AA
2_28868	CC	AA
2_30502	CC	AA
2_30644	CC	AA
2_30990	CC	AA
2_32243	CC	AA
2_38949	CC	AA
2_40548	CC	AA
2_42190	CC	AA
2_42889	CC	AA
2_43611	CC	AA
2_43890	CC	AA
2_43985	CC	AA
2_46870	CC	AA
2_48608	CC	AA
2_50179	CC	AA
2_51466	CC	AA
2_52145	CC	AA
2_52725	CC	AA
2_52904	CC	AA
2_54491	CC	AA
2_55402	CC	AA
2_55560	CC	AA
1_0043	GG	AA
1_0110	GG	AA
1_1208	GG	AA
1_1236	GG	AA
2_00001	GG	AA
2_00260	GG	AA
2_00600	GG	AA
2_01102	GG	AA
2_01214	GG	AA
2_01547	GG	AA
2_01777	GG	AA
2_02828	GG	AA
2_03061	GG	AA
2_03276	GG	AA
2_03747	GG	AA
2_03815	GG	AA
2_03931	GG	AA
2_04118	GG	AA
2_04387	GG	AA
2_05174	GG	AA
2_05390	GG	AA
2_05519	GG	AA
2_05978	GG	AA
2_06504	GG	AA
2_08591	GG	AA
2_09047	GG	AA
2_09235	GG	AA
2_09879	GG	AA
2_09899	GG	AA
2_10481	GG	AA
2_10549	GG	AA
2_10732	GG	AA
2_11021	GG	AA
2_11290	GG	AA
2_11558	GG	AA
2_12695	GG	AA
2_12785	GG	AA
2_13266	GG	AA
2_13499	GG	AA
2_13574	GG	AA
2_13741	GG	AA
2_14555	GG	AA
2_14576	GG	AA
2_15550	GG	AA
2_16850	GG	AA
2_17858	GG	AA
2_17895	GG	AA
2_18103	GG	AA
2_18109	GG	AA
2_18288	GG	AA
2_18839	GG	AA
2_18941	GG	AA
2_19436	GG	AA
2_19549	GG	AA
2_19600	GG	AA
2_20131	GG	AA
2_21022	GG	AA
2_21346	GG	AA
2_21915	GG	AA
2_22011	GG	AA
2_22273	GG	AA
2_22274	GG	AA
2_22414	GG	AA
2_22720	GG	AA
2_23978	GG	AA
2_24608	GG	AA
2_24649	GG	AA
2_25115	GG	AA
2_26127	GG	AA
2_26627	GG	AA
2_26734	GG	AA
2_28199	GG	AA
2_28551	GG	AA
2_28594	GG	AA
2_29382	GG	AA
2_29488	GG	AA
2_30255	GG	AA
2_31771	GG	AA
2_32328	GG	AA
2_37566	GG	AA
2_37635	GG	AA
2_38192	GG	AA
2_38219	GG	AA
2_39123	GG	AA
2_39345	GG	AA
2_39761	GG	AA
2_39926	GG	AA
2_41687	GG	AA
2_42237	GG	AA
2_42821	GG	AA
2_43490	GG	AA
2_43591	GG	AA
2_43992	GG	AA
2_44111	GG	AA
2_44132	GG	AA
2_44138	GG	AA
2_44621	GG	AA
2_44810	GG	AA
2_45081	GG	AA
2_45403	GG	AA
2_45676	GG	AA
2_45958	GG	AA
2_46044	GG	AA
2_46377	GG	AA
2_46808	GG	AA
2_46983	GG	AA
2_47100	GG	AA
2_47495	GG	AA
2_47860	GG	AA
2_48399	GG	AA
2_48613	GG	AA
2_48756	GG	AA
2_49319	GG	AA
2_49384	GG	AA
2_49621	GG	AA
2_50450	GG	AA
2_50708	GG	AA
2_52209	GG	AA
2_52442	GG	AA
2_52458	GG	AA
2_52702	GG	AA
2_52811	GG	AA
2_53492	GG	AA
2_54158	GG	AA
2_54658	GG	AA
2_55069	GG	AA
2_55601	GG	AA
2_32743	TT	AA
2_33277	TT	AA
2_34748	TT	AA
2_40861	TT	AA
2_47509	TT	AA
2_49941	TT	AA
2_52740	TT	AA
2_41837	AA	AC
2_44608	AA	AG
2_49487	GG	AG
1_0212	AA	CC
1_0702	AA	CC
1_0857	AA	CC
1_2057	AA	CC
2_00406	AA	CC
2_01277	AA	CC
2_01922	AA	CC
2_04119	AA	CC
2_05175	AA	CC
2_05795	AA	CC
2_07196	AA	CC
2_08108	AA	CC
2_09898	AA	CC
2_10550	AA	CC
2_11060	AA	CC
2_12786	AA	CC
2_12906	AA	CC
2_13015	AA	CC
2_13610	AA	CC
2_14943	AA	CC
2_14944	AA	CC
2_15345	AA	CC
2_16766	AA	CC
2_16809	AA	CC
2_17972	AA	CC
2_18707	AA	CC
2_18838	AA	CC
2_19282	AA	CC
2_20589	AA	CC
2_20804	AA	CC
2_21825	AA	CC
2_23664	AA	CC
2_23716	AA	CC
2_23895	AA	CC
2_24114	AA	CC
2_24610	AA	CC
2_25749	AA	CC
2_25822	AA	CC
2_29610	AA	CC
2_30367	AA	CC
2_31512	AA	CC
2_37712	AA	CC
2_37913	AA	CC
2_39359	AA	CC
2_39401	AA	CC
2_40457	AA	CC
2_40474	AA	CC
2_41484	AA	CC
2_41736	AA	CC
2_42690	AA	CC
2_42762	AA	CC
2_42959	AA	CC
2_43508	AA	CC
2_44756	AA	CC
2_45168	AA	CC
2_45763	AA	CC
2_46355	AA	CC
2_46659	AA	CC
2_46856	AA	CC
2_47318	AA	CC
2_47362	AA	CC
2_48615	AA	CC
2_48704	AA	CC
2_49680	AA	CC
2_50097	AA	CC
2_51218	AA	CC
2_51949	AA	CC
2_53013	AA	CC
2_53299	AA	CC
2_53306	AA	CC
2_53862	AA	CC
2_54626	AA	CC
2_55321	AA	CC
2_55575	AA	CC
1_0487	GG	CC
1_0568	GG	CC
1_0867	GG	CC
1_1214	GG	CC
2_32658	GG	CC
2_33955	GG	CC
2_34340	GG	CC
2_48582	GG	CC
2_53046	GG	CC
2_17054	TC	CC
2_32361	TC	CC
2_00258	TT	CC
2_00599	TT	CC
2_00664	TT	CC
2_01101	TT	CC
2_01278	TT	CC
2_01279	TT	CC
2_01479	TT	CC
2_01481	TT	CC
2_02177	TT	CC
2_02915	TT	CC
2_03062	TT	CC
2_03816	TT	CC
2_04016	TT	CC
2_04571	TT	CC
2_04957	TT	CC
2_05007	TT	CC
2_05518	TT	CC
2_05553	TT	CC
2_05770	TT	CC
2_06101	TT	CC
2_07022	TT	CC
2_07087	TT	CC
2_07088	TT	CC
2_07158	TT	CC
2_07848	TT	CC
2_08448	TT	CC
2_08885	TT	CC
2_08984	TT	CC
2_09048	TT	CC
2_09388	TT	CC
2_09766	TT	CC
2_10128	TT	CC
2_10482	TT	CC
2_10823	TT	CC
2_11245	TT	CC
2_11349	TT	CC
2_11351	TT	CC
2_12049	TT	CC
2_12539	TT	CC
2_13740	TT	CC
2_15019	TT	CC
2_15170	TT	CC
2_15391	TT	CC
2_15977	TT	CC
2_16045	TT	CC
2_17167	TT	CC
2_17893	TT	CC
2_17973	TT	CC
2_18110	TT	CC
2_18759	TT	CC
2_18804	TT	CC
2_20564	TT	CC
2_20565	TT	CC
2_21006	TT	CC
2_21232	TT	CC
2_21590	TT	CC
2_21615	TT	CC
2_21868	TT	CC
2_22010	TT	CC
2_22670	TT	CC
2_23547	TT	CC
2_24229	TT	CC
2_24352	TT	CC
2_24755	TT	CC
2_25690	TT	CC
2_25750	TT	CC
2_26035	TT	CC
2_26205	TT	CC
2_26206	TT	CC
2_26829	TT	CC
2_27148	TT	CC
2_27149	TT	CC
2_28478	TT	CC
2_28661	TT	CC
2_28797	TT	CC
2_28831	TT	CC
2_29221	TT	CC
2_30142	TT	CC
2_30328	TT	CC
2_30905	TT	CC
2_30953	TT	CC
2_31043	TT	CC
2_31070	TT	CC
2_32389	TT	CC
2_37078	TT	CC
2_37631	TT	CC
2_37921	TT	CC
2_38264	TT	CC
2_38569	TT	CC
2_39082	TT	CC
2_39083	TT	CC
2_39283	TT	CC
2_39429	TT	CC
2_39477	TT	CC
2_39762	TT	CC
2_39809	TT	CC
2_40327	TT	CC
2_40460	TT	CC
2_40622	TT	CC
2_40634	TT	CC
2_40643	TT	CC
2_40751	TT	CC
2_40914	TT	CC
2_41005	TT	CC
2_41033	TT	CC
2_41066	TT	CC
2_41179	TT	CC
2_41446	TT	CC
2_41537	TT	CC
2_41796	TT	CC
2_41903	TT	CC
2_42126	TT	CC
2_42154	TT	CC
2_42438	TT	CC
2_42454	TT	CC
2_42483	TT	CC
2_43047	TT	CC
2_43077	TT	CC
2_43202	TT	CC
2_43446	TT	CC
2_43709	TT	CC
2_43746	TT	CC
2_43846	TT	CC
2_43847	TT	CC
2_44206	TT	CC
2_44283	TT	CC
2_44524	TT	CC
2_44605	TT	CC
2_44708	TT	CC
2_44800	TT	CC
2_44808	TT	CC
2_45120	TT	CC
2_45196	TT	CC
2_45282	TT	CC
2_45283	TT	CC
2_45333	TT	CC
2_45355	TT	CC
2_46023	TT	CC
2_46218	TT	CC
2_46380	TT	CC
2_46413	TT	CC
2_46416	TT	CC
2_46690	TT	CC
2_46868	TT	CC
2_46901	TT	CC
2_47044	TT	CC
2_47370	TT	CC
2_47692	TT	CC
2_47890	TT	CC
2_48001	TT	CC
2_48084	TT	CC
2_48343	TT	CC
2_48709	TT	CC
2_49041	TT	CC
2_49285	TT	CC
2_49805	TT	CC
2_50007	TT	CC
2_50252	TT	CC
2_50271	TT	CC
2_50284	TT	CC
2_50455	TT	CC
2_50520	TT	CC
2_50580	TT	CC
2_50609	TT	CC
2_51117	TT	CC
2_51134	TT	CC
2_51296	TT	CC
2_51338	TT	CC
2_51475	TT	CC
2_51772	TT	CC
2_52220	TT	CC
2_52251	TT	CC
2_52278	TT	CC
2_52367	TT	CC
2_52369	TT	CC
2_52576	TT	CC
2_52867	TT	CC
2_52884	TT	CC
2_53162	TT	CC
2_53193	TT	CC
2_53454	TT	CC
2_53510	TT	CC
2_53705	TT	CC
2_53820	TT	CC
2_54302	TT	CC
2_54461	TT	CC
2_54488	TT	CC
2_54494	TT	CC
2_54621	TT	CC
2_55098	TT	CC
2_55204	TT	CC
2_55261	TT	CC
1_0096	AA	GG
1_0377	AA	GG
1_0563	AA	GG
1_0574	AA	GG
1_0949	AA	GG
1_0965	AA	GG
1_1390	AA	GG
2_00494	AA	GG
2_00983	AA	GG
2_00984	AA	GG
2_01104	AA	GG
2_01213	AA	GG
2_01611	AA	GG
2_01778	AA	GG
2_01807	AA	GG
2_01883	AA	GG
2_02158	AA	GG
2_02904	AA	GG
2_03009	AA	GG
2_03010	AA	GG
2_03130	AA	GG
2_04015	AA	GG
2_04131	AA	GG
2_04589	AA	GG
2_04958	AA	GG
2_05179	AA	GG
2_05703	AA	GG
2_07023	AA	GG
2_07237	AA	GG
2_08889	AA	GG
2_08986	AA	GG
2_10127	AA	GG
2_11333	AA	GG
2_11419	AA	GG
2_11821	AA	GG
2_11822	AA	GG
2_11951	AA	GG
2_12502	AA	GG
2_12985	AA	GG
2_13016	AA	GG
2_13398	AA	GG
2_13446	AA	GG
2_14032	AA	GG
2_14041	AA	GG
2_14101	AA	GG
2_14215	AA	GG
2_14575	AA	GG
2_15346	AA	GG
2_16663	AA	GG
2_16849	AA	GG
2_17592	AA	GG
2_18082	AA	GG
2_18346	AA	GG
2_18465	AA	GG
2_18563	AA	GG
2_18787	AA	GG
2_19283	AA	GG
2_19455	AA	GG
2_19468	AA	GG
2_19877	AA	GG
2_19908	AA	GG
2_20130	AA	GG
2_20246	AA	GG
2_21233	AA	GG
2_21240	AA	GG
2_21241	AA	GG
2_21345	AA	GG
2_21970	AA	GG
2_22485	AA	GG
2_22579	AA	GG
2_23165	AA	GG
2_23702	AA	GG
2_24351	AA	GG
2_25707	AA	GG
2_26920	AA	GG
2_27132	AA	GG
2_27928	AA	GG
2_28143	AA	GG
2_28697	AA	GG
2_29307	AA	GG
2_31162	AA	GG
2_31337	AA	GG
2_31428	AA	GG
2_31708	AA	GG
2_32107	AA	GG
2_32376	AA	GG
2_35914	AA	GG
2_37532	AA	GG
2_37630	AA	GG
2_37664	AA	GG
2_38031	AA	GG
2_38083	AA	GG
2_38976	AA	GG
2_39128	AA	GG
2_39267	AA	GG
2_39529	AA	GG
2_39565	AA	GG
2_39597	AA	GG
2_39627	AA	GG
2_39859	AA	GG
2_40334	AA	GG
2_40419	AA	GG
2_40569	AA	GG
2_40596	AA	GG
2_40618	AA	GG
2_40952	AA	GG
2_41251	AA	GG
2_41456	AA	GG
2_41510	AA	GG
2_41648	AA	GG
2_41651	AA	GG
2_41735	AA	GG
2_42020	AA	GG
2_42056	AA	GG
2_42119	AA	GG
2_42135	AA	GG
2_42166	AA	GG
2_42200	AA	GG
2_42520	AA	GG
2_42528	AA	GG
2_42536	AA	GG
2_42718	AA	GG
2_42872	AA	GG
2_42922	AA	GG
2_43095	AA	GG
2_43161	AA	GG
2_43199	AA	GG
2_43266	AA	GG
2_43377	AA	GG
2_43919	AA	GG
2_44205	AA	GG
2_44218	AA	GG
2_44286	AA	GG
2_44828	AA	GG
2_44851	AA	GG
2_45022	AA	GG
2_45041	AA	GG
2_45082	AA	GG
2_45115	AA	GG
2_45248	AA	GG
2_45393	AA	GG
2_45405	AA	GG
2_45460	AA	GG
2_45777	AA	GG
2_45823	AA	GG
2_45860	AA	GG
2_46045	AA	GG
2_46159	AA	GG
2_46231	AA	GG
2_46285	AA	GG
2_46554	AA	GG
2_46953	AA	GG
2_47043	AA	GG
2_47055	AA	GG
2_47134	AA	GG
2_47138	AA	GG
2_47178	AA	GG
2_47438	AA	GG
2_47878	AA	GG
2_47966	AA	GG
2_48043	AA	GG
2_48054	AA	GG
2_48109	AA	GG
2_48130	AA	GG
2_48199	AA	GG
2_48233	AA	GG
2_48241	AA	GG
2_48654	AA	GG
2_48667	AA	GG
2_48678	AA	GG
2_48767	AA	GG
2_48798	AA	GG
2_48958	AA	GG
2_48962	AA	GG
2_49345	AA	GG
2_49395	AA	GG
2_49448	AA	GG
2_49592	AA	GG
2_49710	AA	GG
2_49738	AA	GG
2_49754	AA	GG
2_50009	AA	GG
2_50023	AA	GG
2_50063	AA	GG
2_50333	AA	GG
2_50517	AA	GG
2_50690	AA	GG
2_50726	AA	GG
2_50907	AA	GG
2_51361	AA	GG
2_51864	AA	GG
2_52119	AA	GG
2_52163	AA	GG
2_52233	AA	GG
2_52683	AA	GG
2_52794	AA	GG
2_53210	AA	GG
2_53313	AA	GG
2_53625	AA	GG
2_53760	AA	GG
2_53773	AA	GG
2_54059	AA	GG
2_54064	AA	GG
2_54611	AA	GG
2_54675	AA	GG
2_54835	AA	GG
2_54896	AA	GG
2_54933	AA	GG
2_55088	AA	GG
2_55285	AA	GG
2_55315	AA	GG
2_55326	AA	GG
2_55376	AA	GG
2_55379	AA	GG
2_32346	AG	GG
1_0246	CC	GG
2_32690	CC	GG
2_33287	CC	GG
2_33311	CC	GG
2_34248	CC	GG
2_46223	CC	GG
2_53245	GC	GG
2_47857	TG	GG
2_00408	TT	GG
2_01982	TT	GG
2_02870	TT	GG
2_05288	TT	GG
2_05554	TT	GG
2_06399	TT	GG
2_07813	TT	GG
2_08592	TT	GG
2_09236	TT	GG
2_11554	TT	GG
2_12984	TT	GG
2_13426	TT	GG
2_13573	TT	GG
2_14947	TT	GG
2_15260	TT	GG
2_16077	TT	GG
2_17020	TT	GG
2_17593	TT	GG
2_18624	TT	GG
2_19876	TT	GG
2_21486	TT	GG
2_21841	TT	GG
2_23654	TT	GG
2_23856	TT	GG
2_24754	TT	GG
2_25914	TT	GG
2_26628	TT	GG
2_27840	TT	GG
2_30930	TT	GG
2_31363	TT	GG
2_39858	TT	GG
2_41091	TT	GG
2_41330	TT	GG
2_41502	TT	GG
2_41820	TT	GG
2_42065	TT	GG
2_42808	TT	GG
2_43936	TT	GG
2_45792	TT	GG
2_45793	TT	GG
2_46382	TT	GG
2_46523	TT	GG
2_46602	TT	GG
2_47788	TT	GG
2_52176	TT	GG
2_53150	TT	GG
2_54214	TT	GG
2_54899	TT	GG
2_51884	CC	TC
2_42754	TT	TC
2_41062	GG	TG
1_1417	AA	TT
2_32870	AA	TT
2_32937	AA	TT
2_33620	AA	TT
2_33647	AA	TT
2_33799	AA	TT
2_34249	AA	TT
2_34454	AA	TT
2_34666	AA	TT
2_00257	CC	TT
2_00407	CC	TT
2_00493	CC	TT
2_00697	CC	TT
2_01084	CC	TT
2_01533	CC	TT
2_01884	CC	TT
2_02159	CC	TT
2_02499	CC	TT
2_02620	CC	TT
2_02861	CC	TT
2_03093	CC	TT
2_03485	CC	TT
2_05008	CC	TT
2_05295	CC	TT
2_05693	CC	TT
2_06178	CC	TT
2_06398	CC	TT
2_06411	CC	TT
2_06769	CC	TT
2_06792	CC	TT
2_08027	CC	TT
2_08661	CC	TT
2_09057	CC	TT
2_10143	CC	TT
2_10501	CC	TT
2_10985	CC	TT
2_11246	CC	TT
2_11261	CC	TT
2_11262	CC	TT
2_11284	CC	TT
2_11289	CC	TT
2_11350	CC	TT
2_12541	CC	TT
2_13064	CC	TT
2_13855	CC	TT
2_14102	CC	TT
2_14312	CC	TT
2_15390	CC	TT
2_16308	CC	TT
2_16810	CC	TT
2_16853	CC	TT
2_17492	CC	TT
2_17717	CC	TT
2_17799	CC	TT
2_18091	CC	TT
2_18339	CC	TT
2_18369	CC	TT
2_18940	CC	TT
2_19443	CC	TT
2_20220	CC	TT
2_20374	CC	TT
2_20590	CC	TT
2_20803	CC	TT
2_21005	CC	TT
2_21050	CC	TT
2_21130	CC	TT
2_21217	CC	TT
2_21218	CC	TT
2_21485	CC	TT
2_21616	CC	TT
2_21709	CC	TT
2_21869	CC	TT
2_21969	CC	TT
2_22210	CC	TT
2_22433	CC	TT
2_22451	CC	TT
2_22486	CC	TT
2_22580	CC	TT
2_23193	CC	TT
2_23370	CC	TT
2_23781	CC	TT
2_23782	CC	TT
2_24495	CC	TT
2_24823	CC	TT
2_25375	CC	TT
2_26151	CC	TT
2_26835	CC	TT
2_26864	CC	TT
2_26921	CC	TT
2_27113	CC	TT
2_27131	CC	TT
2_27378	CC	TT
2_27872	CC	TT
2_28528	CC	TT
2_28680	CC	TT
2_29125	CC	TT
2_29309	CC	TT
2_29383	CC	TT
2_29690	CC	TT
2_30403	CC	TT
2_30500	CC	TT
2_30501	CC	TT
2_31909	CC	TT
2_37079	CC	TT
2_37577	CC	TT
2_37670	CC	TT
2_39516	CC	TT
2_39687	CC	TT
2_40205	CC	TT
2_40290	CC	TT
2_40659	CC	TT
2_40916	CC	TT
2_40940	CC	TT
2_41160	CC	TT
2_41174	CC	TT
2_41664	CC	TT
2_41865	CC	TT
2_41921	CC	TT
2_42021	CC	TT
2_42313	CC	TT
2_42570	CC	TT
2_42810	CC	TT
2_43252	CC	TT
2_43705	CC	TT
2_43824	CC	TT
2_43897	CC	TT
2_44084	CC	TT
2_44403	CC	TT
2_44543	CC	TT
2_44647	CC	TT
2_45160	CC	TT
2_45426	CC	TT
2_45458	CC	TT
2_45490	CC	TT
2_45508	CC	TT
2_45588	CC	TT
2_46284	CC	TT
2_46472	CC	TT
2_47365	CC	TT
2_47408	CC	TT
2_47791	CC	TT
2_47935	CC	TT
2_48070	CC	TT
2_48494	CC	TT
2_48662	CC	TT
2_48802	CC	TT
2_48990	CC	TT
2_49192	CC	TT
2_49229	CC	TT
2_49299	CC	TT
2_49744	CC	TT
2_49877	CC	TT
2_49946	CC	TT
2_49949	CC	TT
2_50105	CC	TT
2_50446	CC	TT
2_50954	CC	TT
2_52430	CC	TT
2_52770	CC	TT
2_52803	CC	TT
2_53603	CC	TT
2_53633	CC	TT
2_53787	CC	TT
2_53999	CC	TT
2_54682	CC	TT
2_54849	CC	TT
2_54888	CC	TT
2_55518	CC	TT
2_55535	CC	TT
2_00002	GG	TT
2_00003	GG	TT
2_00663	GG	TT
2_01546	GG	TT
2_01586	GG	TT
2_02827	GG	TT
2_03092	GG	TT
2_03275	GG	TT
2_04097	GG	TT
2_05651	GG	TT
2_05691	GG	TT
2_06768	GG	TT
2_08744	GG	TT
2_09283	GG	TT
2_10822	GG	TT
2_11022	GG	TT
2_11557	GG	TT
2_11950	GG	TT
2_13445	GG	TT
2_14590	GG	TT
2_16664	GG	TT
2_17716	GG	TT
2_17869	GG	TT
2_19641	GG	TT
2_22581	GG	TT
2_23156	GG	TT
2_23166	GG	TT
2_23717	GG	TT
2_24115	GG	TT
2_24581	GG	TT
2_25116	GG	TT
2_25329	GG	TT
2_28595	GG	TT
2_28681	GG	TT
2_28897	GG	TT
2_29161	GG	TT
2_31447	GG	TT
2_38231	GG	TT
2_39050	GG	TT
2_39286	GG	TT
2_40433	GG	TT
2_40619	GG	TT
2_41045	GG	TT
2_42100	GG	TT
2_43545	GG	TT
2_44558	GG	TT
2_46204	GG	TT
2_47309	GG	TT
2_47417	GG	TT
2_49445	GG	TT
2_51020	GG	TT
2_51253	GG	TT
2_51926	GG	TT
2_53693	GG	TT
2_54125	GG	TT
2_54932	GG	TT

## Sheet: QTLs
Data Sheet S3. Genetic comparison between CB46 72-1-3(6) (Resistant) and CB46 Null(5) (Susceptible) cowpea NILs based on marker SNPs.
SNP markers and consesus genetic maps were based on Munoz-Amatriain et al. 2017
QRk-vu9.1 region mapped using 524B x IT84S-2049 RIL population is highlighted in red
QRk-vu11.1 region mapped by Huynh et al. (2016) is highlighted in yellow
		Resistant	Susceptible
	SNP	CB46 72-1-3(6)	CB46 Null(5)	LG	CM*		*Consensus map position
	2_17054	TC	CC	1	2.19355
	2_44608	AA	AG	4	14.8818
	2_32361	TC	CC	4	43.0909
	2_47857	TG	GG	8	3.41624
	2_01083	CC	AA	9	4.04839
	2_01214	GG	AA	9	4.04839
	2_39926	GG	AA	9	4.04839
	2_46377	GG	AA	9	4.04839
	2_34748	TT	AA	9	4.04839
	2_11060	AA	CC	9	4.04839
	2_45168	AA	CC	9	4.04839
	2_11351	TT	CC	9	4.04839
	2_24229	TT	CC	9	4.04839
	2_30905	TT	CC	9	4.04839
	2_30953	TT	CC	9	4.04839
	2_54488	TT	CC	9	4.04839
	2_01213	AA	GG	9	4.04839
	2_02158	AA	GG	9	4.04839
	2_12985	AA	GG	9	4.04839
	2_16663	AA	GG	9	4.04839
	2_26920	AA	GG	9	4.04839
	2_27132	AA	GG	9	4.04839
	2_12984	TT	GG	9	4.04839
	2_14947	TT	GG	9	4.04839
	2_32870	AA	TT	9	4.04839
	2_33620	AA	TT	9	4.04839
	2_01084	CC	TT	9	4.04839
	2_02159	CC	TT	9	4.04839
	2_05295	CC	TT	9	4.04839
	2_06178	CC	TT	9	4.04839
	2_11350	CC	TT	9	4.04839
	2_14312	CC	TT	9	4.04839
	2_26921	CC	TT	9	4.04839
	2_27131	CC	TT	9	4.04839
	2_27872	CC	TT	9	4.04839
	2_16664	GG	TT	9	4.04839
	2_52209	GG	AA	9	4.53763
	2_28897	GG	TT	9	4.53763
	2_46472	CC	TT	9	6.01613
	2_31909	CC	TT	9	6.27419
	2_09389	CC	AA	9	7.0914
	2_28143	AA	GG	9	7.0914
	2_02828	GG	AA	9	7.0914
	2_09899	GG	AA	9	7.0914
	2_14576	GG	AA	9	7.0914
	2_18941	GG	AA	9	7.0914
	2_50708	GG	AA	9	7.0914
	2_01277	AA	CC	9	7.0914
	2_09898	AA	CC	9	7.0914
	2_20804	AA	CC	9	7.0914
	2_29610	AA	CC	9	7.0914
	2_30367	AA	CC	9	7.0914
	2_51218	AA	CC	9	7.0914
	2_01278	TT	CC	9	7.0914
	2_01279	TT	CC	9	7.0914
	2_01479	TT	CC	9	7.0914
	2_10823	TT	CC	9	7.0914
	2_29221	TT	CC	9	7.0914
	1_0965	AA	GG	9	7.0914
	2_14041	AA	GG	9	7.0914
	2_14575	AA	GG	9	7.0914
	2_09388	TT	CC	9	7.3172
	1_1208	GG	AA	9	7.54301
	2_21022	GG	AA	9	7.54301
	2_31363	TT	GG	9	7.54301
	2_08108	AA	CC	9	8.01075
	2_28661	TT	CC	9	8.01075
	2_32389	TT	CC	9	8.01075
	2_00494	AA	GG	9	8.01075
	1_0246	CC	GG	9	8.01075
	2_23978	GG	AA	9	8.01075
	2_26127	GG	AA	9	8.01075
	2_18707	AA	CC	9	8.01075
	1_0867	GG	CC	9	8.01075
	2_00664	TT	CC	9	8.01075
	2_05007	TT	CC	9	8.01075
	2_16045	TT	CC	9	8.01075
	2_21233	AA	GG	9	8.52688
	2_19641	GG	TT	9	8.52688
	2_05977	CC	AA	9	8.52688
	2_13265	CC	AA	9	8.52688
	2_19456	CC	AA	9	8.52688
	2_24609	CC	AA	9	8.52688
	2_28868	CC	AA	9	8.52688
	2_30990	CC	AA	9	8.52688
	2_03815	GG	AA	9	8.52688
	2_05390	GG	AA	9	8.52688
	2_05978	GG	AA	9	8.52688
	2_11021	GG	AA	9	8.52688
	2_11558	GG	AA	9	8.52688
	2_13266	GG	AA	9	8.52688
	2_22011	GG	AA	9	8.52688
	2_24608	GG	AA	9	8.52688
	2_26734	GG	AA	9	8.52688
	2_00406	AA	CC	9	8.52688
	2_14943	AA	CC	9	8.52688
	2_14944	AA	CC	9	8.52688
	2_24610	AA	CC	9	8.52688
	1_0487	GG	CC	9	8.52688
	1_0568	GG	CC	9	8.52688
	2_03816	TT	CC	9	8.52688
	2_04957	TT	CC	9	8.52688
	2_21232	TT	CC	9	8.52688
	2_22010	TT	CC	9	8.52688
	2_24352	TT	CC	9	8.52688
	2_28797	TT	CC	9	8.52688
	1_0949	AA	GG	9	8.52688
	2_04958	AA	GG	9	8.52688
	2_11333	AA	GG	9	8.52688
	1_0857	AA	CC	9	8.53226
	2_05703	AA	GG	9	8.53226
	2_14215	AA	GG	9	8.53226
	2_26835	CC	TT	9	8.53226
	2_01481	TT	CC	9	9
	2_01532	CC	AA	9	9.79
	2_24649	GG	AA	9	9.79032
	2_49941	TT	AA	9	9.79032
	2_47370	TT	CC	9	9.79032
	2_31428	AA	GG	9	9.79032
	2_00493	CC	TT	9	9.79032
	2_02499	CC	TT	9	9.79032
	2_50954	CC	TT	9	9.79032
	2_00003	GG	TT	9	9.79032
	2_51253	GG	TT	9	9.79032
	2_01533	CC	TT	9	10.1129
	2_26151	CC	TT	9	10.172
	2_29690	CC	TT	9	10.172
	2_28551	GG	AA	9	10.3978
	2_32743	TT	AA	9	10.3978
	2_32658	GG	CC	9	10.3978
	2_42922	AA	GG	9	10.3978
	2_33799	AA	TT	9	10.3978
	2_08027	CC	TT	9	10.3978
	2_05553	TT	CC	9	10.3978
	2_12695	GG	AA	9	10.6129
	1_0377	AA	GG	9	10.8118
	2_01586	GG	TT	9	10.8118
	2_00258	TT	CC	9	10.8118
	2_02177	TT	CC	9	10.8118
	2_11349	TT	CC	9	10.8118
	2_08889	AA	GG	9	11
	1_1236	GG	AA	9	11.4032
	2_18103	GG	AA	9	11.4032
	2_16766	AA	CC	9	11.4032
	2_09283	GG	TT	9	11.4032
	2_37078	TT	CC	9	11.4032
	2_32346	AG	GG	10	42.3736
	2_23895	AA	CC	11	0
	2_01807	AA	GG	11	0
	2_03931	GG	AA	11	1.40611
	2_14555	GG	AA	11	1.40611
	1_0702	AA	CC	11	1.40611
	2_01883	AA	GG	11	1.40611
	2_54675	AA	GG	11	1.40611
	2_21486	TT	GG	11	1.40611
	2_01884	CC	TT	11	1.40611
	2_13064	CC	TT	11	1.40611
	2_21485	CC	TT	11	1.40611
	2_11284	CC	TT	11	1.58515
	2_13446	AA	GG	11	1.87336
	2_32107	AA	GG	11	1.87336
	2_13445	GG	TT	11	1.87336
	2_20131	GG	AA	11	2.24017
	2_20130	AA	GG	11	2.24017
	2_22897	CC	AA	11	2.24017
	2_09235	GG	AA	11	2.24017
	2_16850	GG	AA	11	2.24017
	2_22273	GG	AA	11	2.24017
	2_22274	GG	AA	11	2.24017
	2_30255	GG	AA	11	2.24017
	2_31771	GG	AA	11	2.24017
	2_31512	AA	CC	11	2.24017
	2_28831	TT	CC	11	2.24017
	2_11419	AA	GG	11	2.24017
	2_16849	AA	GG	11	2.24017
	2_32328	GG	AA	11	2.42358
	2_22670	TT	CC	11	2.42358
	2_04387	GG	AA	11	2.60699
	2_39050	GG	TT	11	2.81659
	2_21346	GG	AA	11	2.98253
	2_21345	AA	GG	11	2.98253
	2_31447	GG	TT	11	2.98253
	2_31070	TT	CC	11	3.0262
	2_23857	CC	AA	11	3.70742
	2_03061	GG	AA	11	3.70742
	2_03062	TT	CC	11	3.70742
	2_48709	TT	CC	11	3.70742
	2_23856	TT	GG	11	3.70742
	2_21709	CC	TT	11	3.70742
	2_52811	GG	AA	11	3.70742
	2_30328	TT	CC	11	3.70742
	2_31043	TT	CC	11	3.70742
	2_18339	CC	TT	11	3.88646
	2_05651	GG	TT	11	4.09607
	2_44828	AA	GG	11	12.4192
	2_41865	CC	TT	11	12.7467
	2_12502	AA	GG	11	12.9258
	2_23783	CC	AA	11	13.524
	2_23784	CC	AA	11	13.524
	2_43611	CC	AA	11	13.524
	2_13574	GG	AA	11	13.524
	2_45676	GG	AA	11	13.524
	2_41736	AA	CC	11	13.524
	2_30142	TT	CC	11	13.524
	2_45120	TT	CC	11	13.524
	2_13573	TT	GG	11	13.524
	2_05693	CC	TT	11	13.524
	2_06769	CC	TT	11	13.524
	2_06792	CC	TT	11	13.524
	2_10985	CC	TT	11	13.524
	2_23782	CC	TT	11	13.524
	2_05691	GG	TT	11	13.524
	2_48667	AA	GG	11	13.8996
	2_17895	GG	AA	11	14.0786
	2_08885	TT	CC	11	14.0786
	2_17893	TT	CC	11	14.0786
	2_02904	AA	GG	11	14.0786
	2_53999	CC	TT	11	14.0786
	2_05174	GG	AA	11	14.8253
	2_05179	AA	GG	11	14.8253
	1_0757	CC	AA	11	15.1135
	2_02914	CC	AA	11	15.1135
	2_10583	CC	AA	11	15.1135
	2_01102	GG	AA	11	15.1135
	2_10549	GG	AA	11	15.1135
	2_18288	GG	AA	11	15.1135
	2_49621	GG	AA	11	15.1135
	2_52740	TT	AA	11	15.1135
	2_05175	AA	CC	11	15.1135
	2_10550	AA	CC	11	15.1135
	2_42690	AA	CC	11	15.1135
	2_33955	GG	CC	11	15.1135
	2_01101	TT	CC	11	15.1135
	2_02915	TT	CC	11	15.1135
	2_15391	TT	CC	11	15.1135
	2_15977	TT	CC	11	15.1135
	2_23547	TT	CC	11	15.1135
	2_07237	AA	GG	11	15.1135
	2_28697	AA	GG	11	15.1135
	2_05288	TT	GG	11	15.1135
	2_30930	TT	GG	11	15.1135
	2_15390	CC	TT	11	15.1135
	2_23781	CC	TT	11	15.1135
	2_42021	CC	TT	11	15.1135
	2_48070	CC	TT	11	15.1135
	2_49946	CC	TT	11	15.1135
	2_06768	GG	TT	11	15.1135
	2_29161	GG	TT	11	15.1135
	2_23716	AA	CC	11	15.2795
	2_15170	TT	CC	11	15.2795
	2_20564	TT	CC	11	15.2795
	2_20565	TT	CC	11	15.2795
	1_1390	AA	GG	11	15.2795
	2_01104	AA	GG	11	15.2795
	2_14590	GG	TT	11	15.2795
	2_23717	GG	TT	11	15.2795
	2_19443	CC	TT	11	15.5109
	2_21826	CC	AA	11	16.4323
	2_30502	CC	AA	11	16.4323
	2_05795	AA	CC	11	16.4323
	2_21825	AA	CC	11	16.4323
	2_07022	TT	CC	11	16.4323
	2_53820	TT	CC	11	16.4323
	2_07023	AA	GG	11	16.4323
	2_18346	AA	GG	11	16.4323
	2_55379	AA	GG	11	16.4323
	2_34248	CC	GG	11	16.4323
	2_41091	TT	GG	11	16.4323
	2_34249	AA	TT	11	16.4323
	2_17492	CC	TT	11	16.4323
	2_29125	CC	TT	11	16.4323
	2_30500	CC	TT	11	16.4323
	2_30501	CC	TT	11	16.4323
	2_24823	CC	TT	11	17.2009
	2_04235	CC	AA	11	20.3144
	2_42020	AA	GG	11	20.6419
	2_52725	CC	AA	11	21.524
	2_45777	AA	GG	11	21.524
	2_53633	CC	TT	11	21.524
	2_55560	CC	AA	11	21.7162
	2_01982	TT	GG	11	21.9039
	2_06503	CC	AA	11	22.3013
	2_06504	GG	AA	11	22.3013
	2_34340	GG	CC	11	22.3013
	2_08984	TT	CC	11	22.3013
	2_27148	TT	CC	11	22.3013
	2_27149	TT	CC	11	22.3013
	2_17279	CC	AA	11	22.4847
	2_49384	GG	AA	11	22.4847
	2_25749	AA	CC	11	22.4847
	2_25750	TT	CC	11	22.4847
	2_39565	AA	GG	11	22.4847
	2_45823	AA	GG	11	22.4847
	2_25375	CC	TT	11	22.4847
	2_04571	TT	CC	11	22.6725
	2_22433	CC	TT	11	24.0306
	2_15345	AA	CC	11	24.7817
	2_07848	TT	CC	11	24.7817
	2_11245	TT	CC	11	24.7817
	2_15346	AA	GG	11	24.7817
	2_10143	CC	TT	11	24.7817
	2_11246	CC	TT	11	24.7817
	2_55535	CC	TT	11	24.7817
	2_50907	AA	GG	11	26.0349
	2_39687	CC	TT	11	26.0349
	2_21130	CC	TT	11	26.4541
	2_08662	CC	AA	11	26.6332
	2_48608	CC	AA	11	26.6332
	2_05519	GG	AA	11	26.6332
	2_26627	GG	AA	11	26.6332
	2_45081	GG	AA	11	26.6332
	2_48756	GG	AA	11	26.6332
	2_16809	AA	CC	11	26.6332
	2_39359	AA	CC	11	26.6332
	2_05518	TT	CC	11	26.6332
	2_00983	AA	GG	11	26.6332
	2_00984	AA	GG	11	26.6332
	2_14032	AA	GG	11	26.6332
	2_23702	AA	GG	11	26.6332
	2_41510	AA	GG	11	26.6332
	2_42536	AA	GG	11	26.6332
	2_47878	AA	GG	11	26.6332
	2_50726	AA	GG	11	26.6332
	2_51864	AA	GG	11	26.6332
	2_54064	AA	GG	11	26.6332
	2_26628	TT	GG	11	26.6332
	2_08661	CC	TT	11	26.6332
	2_13855	CC	TT	11	26.6332
	2_16810	CC	TT	11	26.6332
	2_21050	CC	TT	11	26.6332
	2_41664	CC	TT	11	26.6332
	2_45508	CC	TT	11	26.6332
	2_23156	GG	TT	11	26.6332
	2_39286	GG	TT	11	26.6332
	2_46808	GG	AA	11	26.7991
	2_19283	AA	GG	11	26.7991
	2_38976	AA	GG	11	26.7991
	2_42135	AA	GG	11	26.7991
	2_48054	AA	GG	11	26.7991
	2_55285	AA	GG	11	26.7991
	2_49877	CC	TT	11	26.7991
	2_44558	GG	TT	11	26.7991
	2_49445	GG	TT	11	26.7991
	2_07197	CC	AA	11	26.9782
	2_38949	CC	AA	11	26.9782
	2_43890	CC	AA	11	26.9782
	2_52145	CC	AA	11	26.9782
	2_18109	GG	AA	11	26.9782
	2_28199	GG	AA	11	26.9782
	2_39345	GG	AA	11	26.9782
	2_45403	GG	AA	11	26.9782
	2_07196	AA	CC	11	26.9782
	2_18838	AA	CC	11	26.9782
	2_42762	AA	CC	11	26.9782
	2_43508	AA	CC	11	26.9782
	2_53013	AA	CC	11	26.9782
	2_54626	AA	CC	11	26.9782
	2_06101	TT	CC	11	26.9782
	2_07087	TT	CC	11	26.9782
	2_07088	TT	CC	11	26.9782
	2_07158	TT	CC	11	26.9782
	2_09048	TT	CC	11	26.9782
	2_09766	TT	CC	11	26.9782
	2_15019	TT	CC	11	26.9782
	2_18110	TT	CC	11	26.9782
	2_21006	TT	CC	11	26.9782
	2_21868	TT	CC	11	26.9782
	2_26035	TT	CC	11	26.9782
	2_39083	TT	CC	11	26.9782
	2_42438	TT	CC	11	26.9782
	2_42483	TT	CC	11	26.9782
	2_43077	TT	CC	11	26.9782
	2_43446	TT	CC	11	26.9782
	2_43847	TT	CC	11	26.9782
	2_44206	TT	CC	11	26.9782
	2_46218	TT	CC	11	26.9782
	2_46690	TT	CC	11	26.9782
	2_48084	TT	CC	11	26.9782
	2_49041	TT	CC	11	26.9782
	2_50007	TT	CC	11	26.9782
	2_54302	TT	CC	11	26.9782
	2_55098	TT	CC	11	26.9782
	2_37532	AA	GG	11	26.9782
	2_40334	AA	GG	11	26.9782
	2_40596	AA	GG	11	26.9782
	2_42528	AA	GG	11	26.9782
	2_42872	AA	GG	11	26.9782
	2_43095	AA	GG	11	26.9782
	2_43919	AA	GG	11	26.9782
	2_44218	AA	GG	11	26.9782
	2_46159	AA	GG	11	26.9782
	2_46554	AA	GG	11	26.9782
	2_52794	AA	GG	11	26.9782
	2_54933	AA	GG	11	26.9782
	2_55326	AA	GG	11	26.9782
	2_32690	CC	GG	11	26.9782
	2_39858	TT	GG	11	26.9782
	2_41820	TT	GG	11	26.9782
	2_54214	TT	GG	11	26.9782
	2_02620	CC	TT	11	26.9782
	2_11261	CC	TT	11	26.9782
	2_11262	CC	TT	11	26.9782
	2_21005	CC	TT	11	26.9782
	2_40916	CC	TT	11	26.9782
	2_45160	CC	TT	11	26.9782
	2_45426	CC	TT	11	26.9782
	2_47791	CC	TT	11	26.9782
	2_48802	CC	TT	11	26.9782
	2_49229	CC	TT	11	26.9782
	2_52430	CC	TT	11	26.9782
	2_54888	CC	TT	11	26.9782
	2_11950	GG	TT	11	26.9782
	2_40433	GG	TT	11	26.9782
	2_47417	GG	TT	11	26.9782
	2_11089	CC	AA	11	27.1616
	2_22211	CC	AA	11	27.1616
	2_24478	CC	AA	11	27.1616
	2_28162	CC	AA	11	27.1616
	2_46870	CC	AA	11	27.1616
	2_51466	CC	AA	11	27.1616
	1_0043	GG	AA	11	27.1616
	1_0110	GG	AA	11	27.1616
	2_00001	GG	AA	11	27.1616
	2_03276	GG	AA	11	27.1616
	2_08591	GG	AA	11	27.1616
	2_09047	GG	AA	11	27.1616
	2_09879	GG	AA	11	27.1616
	2_10732	GG	AA	11	27.1616
	2_13499	GG	AA	11	27.1616
	2_18839	GG	AA	11	27.1616
	2_19549	GG	AA	11	27.1616
	2_22720	GG	AA	11	27.1616
	2_25115	GG	AA	11	27.1616
	2_29382	GG	AA	11	27.1616
	2_37635	GG	AA	11	27.1616
	2_38192	GG	AA	11	27.1616
	2_38219	GG	AA	11	27.1616
	2_39123	GG	AA	11	27.1616
	2_42237	GG	AA	11	27.1616
	2_43490	GG	AA	11	27.1616
	2_43591	GG	AA	11	27.1616
	2_44132	GG	AA	11	27.1616
	2_44810	GG	AA	11	27.1616
	2_45958	GG	AA	11	27.1616
	2_46044	GG	AA	11	27.1616
	2_47100	GG	AA	11	27.1616
	2_47860	GG	AA	11	27.1616
	2_52442	GG	AA	11	27.1616
	2_53492	GG	AA	11	27.1616
	2_40861	TT	AA	11	27.1616
	2_47509	TT	AA	11	27.1616
	2_13015	AA	CC	11	27.1616
	2_17972	AA	CC	11	27.1616
	2_19282	AA	CC	11	27.1616
	2_20589	AA	CC	11	27.1616
	2_23664	AA	CC	11	27.1616
	2_24114	AA	CC	11	27.1616
	2_37913	AA	CC	11	27.1616
	2_39401	AA	CC	11	27.1616
	2_42959	AA	CC	11	27.1616
	2_45763	AA	CC	11	27.1616
	2_46355	AA	CC	11	27.1616
	2_46659	AA	CC	11	27.1616
	2_47318	AA	CC	11	27.1616
	2_48615	AA	CC	11	27.1616
	2_49680	AA	CC	11	27.1616
	1_1214	GG	CC	11	27.1616
	2_05770	TT	CC	11	27.1616
	2_12539	TT	CC	11	27.1616
	2_17973	TT	CC	11	27.1616
	2_18804	TT	CC	11	27.1616
	2_24755	TT	CC	11	27.1616
	2_25690	TT	CC	11	27.1616
	2_39082	TT	CC	11	27.1616
	2_40327	TT	CC	11	27.1616
	2_40622	TT	CC	11	27.1616
	2_40643	TT	CC	11	27.1616
	2_40914	TT	CC	11	27.1616
	2_41033	TT	CC	11	27.1616
	2_41179	TT	CC	11	27.1616
	2_42154	TT	CC	11	27.1616
	2_42454	TT	CC	11	27.1616
	2_45333	TT	CC	11	27.1616
	2_47692	TT	CC	11	27.1616
	2_47890	TT	CC	11	27.1616
	2_50252	TT	CC	11	27.1616
	2_50271	TT	CC	11	27.1616
	2_50284	TT	CC	11	27.1616
	2_50455	TT	CC	11	27.1616
	2_50520	TT	CC	11	27.1616
	2_50609	TT	CC	11	27.1616
	2_51475	TT	CC	11	27.1616
	2_52278	TT	CC	11	27.1616
	2_52884	TT	CC	11	27.1616
	2_54461	TT	CC	11	27.1616
	2_54494	TT	CC	11	27.1616
	2_55204	TT	CC	11	27.1616
	1_0096	AA	GG	11	27.1616
	1_0563	AA	GG	11	27.1616
	2_01611	AA	GG	11	27.1616
	2_11821	AA	GG	11	27.1616
	2_11822	AA	GG	11	27.1616
	2_11951	AA	GG	11	27.1616
	2_13016	AA	GG	11	27.1616
	2_17592	AA	GG	11	27.1616
	2_18465	AA	GG	11	27.1616
	2_29307	AA	GG	11	27.1616
	2_31162	AA	GG	11	27.1616
	2_35914	AA	GG	11	27.1616
	2_38031	AA	GG	11	27.1616
	2_39128	AA	GG	11	27.1616
	2_40419	AA	GG	11	27.1616
	2_40569	AA	GG	11	27.1616
	2_40618	AA	GG	11	27.1616
	2_41735	AA	GG	11	27.1616
	2_42056	AA	GG	11	27.1616
	2_42119	AA	GG	11	27.1616
	2_43161	AA	GG	11	27.1616
	2_43377	AA	GG	11	27.1616
	2_45041	AA	GG	11	27.1616
	2_45082	AA	GG	11	27.1616
	2_45248	AA	GG	11	27.1616
	2_45405	AA	GG	11	27.1616
	2_45860	AA	GG	11	27.1616
	2_46045	AA	GG	11	27.1616
	2_46953	AA	GG	11	27.1616
	2_47043	AA	GG	11	27.1616
	2_47055	AA	GG	11	27.1616
	2_48130	AA	GG	11	27.1616
	2_48241	AA	GG	11	27.1616
	2_48678	AA	GG	11	27.1616
	2_48767	AA	GG	11	27.1616
	2_48958	AA	GG	11	27.1616
	2_49448	AA	GG	11	27.1616
	2_49592	AA	GG	11	27.1616
	2_49710	AA	GG	11	27.1616
	2_49754	AA	GG	11	27.1616
	2_50333	AA	GG	11	27.1616
	2_50517	AA	GG	11	27.1616
	2_52119	AA	GG	11	27.1616
	2_53625	AA	GG	11	27.1616
	2_54611	AA	GG	11	27.1616
	2_46223	CC	GG	11	27.1616
	2_08592	TT	GG	11	27.1616
	2_17593	TT	GG	11	27.1616
	2_18624	TT	GG	11	27.1616
	2_24754	TT	GG	11	27.1616
	2_25914	TT	GG	11	27.1616
	2_42065	TT	GG	11	27.1616
	2_43936	TT	GG	11	27.1616
	2_45792	TT	GG	11	27.1616
	2_45793	TT	GG	11	27.1616
	2_46523	TT	GG	11	27.1616
	2_46602	TT	GG	11	27.1616
	2_52176	TT	GG	11	27.1616
	2_54899	TT	GG	11	27.1616
	1_1417	AA	TT	11	27.1616
	2_09057	CC	TT	11	27.1616
	2_12541	CC	TT	11	27.1616
	2_18091	CC	TT	11	27.1616
	2_20590	CC	TT	11	27.1616
	2_21217	CC	TT	11	27.1616
	2_21218	CC	TT	11	27.1616
	2_21869	CC	TT	11	27.1616
	2_22210	CC	TT	11	27.1616
	2_26864	CC	TT	11	27.1616
	2_27378	CC	TT	11	27.1616
	2_28528	CC	TT	11	27.1616
	2_29309	CC	TT	11	27.1616
	2_29383	CC	TT	11	27.1616
	2_40290	CC	TT	11	27.1616
	2_40659	CC	TT	11	27.1616
	2_40940	CC	TT	11	27.1616
	2_41174	CC	TT	11	27.1616
	2_41921	CC	TT	11	27.1616
	2_42313	CC	TT	11	27.1616
	2_42570	CC	TT	11	27.1616
	2_42810	CC	TT	11	27.1616
	2_43897	CC	TT	11	27.1616
	2_44403	CC	TT	11	27.1616
	2_44543	CC	TT	11	27.1616
	2_44647	CC	TT	11	27.1616
	2_45458	CC	TT	11	27.1616
	2_46284	CC	TT	11	27.1616
	2_47365	CC	TT	11	27.1616
	2_47935	CC	TT	11	27.1616
	2_48494	CC	TT	11	27.1616
	2_48662	CC	TT	11	27.1616
	2_49192	CC	TT	11	27.1616
	2_49949	CC	TT	11	27.1616
	2_50105	CC	TT	11	27.1616
	2_53787	CC	TT	11	27.1616
	2_54849	CC	TT	11	27.1616
	2_00002	GG	TT	11	27.1616
	2_03275	GG	TT	11	27.1616
	2_24115	GG	TT	11	27.1616
	2_25116	GG	TT	11	27.1616
	2_41045	GG	TT	11	27.1616
	2_42100	GG	TT	11	27.1616
	2_43545	GG	TT	11	27.1616
	2_51926	GG	TT	11	27.1616
	2_54125	GG	TT	11	27.1616
	2_37566	GG	AA	11	27.345
	2_37631	TT	CC	11	27.345
	2_40634	TT	CC	11	27.345
	2_43746	TT	CC	11	27.345
	2_37630	AA	GG	11	27.345
	2_48654	AA	GG	11	27.345
	2_11554	TT	GG	11	27.345
	2_13426	TT	GG	11	27.345
	2_48990	CC	TT	11	27.345
	2_15261	CC	AA	11	28.0044
	2_17166	CC	AA	11	28.0044
	2_32243	CC	AA	11	28.0044
	2_42190	CC	AA	11	28.0044
	2_43985	CC	AA	11	28.0044
	2_50179	CC	AA	11	28.0044
	2_01547	GG	AA	11	28.0044
	2_10481	GG	AA	11	28.0044
	2_11290	GG	AA	11	28.0044
	2_19436	GG	AA	11	28.0044
	2_19600	GG	AA	11	28.0044
	2_43992	GG	AA	11	28.0044
	2_44111	GG	AA	11	28.0044
	2_44621	GG	AA	11	28.0044
	2_46983	GG	AA	11	28.0044
	2_48399	GG	AA	11	28.0044
	2_54658	GG	AA	11	28.0044
	2_25822	AA	CC	11	28.0044
	2_40457	AA	CC	11	28.0044
	2_41484	AA	CC	11	28.0044
	2_48704	AA	CC	11	28.0044
	2_51949	AA	CC	11	28.0044
	2_53046	GG	CC	11	28.0044
	2_10482	TT	CC	11	28.0044
	2_17167	TT	CC	11	28.0044
	2_21615	TT	CC	11	28.0044
	2_26829	TT	CC	11	28.0044
	2_39429	TT	CC	11	28.0044
	2_39762	TT	CC	11	28.0044
	2_43202	TT	CC	11	28.0044
	2_44524	TT	CC	11	28.0044
	2_44605	TT	CC	11	28.0044
	2_44800	TT	CC	11	28.0044
	2_44808	TT	CC	11	28.0044
	2_45196	TT	CC	11	28.0044
	2_45282	TT	CC	11	28.0044
	2_46023	TT	CC	11	28.0044
	2_46380	TT	CC	11	28.0044
	2_46868	TT	CC	11	28.0044
	2_51134	TT	CC	11	28.0044
	2_52220	TT	CC	11	28.0044
	1_0574	AA	GG	11	28.0044
	2_18563	AA	GG	11	28.0044
	2_31337	AA	GG	11	28.0044
	2_39267	AA	GG	11	28.0044
	2_39529	AA	GG	11	28.0044
	2_40952	AA	GG	11	28.0044
	2_41251	AA	GG	11	28.0044
	2_41648	AA	GG	11	28.0044
	2_42200	AA	GG	11	28.0044
	2_42718	AA	GG	11	28.0044
	2_43199	AA	GG	11	28.0044
	2_44205	AA	GG	11	28.0044
	2_45393	AA	GG	11	28.0044
	2_46231	AA	GG	11	28.0044
	2_48199	AA	GG	11	28.0044
	2_48233	AA	GG	11	28.0044
	2_49395	AA	GG	11	28.0044
	2_49738	AA	GG	11	28.0044
	2_50009	AA	GG	11	28.0044
	2_52163	AA	GG	11	28.0044
	2_53210	AA	GG	11	28.0044
	2_53313	AA	GG	11	28.0044
	2_53760	AA	GG	11	28.0044
	2_54835	AA	GG	11	28.0044
	2_55088	AA	GG	11	28.0044
	2_15260	TT	GG	11	28.0044
	2_23654	TT	GG	11	28.0044
	2_27840	TT	GG	11	28.0044
	2_41502	TT	GG	11	28.0044
	2_41062	GG	TG	11	28.0044
	2_03093	CC	TT	11	28.0044
	2_11289	CC	TT	11	28.0044
	2_18369	CC	TT	11	28.0044
	2_21616	CC	TT	11	28.0044
	2_37577	CC	TT	11	28.0044
	2_39516	CC	TT	11	28.0044
	2_40205	CC	TT	11	28.0044
	2_45588	CC	TT	11	28.0044
	2_49299	CC	TT	11	28.0044
	2_49744	CC	TT	11	28.0044
	2_01546	GG	TT	11	28.0044
	2_03092	GG	TT	11	28.0044
	2_54932	GG	TT	11	28.0044
	2_37921	TT	CC	11	28.0044
	2_50580	TT	CC	11	28.0044
	2_55261	TT	CC	11	28.0044
	2_52904	CC	AA	11	28.214
	2_03747	GG	AA	11	28.214
	2_40474	AA	CC	11	28.214
	2_48343	TT	CC	11	28.214
	2_42166	AA	GG	11	28.214
	2_51361	AA	GG	11	28.214
	2_10501	CC	TT	11	28.214
	2_50446	CC	TT	11	28.214
	2_17869	GG	TT	11	28.214
	2_52458	GG	AA	11	28.3886
	2_44708	TT	CC	11	28.5502
	2_40460	TT	CC	11	28.7118
	2_43709	TT	CC	11	28.7118
	2_03746	CC	AA	11	28.8734
	2_09876	CC	AA	11	28.8734
	2_12050	CC	AA	11	28.8734
	2_40548	CC	AA	11	28.8734
	2_00260	GG	AA	11	28.8734
	2_17858	GG	AA	11	28.8734
	2_21915	GG	AA	11	28.8734
	2_29488	GG	AA	11	28.8734
	2_39761	GG	AA	11	28.8734
	2_42821	GG	AA	11	28.8734
	2_48613	GG	AA	11	28.8734
	1_0212	AA	CC	11	28.8734
	2_01922	AA	CC	11	28.8734
	2_13610	AA	CC	11	28.8734
	2_44756	AA	CC	11	28.8734
	2_50097	AA	CC	11	28.8734
	2_53306	AA	CC	11	28.8734
	2_55321	AA	CC	11	28.8734
	2_55575	AA	CC	11	28.8734
	2_12049	TT	CC	11	28.8734
	2_39477	TT	CC	11	28.8734
	2_40751	TT	CC	11	28.8734
	2_41005	TT	CC	11	28.8734
	2_41446	TT	CC	11	28.8734
	2_41796	TT	CC	11	28.8734
	2_43846	TT	CC	11	28.8734
	2_44283	TT	CC	11	28.8734
	2_45283	TT	CC	11	28.8734
	2_45355	TT	CC	11	28.8734
	2_46901	TT	CC	11	28.8734
	2_49805	TT	CC	11	28.8734
	2_51117	TT	CC	11	28.8734
	2_52867	TT	CC	11	28.8734
	2_53193	TT	CC	11	28.8734
	2_53705	TT	CC	11	28.8734
	2_54621	TT	CC	11	28.8734
	2_08986	AA	GG	11	28.8734
	2_13398	AA	GG	11	28.8734
	2_19468	AA	GG	11	28.8734
	2_37664	AA	GG	11	28.8734
	2_39627	AA	GG	11	28.8734
	2_44286	AA	GG	11	28.8734
	2_45115	AA	GG	11	28.8734
	2_47966	AA	GG	11	28.8734
	2_52233	AA	GG	11	28.8734
	2_52683	AA	GG	11	28.8734
	2_16077	TT	GG	11	28.8734
	2_46382	TT	GG	11	28.8734
	2_53150	TT	GG	11	28.8734
	2_51884	CC	TC	11	28.8734
	2_17799	CC	TT	11	28.8734
	2_28680	CC	TT	11	28.8734
	2_37670	CC	TT	11	28.8734
	2_43252	CC	TT	11	28.8734
	2_28681	GG	TT	11	28.8734
	2_40619	GG	TT	11	28.8734
	2_53693	GG	TT	11	28.8734
	2_27928	AA	GG	11	29.083
	2_53773	AA	GG	11	29.083
	2_00600	GG	AA	11	29.3537
	2_04118	GG	AA	11	29.3537
	2_22414	GG	AA	11	29.3537
	2_44138	GG	AA	11	29.3537
	2_55069	GG	AA	11	29.3537
	2_33277	TT	AA	11	29.3537
	2_12906	AA	CC	11	29.3537
	2_37712	AA	CC	11	29.3537
	2_53299	AA	CC	11	29.3537
	2_00599	TT	CC	11	29.3537
	2_08448	TT	CC	11	29.3537
	2_21590	TT	CC	11	29.3537
	2_28478	TT	CC	11	29.3537
	2_38264	TT	CC	11	29.3537
	2_39283	TT	CC	11	29.3537
	2_39809	TT	CC	11	29.3537
	2_41537	TT	CC	11	29.3537
	2_41903	TT	CC	11	29.3537
	2_43047	TT	CC	11	29.3537
	2_51296	TT	CC	11	29.3537
	2_51772	TT	CC	11	29.3537
	2_52251	TT	CC	11	29.3537
	2_52367	TT	CC	11	29.3537
	2_52576	TT	CC	11	29.3537
	2_04131	AA	GG	11	29.3537
	2_23165	AA	GG	11	29.3537
	2_38083	AA	GG	11	29.3537
	2_39597	AA	GG	11	29.3537
	2_45022	AA	GG	11	29.3537
	2_45460	AA	GG	11	29.3537
	2_46285	AA	GG	11	29.3537
	2_47138	AA	GG	11	29.3537
	2_47178	AA	GG	11	29.3537
	2_48043	AA	GG	11	29.3537
	2_48109	AA	GG	11	29.3537
	2_17020	TT	GG	11	29.3537
	2_41330	TT	GG	11	29.3537
	2_42808	TT	GG	11	29.3537
	2_24495	CC	TT	11	29.3537
	2_30403	CC	TT	11	29.3537
	2_23166	GG	TT	11	29.3537
	2_51020	GG	TT	11	29.3537
	2_01777	GG	AA	11	29.655
	2_15550	GG	AA	11	29.655
	2_54158	GG	AA	11	29.655
	2_53862	AA	CC	11	29.655
	2_26205	TT	CC	11	29.655
	2_26206	TT	CC	11	29.655
	2_41066	TT	CC	11	29.655
	2_51338	TT	CC	11	29.655
	2_53510	TT	CC	11	29.655
	2_01778	AA	GG	11	29.655
	2_03010	AA	GG	11	29.655
	2_10127	AA	GG	11	29.655
	2_39859	AA	GG	11	29.655
	2_41651	AA	GG	11	29.655
	2_48798	AA	GG	11	29.655
	2_50023	AA	GG	11	29.655
	2_55315	AA	GG	11	29.655
	2_33287	CC	GG	11	29.655
	2_55518	CC	TT	11	29.655
	2_47309	GG	TT	11	29.655
	2_54491	CC	AA	11	30.1659
	2_12785	GG	AA	11	30.1659
	2_28594	GG	AA	11	30.1659
	2_12786	AA	CC	11	30.1659
	2_10128	TT	CC	11	30.1659
	2_47044	TT	CC	11	30.1659
	2_52369	TT	CC	11	30.1659
	2_03009	AA	GG	11	30.1659
	2_03130	AA	GG	11	30.1659
	2_50690	AA	GG	11	30.1659
	2_23370	CC	TT	11	30.1659
	2_54682	CC	TT	11	30.1659
	2_28595	GG	TT	11	30.1659
	2_46204	GG	TT	11	30.1659
	2_46856	AA	CC	11	30.4017
	2_41456	AA	GG	11	30.4017
	2_02001	CC	AA	11	30.5633
	2_42889	CC	AA	11	30.5633
	2_55402	CC	AA	11	30.5633
	2_13741	GG	AA	11	30.5633
	2_47495	GG	AA	11	30.5633
	2_49319	GG	AA	11	30.5633
	2_50450	GG	AA	11	30.5633
	2_52702	GG	AA	11	30.5633
	2_55601	GG	AA	11	30.5633
	2_04119	AA	CC	11	30.5633
	2_04016	TT	CC	11	30.5633
	2_13740	TT	CC	11	30.5633
	2_18759	TT	CC	11	30.5633
	2_38569	TT	CC	11	30.5633
	2_46416	TT	CC	11	30.5633
	2_49285	TT	CC	11	30.5633
	2_53162	TT	CC	11	30.5633
	2_53454	TT	CC	11	30.5633
	2_04015	AA	GG	11	30.5633
	2_04589	AA	GG	11	30.5633
	2_18082	AA	GG	11	30.5633
	2_18787	AA	GG	11	30.5633
	2_42520	AA	GG	11	30.5633
	2_48962	AA	GG	11	30.5633
	2_55376	AA	GG	11	30.5633
	2_02870	TT	GG	11	30.5633
	2_47788	TT	GG	11	30.5633
	2_03485	CC	TT	11	30.5633
	2_17717	CC	TT	11	30.5633
	2_22451	CC	TT	11	30.5633
	2_41160	CC	TT	11	30.5633
	2_44084	CC	TT	11	30.5633
	2_45490	CC	TT	11	30.5633
	2_17716	GG	TT	11	30.5633
	2_25329	GG	TT	11	30.5633
	2_38231	GG	TT	11	30.5633
	2_53245	GC	GG	11	38.4061
	2_14002	CC	AA	#N/A	#N/A
	2_30644	CC	AA	#N/A	#N/A
	2_41687	GG	AA	#N/A	#N/A
	2_41837	AA	AC	#N/A	#N/A
	2_49487	GG	AG	#N/A	#N/A
	1_2057	AA	CC	#N/A	#N/A
	2_47362	AA	CC	#N/A	#N/A
	2_48582	GG	CC	#N/A	#N/A
	2_42126	TT	CC	#N/A	#N/A
	2_46413	TT	CC	#N/A	#N/A
	2_48001	TT	CC	#N/A	#N/A
	2_14101	AA	GG	#N/A	#N/A
	2_19455	AA	GG	#N/A	#N/A
	2_19877	AA	GG	#N/A	#N/A
	2_19908	AA	GG	#N/A	#N/A
	2_20246	AA	GG	#N/A	#N/A
	2_21240	AA	GG	#N/A	#N/A
	2_21241	AA	GG	#N/A	#N/A
	2_21970	AA	GG	#N/A	#N/A
	2_22485	AA	GG	#N/A	#N/A
	2_22579	AA	GG	#N/A	#N/A
	2_24351	AA	GG	#N/A	#N/A
	2_25707	AA	GG	#N/A	#N/A
	2_31708	AA	GG	#N/A	#N/A
	2_32376	AA	GG	#N/A	#N/A
	2_43266	AA	GG	#N/A	#N/A
	2_44851	AA	GG	#N/A	#N/A
	2_47134	AA	GG	#N/A	#N/A
	2_47438	AA	GG	#N/A	#N/A
	2_49345	AA	GG	#N/A	#N/A
	2_50063	AA	GG	#N/A	#N/A
	2_54059	AA	GG	#N/A	#N/A
	2_54896	AA	GG	#N/A	#N/A
	2_33311	CC	GG	#N/A	#N/A
	2_00408	TT	GG	#N/A	#N/A
	2_05554	TT	GG	#N/A	#N/A
	2_06399	TT	GG	#N/A	#N/A
	2_07813	TT	GG	#N/A	#N/A
	2_09236	TT	GG	#N/A	#N/A
	2_19876	TT	GG	#N/A	#N/A
	2_21841	TT	GG	#N/A	#N/A
	2_42754	TT	TC	#N/A	#N/A
	2_32937	AA	TT	#N/A	#N/A
	2_33647	AA	TT	#N/A	#N/A
	2_34454	AA	TT	#N/A	#N/A
	2_34666	AA	TT	#N/A	#N/A
	2_00257	CC	TT	#N/A	#N/A
	2_00407	CC	TT	#N/A	#N/A
	2_00697	CC	TT	#N/A	#N/A
	2_02861	CC	TT	#N/A	#N/A
	2_05008	CC	TT	#N/A	#N/A
	2_06398	CC	TT	#N/A	#N/A
	2_06411	CC	TT	#N/A	#N/A
	2_14102	CC	TT	#N/A	#N/A
	2_16308	CC	TT	#N/A	#N/A
	2_16853	CC	TT	#N/A	#N/A
	2_18940	CC	TT	#N/A	#N/A
	2_20220	CC	TT	#N/A	#N/A
	2_20374	CC	TT	#N/A	#N/A
	2_20803	CC	TT	#N/A	#N/A
	2_21969	CC	TT	#N/A	#N/A
	2_22486	CC	TT	#N/A	#N/A
	2_22580	CC	TT	#N/A	#N/A
	2_23193	CC	TT	#N/A	#N/A
	2_27113	CC	TT	#N/A	#N/A
	2_37079	CC	TT	#N/A	#N/A
	2_43705	CC	TT	#N/A	#N/A
	2_43824	CC	TT	#N/A	#N/A
	2_47408	CC	TT	#N/A	#N/A
	2_52770	CC	TT	#N/A	#N/A
	2_52803	CC	TT	#N/A	#N/A
	2_53603	CC	TT	#N/A	#N/A
	2_00663	GG	TT	#N/A	#N/A
	2_02827	GG	TT	#N/A	#N/A
	2_04097	GG	TT	#N/A	#N/A
	2_08744	GG	TT	#N/A	#N/A
	2_10822	GG	TT	#N/A	#N/A
	2_11022	GG	TT	#N/A	#N/A
	2_11557	GG	TT	#N/A	#N/A
	2_22581	GG	TT	#N/A	#N/A
	2_24581	GG	TT	#N/A	#N/A
