# Supplementary material for: QTL mapping and transcriptome analysis of cowpea reveals candidate genes for root-knot nematode resistance
Source: PLoS One. 2018 Jan 4;13(1):e0189185. doi: 10.1371/journal.pone.0189185 (PMC5754085; doi:10.1371/journal.pone.0189185)
Supplement: S4 File — (XLSX) [file pone.0189185.s011.xlsx]

## Sheet: BAC
Data Sheet S4. List of genes found into cowpea BAC sequences anchoring SNP markers in the QRk-vu9.1 and QRk-vu11.1 region based in the best synteny between cowpea and common bean.
Homolog genes found in BAC sequences in the QRk-vu9.1 region are highligthed in green
Homolog genes found in BAC sequences in the QRk-vu11.1 region are highligthed in blue
QTL region	BAC	Node	Node Len	Blast Type	Locus/Unigene	# BACs Hit	Pv Chr	Pv Start	Description	E-score	Exponent	Hit Len	Identity	%ID	Query Start	Query End	Subject Start	Subject End
QRK-vu9.1	M045J08	M045J08_v4.2_NODE_0002	26854	PV->BACS	Phvul.011G001100.1	2	11	97870	extra-large G-protein 1	0	999	721	640	88.7656	1	709	5096	5804
	H094J04	H094J04_v4.2_NODE_0001	82125	PV->BACS	Phvul.011G024900.1	1	11	2087638	SAUR-like auxin-responsive protein family	1e-159	159	505	442	87.5248	30	533	3875	4361
	H094J04	H094J04_v4.2_NODE_0001	82125	PV->BACS	Phvul.011G025000.1	1	11	2089888	SAUR-like auxin-responsive protein family	1e-163	163	444	401	90.3153	10	453	5834	6274
	H094J04	H094J04_v4.2_NODE_0001	82125	PV->BACS	Phvul.011G025100.1	1	11	2097740	Transmembrane amino acid transporter family protein	6e-176	176	489	438	89.5706	1015	1503	20571	21059
	H094J04	H094J04_v4.2_NODE_0001	82125	PV->BACS	Phvul.011G025200.1	1	11	2105832		0	999	474	444	93.6709	1	474	27358	26888
	H094J04	H094J04_v4.2_NODE_0001	82125	PV->BACS	Phvul.011G025300.1	1	11	2112554	chloroplast signal recognition particle component (CAO)	0	999	1267	1155	91.1602	1	1266	31137	29889
	H094J04	H094J04_v4.2_NODE_0001	82125	PV->BACS	Phvul.011G025400.1	2	11	2116069	SKU5 similar 5	2e-150	150	368	342	92.9348	985	1352	35578	35945
	H094J04	H094J04_v4.2_NODE_0001	82125	PV->BACS	Phvul.011G025500.1	1	11	2122164	rho guanyl-nucleotide exchange factor 1	0	999	522	480	91.954	385	906	39443	39964
	H094J04	H094J04_v4.2_NODE_0001	82125	PV->BACS	Phvul.011G025700.1	1	11	2132584	plasma membrane intrinsic protein 1A	0	999	810	736	90.8642	116	925	48027	47218
	H094J04	H094J04_v4.2_NODE_0001	82125	PV->BACS	Phvul.011G025800.1	1	11	2134437	plasma membrane intrinsic protein 1A	0	999	746	688	92.2252	1	746	49898	49153
	H094J04	H094J04_v4.2_NODE_0001	82125	PV->BACS	Phvul.011G025900.1	1	11	2137013	alpha 1,4-glycosyltransferase family protein	0	999	730	652	89.3151	1	721	51982	51253
	H094J04	H094J04_v4.2_NODE_0001	82125	PV->BACS	Phvul.011G026000.1	2	11	2140672	Chalcone and stilbene synthase family protein	0	999	738	697	94.4444	392	1129	54260	54997
	H055O22	H055O22_v4.2_NODE_0001	19901	PV->BACS	Phvul.011G026300.1	2	11	2151492		3e-158	158	390	362	92.8205	1	390	12614	12231
	H055O22	H055O22_v4.2_NODE_0001	19901	PV->BACS	Phvul.011G026500.1	3	11	2155218	basic helix-loop-helix (bHLH) DNA-binding superfamily protein	0	999	459	433	94.3355	227	685	8497	8955
	H094J04	H094J04_v4.2_NODE_0001	82125	PV->BACS	Phvul.011G026700.1	2	11	2167596	proline-rich protein 2	0	999	1041	853	81.9404	164	1160	80581	81589
	H094J04	H094J04_v4.2_NODE_0002	23181	PV->BACS	Phvul.011G026800.1	4	11	2171771	Protein of unknown function (DUF3414)	0	999	1524	1440	94.4882	4064	5578	18331	19851
	H094J04	H094J04_v4.2_NODE_0004	13861	PV->BACS	Phvul.011G026900.1	3	11	2197477	rotamase CYP 3	0	999	519	469	90.3661	1	519	13032	12514
	H094J04	H094J04_v4.2_NODE_0004	13861	PV->BACS	Phvul.011G027200.1	2	11	2211701	Pentatricopeptide repeat (PPR) superfamily protein	0	999	2694	2568	95.3229	1	2694	841	3534
	H094J04	H094J04_v4.2_NODE_0003	22478	PV->BACS	Phvul.011G027400.1	1	11	2220794	ELCH-like	0	999	1242	1166	93.8808	1	1239	13711	12476
	H094J04	H094J04_v4.2_NODE_0003	22478	PV->BACS	Phvul.011G027700.1	1	11	2235342	ribosomal protein L12-C	0	999	695	631	90.7914	14	696	3514	4206
	H055O22	H055O22_v4.2_NODE_0007	863	PV->BACS	Phvul.011G028000.1	1	11	2248800	serine carboxypeptidase-like 34	1e-137	137	397	355	89.4207	2	395	75	466
	M056N15	M056N15_v4.2_NODE_0006	5515	PV->BACS	Phvul.011G029400.1	7	11	2498420	Tudor/PWWP/MBT domain-containing protein	0	999	1941	1810	93.2509	189	2129	5027	3087
	M056N15	M056N15_v4.2_NODE_0001	29578	PV->BACS	Phvul.011G029500.1	1	11	2507853	Tudor/PWWP/MBT domain-containing protein	0	999	512	490	95.7031	1	512	29311	28800
	M056N15	M056N15_v4.2_NODE_0001	29578	PV->BACS	Phvul.011G029900.1	2	11	2531149	Ankyrin repeat family protein	0	999	675	609	90.2222	1453	2127	749	75
	M056N15	M056N15_v4.2_NODE_0005	10792	PV->BACS	Phvul.011G030000.1	2	11	2539694	disease resistance protein (TIR-NBS-LRR class), putative	0	999	799	720	90.1126	1868	2666	7747	6949
	M056N15	M056N15_v4.2_NODE_0003	22788	PV->BACS	Phvul.011G030700.1	2	11	2600099	P-loop containing nucleoside triphosphate hydrolases superfamily protein	0	999	587	544	92.6746	1	587	6554	5968
	H022M05	H022M05_v4.2_NODE_0001	48123	PV->BACS	Phvul.011G030800.1	2	11	2623073	mitogen-activated protein kinase kinase kinase 7	0	999	712	666	93.5393	2302	3010	33997	33289
	H022M05	H022M05_v4.2_NODE_0001	48123	PV->BACS	Phvul.011G030900.1	3	11	2641918	P-loop containing nucleoside triphosphate hydrolases superfamily protein	0	999	1231	1160	94.2323	13	1243	3794	2564
	H022M05	H022M05_v4.2_NODE_0002	25919	PV->BACS	Phvul.011G031200.1	4	11	2709140		0	999	1307	1229	94.0321	1067	2371	10246	8942
	H022M05	H022M05_v4.2_NODE_0002	25919	PV->BACS	Phvul.011G031400.1	2	11	2720859	DNAJ heat shock N-terminal domain-containing protein	0	999	592	529	89.3581	90	681	996	1578
	H022M05	H022M05_v4.2_NODE_0005	15247	PV->BACS	Phvul.011G031500.1	3	11	2723644	pre-mRNA-processing protein 40C	0	999	630	593	94.127	356	985	8908	9537
	M050N01	M050N01_v4.2_NODE_0011	6351	PV->BACS	Phvul.011G031600.1	3	11	2740739	Calcium-dependent lipid-binding (CaLB domain) family protein	0	999	863	796	92.2364	1	860	2230	3089
	H022M05	H022M05_v4.2_NODE_0009	5609	PV->BACS	Phvul.011G031700.1	3	11	2752538	cell elongation protein / DWARF1 / DIMINUTO (DIM)	0	999	1253	1171	93.4557	1	1251	1538	2788
	H022M05	H022M05_v4.2_NODE_0003	24554	PV->BACS	Phvul.011G032100.1	2	11	2779413	TBP-associated factor 15	1e-156	156	361	341	94.4598	119	479	18727	18367
	H022M05	H022M05_v4.2_NODE_0004	23636	PV->BACS	Phvul.011G032200.1	2	11	2789989	RING/U-box superfamily protein	0	999	510	481	94.3137	1	510	22341	21835
	H022M05	H022M05_v4.2_NODE_0004	23636	PV->BACS	Phvul.011G032400.1	2	11	2805809	homolog of X-ray repair cross complementing 2 (XRCC2)	0	999	429	407	94.8718	2	429	6628	6201
	H022M05	H022M05_v4.2_NODE_0013	4168	PV->BACS	Phvul.011G032500.1	2	11	2811533	Phototropic-responsive NPH3 family protein	0	999	1178	1079	91.5959	62	1230	2239	3416
	M050N01	M050N01_v4.2_NODE_0003	14135	PV->BACS	Phvul.011G032600.1	2	11	2823142	ARF-GAP domain 2	9e-156	156	431	390	90.4872	1793	2217	13334	13755
	M050N01	M050N01_v4.2_NODE_0009	7712	PV->BACS	Phvul.011G032700.1	1	11	2834871		7e-153	153	435	389	89.4253	409	840	1497	1928
	M050N01	M050N01_v4.2_NODE_0009	7712	PV->BACS	Phvul.011G032800.1	1	11	2837659	gibberellin 2-oxidase 8	0	999	635	547	86.1417	5	608	6341	5717
	M050N01	M050N01_v4.2_NODE_0007	10819	PV->BACS	Phvul.011G033000.1	1	11	2858157	Leucine-rich repeat protein kinase family protein	0	999	885	808	91.2994	1	876	4257	5141
	M050N01	M050N01_v4.2_NODE_0008	9422	PV->BACS	Phvul.011G033100.1	1	11	2871434	Glycosyl hydrolase family 10 protein	2e-86	86	368	305	82.8804	1350	1713	927	564
	M065D23	M065D23_v4.2_NODE_0004	6421	PV->BACS	Phvul.011G033500.1	1	11	2909330	Pentatricopeptide repeat (PPR-like) superfamily protein	0	999	1650	1547	93.7576	1	1650	5140	3491
	M065D23	M065D23_v4.2_NODE_0004	6421	PV->BACS	Phvul.011G033600.1	1	11	2912726	PLC-like phosphodiesterases superfamily protein	0	999	435	405	93.1034	1	435	1625	1191
	M065D23	M065D23_v4.2_NODE_0028	1060	PV->BACS	Phvul.011G033900.1	2	11	2932933	glycine-rich protein 2B	1e-139	139	455	396	87.033	1	446	453	5
	M065D23	M065D23_v4.2_NODE_0035	449	PV->BACS	Phvul.011G034100.1	1	11	2973199	Pathogenesis-related thaumatin superfamily protein	0	999	435	406	93.3333	59	493	438	4
	M065D23	M065D23_v4.2_NODE_0025	1444	PV->BACS	Phvul.011G034300.1	1	11	2986688	Major facilitator superfamily protein	8e-175	175	480	432	90	1165	1641	724	1203
	M023G15	M023G15_v4.2_NODE_0003	7775	PV->BACS	Phvul.011G034500.1	2	11	3007243	Plasma-membrane choline transporter family protein	0	999	1040	986	94.8077	1	1040	1180	2216
	M023G15	M023G15_v4.2_NODE_0002	11448	PV->BACS	Phvul.011G034700.1	2	11	3036281	subtilisin-like serine protease 2	0	999	2327	2137	91.835	3	2328	9185	6861
	M023G15	M023G15_v4.2_NODE_0002	11448	PV->BACS	Phvul.011G034800.1	2	11	3044259	Senescence/dehydration-associated protein-related	0	999	1015	946	93.202	1	1015	5220	4218
	M023G15	M023G15_v4.2_NODE_0001	37559	PV->BACS	Phvul.011G034900.1	1	11	3061388	myb domain protein 32	0	999	505	471	93.2673	264	762	24393	24894
	H050P04	H050P04_v4.2_NODE_0003	26238	PV->BACS	Phvul.011G035100.1	2	11	3073648	Calcium-dependent lipid-binding (CaLB domain) family protein	1e-148	148	353	331	93.7677	1004	1356	11405	11053
	H050P04	H050P04_v4.2_NODE_0002	32963	PV->BACS	Phvul.011G035200.1	2	11	3091491	HEAT repeat ;HECT-domain (ubiquitin-transferase)	0	999	1573	1493	94.9142	3274	4840	7379	8951
	H050P04	H050P04_v4.2_NODE_0005	18543	PV->BACS	Phvul.011G035600.1	1	11	3127806	Protein kinase protein with adenine nucleotide alpha hydrolases-like domain	0	999	534	490	91.7603	419	952	2653	3183
	H050P04	H050P04_v4.2_NODE_0005	18543	PV->BACS	Phvul.011G035700.1	1	11	3134440	Basic-leucine zipper (bZIP) transcription factor family protein	0	999	779	733	94.095	1	770	7254	8032
	H050P04	H050P04_v4.2_NODE_0005	18543	PV->BACS	Phvul.011G035900.1	1	11	3143514	farnesylated protein 6	5e-177	177	391	373	95.3964	81	471	14380	13990
	H050P04	H050P04_v4.2_NODE_0008	7658	PV->BACS	Phvul.011G036000.1	1	11	3153963	SBP (S-ribonuclease binding protein) family protein	0	999	584	518	88.6986	302	870	1883	1300
	H050P04	H050P04_v4.2_NODE_0004	24007	PV->BACS	Phvul.011G036200.1	2	11	3166979	high-affinity nickel-transport family protein	0	999	851	810	95.1821	275	1125	7568	6721
	H050P04	H050P04_v4.2_NODE_0004	24007	PV->BACS	Phvul.011G036300.1	2	11	3172447	Pentatricopeptide repeat (PPR) superfamily protein	3e-172	172	482	432	89.6266	591	1069	14653	15134
	M047P09	M047P09_v4.2_NODE_0008	1964	PV->BACS	Phvul.011G037100.1	6	11	3235659	SAUR-like auxin-responsive protein family	3e-128	128	395	348	88.1013	11	403	1139	753
	H015I07	H015I07_v4.2_NODE_0004	18460	PV->BACS	Phvul.011G038000.1	2	11	3300343	SAUR-like auxin-responsive protein family	0	999	414	397	95.8937	1	414	10560	10147
	H015I07	H015I07_v4.2_NODE_0006	12308	PV->BACS	Phvul.011G038200.1	3	11	3309634	Basic-leucine zipper (bZIP) transcription factor family protein	0	999	1242	1200	96.6184	1	1239	4285	5520
	H015I07	H015I07_v4.2_NODE_0001	24108	PV->BACS	Phvul.011G038700.1	2	11	3343862	polyol/monosaccharide transporter 5	0	999	1091	1005	92.1173	403	1488	22903	21815
	H015I07	H015I07_v4.2_NODE_0005	13244	PV->BACS	Phvul.011G038800.1	3	11	3353547	ATP binding microtubule motor family protein	0	999	611	568	92.9624	1443	2053	8281	8891
	H015I07	H015I07_v4.2_NODE_0003	19965	PV->BACS	Phvul.011G039200.1	3	11	3393385	Pentatricopeptide repeat (PPR) superfamily protein	0	999	1290	1234	95.6589	865	2154	17948	16659
	H033D19	H033D19_v4.2_NODE_0005	3178	PV->BACS	Phvul.011G039300.1	2	11	3401565	maternal effect embryo arrest 12	0	999	807	757	93.8042	621	1427	2414	1609
	H033D19	H033D19_v4.2_NODE_0020	2085	PV->BACS	Phvul.011G039400.1	2	11	3408166	glycosyl hydrolase 9B18	0	999	611	576	94.2717	881	1491	1182	572
	H094K14	H094K14_v4.2_NODE_0019	1397	PV->BACS	Phvul.011G039600.1	2	11	3424122	GATA transcription factor 7	0	999	595	537	90.2521	322	912	134	721
	H094J04	H094J04_v4.2_NODE_0001	82125	PV->BACS	Phvul.011G039700.1	2	11	3437635	Chalcone and stilbene synthase family protein	0	999	993	928	93.4542	185	1177	54005	54997
	H033D19	H033D19_v4.2_NODE_0044	976	PV->BACS	Phvul.011G039900.1	3	11	3442131	Subtilase family protein	0	999	571	535	93.6953	1671	2241	691	121
	H023B02	H023B02_v4.2_NODE_0033	610	PV->BACS	Phvul.011G040200.1	3	11	3470930	MATE efflux family protein	4e-143	143	428	379	88.5514	1	423	30	455
	H023B02	H023B02_v4.2_NODE_0033	610	PV->BACS	Phvul.011G040300.1	3	11	3480559	MATE efflux family protein	8e-140	140	427	376	88.0562	1	423	30	455
	H033D19	H033D19_v4.2_NODE_0038	1175	PV->BACS	Phvul.011G040400.1	3	11	3487990	RNA-binding CRS1 / YhbY (CRM) domain protein	2e-133	133	358	325	90.7821	132	489	575	932
	H033D19	H033D19_v4.2_NODE_0009	2826	PV->BACS	Phvul.011G040700.1	5	11	3517205	Kinesin motor family protein	0	999	739	695	94.046	2272	3001	1331	593
	M061G15	M061G15_v4.2_NODE_0001	48519	PV->BACS	Phvul.011G041000.1	2	11	3554114	Coatomer, alpha subunit	0	999	2961	2824	95.3732	706	3666	5273	8233
	M061G15	M061G15_v4.2_NODE_0001	48519	PV->BACS	Phvul.011G041100.1	2	11	3566731		0	999	546	515	94.3223	1	543	12718	13263
	M061G15	M061G15_v4.2_NODE_0001	48519	PV->BACS	Phvul.011G041300.1	2	11	3579018	Minichromosome maintenance (MCM2/3/5) family protein	0	999	662	614	92.7492	34	689	14768	15429
	H023B02	H023B02_v4.2_NODE_0001	16101	PV->BACS	Phvul.011G041600.1	2	11	3623925	Papain family cysteine protease	1e-180	180	442	410	92.7602	1	442	7473	7035
	H023B02	H023B02_v4.2_NODE_0001	16101	PV->BACS	Phvul.011G041700.1	2	11	3629042	Plant calmodulin-binding protein-related	5e-158	158	453	405	89.404	836	1288	11420	10978
	M061G15	M061G15_v4.2_NODE_0002	22319	PV->BACS	Phvul.011G041800.1	2	11	3635777		2e-155	155	404	369	91.3366	1	404	1940	2343
	M061G15	M061G15_v4.2_NODE_0003	13240	PV->BACS	Phvul.011G042000.1	1	11	3658063	Leucine-rich receptor-like protein kinase family protein	0	999	2628	2360	89.8021	30	2653	4521	7142
	M061G15	M061G15_v4.2_NODE_0001	48519	PV->BACS	Phvul.011G042200.1	1	11	3674162	NOP56-like pre RNA processing ribonucleoprotein	0	999	500	474	94.8	665	1164	30918	30419
	M016F12	M016F12_v4.2_NODE_0006	6629	PV->BACS	Phvul.011G044800.1	3	11	3861118	cryptochrome-interacting basic-helix-loop-helix 1	2e-134	134	364	331	90.9341	1	357	3567	3205
	M016F12	M016F12_v4.2_NODE_0003	16279	PV->BACS	Phvul.011G045000.1	1	11	3880909	cold, circadian rhythm, and rna binding 2	7e-106	106	422	353	83.6493	113	525	12250	11832
	M016F12	M016F12_v4.2_NODE_0001	27698	PV->BACS	Phvul.011G045100.1	1	11	3888297	Mitochondrial transcription termination factor family protein	0	999	629	581	92.3688	10	626	2594	3222
	M016F12	M016F12_v4.2_NODE_0001	27698	PV->BACS	Phvul.011G045400.1	1	11	3902375	Erythronate-4-phosphate dehydrogenase family protein	0	999	690	650	94.2029	1	690	17663	18352
	M016F12	M016F12_v4.2_NODE_0001	27698	PV->BACS	Phvul.011G045500.1	1	11	3908466	BTB/POZ domain-containing protein	0	999	1250	1149	91.92	1	1244	25803	24563
	M016F12	M016F12_v4.2_NODE_0004	11812	PV->BACS	Phvul.011G045600.1	1	11	3918004	Protein kinase superfamily protein	0	999	514	487	94.7471	18	531	9599	9095
	M016F12	M016F12_v4.2_NODE_0002	21210	PV->BACS	Phvul.011G045800.1	1	11	3930693	O-Glycosyl hydrolases family 17 protein	0	999	674	626	92.8783	55	728	1798	2471
	M016F12	M016F12_v4.2_NODE_0002	21210	PV->BACS	Phvul.011G045900.1	1	11	3938992	GTP binding protein beta 1	0	999	427	414	96.9555	200	626	7139	7565
	M016F12	M016F12_v4.2_NODE_0005	7983	PV->BACS	Phvul.011G046200.1	1	11	3960721	SWITCH/sucrose nonfermenting 3C	7e-163	163	379	357	94.1953	2718	3096	349	727
	M045J08	M045J08_v4.2_NODE_0007	8006	PV->BACS	Phvul.011G048200.1	2	11	4170711	RING/U-box superfamily protein	0	999	549	533	97.0856	914	1462	4562	4014
	M045J08	M045J08_v4.2_NODE_0004	13343	PV->BACS	Phvul.011G048300.1	2	11	4181662	Protein of unknown function, DUF547	0	999	437	417	95.4233	362	798	5127	5563
	M045J08	M045J08_v4.2_NODE_0004	13343	PV->BACS	Phvul.011G048400.1	2	11	4188645	Tetratricopeptide repeat (TPR)-like superfamily protein	0	999	2076	1991	95.9056	1	2076	12156	10081
	M045J08	M045J08_v4.2_NODE_0009	4463	PV->BACS	Phvul.011G048500.1	2	11	4193018	plastid division2	0	999	674	639	94.8071	197	870	1319	1992
	M045J08	M045J08_v4.2_NODE_0001	28725	PV->BACS	Phvul.011G048900.1	2	11	4210974	Cysteine/Histidine-rich C1 domain family protein	0	999	747	699	93.5743	37	783	2465	1719
	M045J08	M045J08_v4.2_NODE_0001	28725	PV->BACS	Phvul.011G049000.1	3	11	4214039	Tetratricopeptide repeat (TPR)-like superfamily protein	0	999	684	645	94.2982	637	1320	5206	5889
	M045J08	M045J08_v4.2_NODE_0001	28725	PV->BACS	Phvul.011G049300.1	2	11	4225506	RING/U-box superfamily protein	0	999	1200	1110	92.5	1	1188	14184	15377
	M045J08	M045J08_v4.2_NODE_0003	16162	PV->BACS	Phvul.011G049600.1	1	11	4247841	allene oxide synthase	0	999	768	702	91.4062	1	768	6932	6165
	M045J08	M045J08_v4.2_NODE_0006	9313	PV->BACS	Phvul.011G049800.1	1	11	4259652	Transducin/WD40 repeat-like superfamily protein	0	999	1416	1159	81.8503	1	1408	3114	4491
	M045J08	M045J08_v4.2_NODE_0002	26854	PV->BACS	Phvul.011G049900.1	8	11	4271059	Transducin/WD40 repeat-like superfamily protein	0	999	1381	1241	89.8624	1	1374	22626	23978
	M045J08	M045J08_v4.2_NODE_0002	26854	PV->BACS	Phvul.011G050100.1	2	11	4287250	extra-large G-protein 1	0	999	757	673	88.9036	1	745	5096	5840
	M045J08	M045J08_v4.2_NODE_0002	26854	PV->BACS	Phvul.011G050300.1	3	11	4300671	target of rapamycin	0	999	655	593	90.5344	10477	11128	172	826
QRK-vu11.1	H068I11	H068I11_v4.2_NODE_0001	43210	PV->BACS	Phvul.004G005600.1	10	4	425151	NB-ARC domain-containing disease resistance protein	0	999	2659	2203	82.8507	1	2634	31920	34558
	H068I11	H068I11_v4.2_NODE_0001	43210	PV->BACS	Phvul.004G007700.1	13	4	623268	NB-ARC domain-containing disease resistance protein	0	999	1292	1050	81.2693	941	2208	33244	34519
	H068I11	H068I11_v4.2_NODE_0001	43210	PV->BACS	Phvul.004G007900.1	13	4	672127	NB-ARC domain-containing disease resistance protein	0	999	2097	1704	81.2589	490	2551	32487	34556
	H068I11	H068I11_v4.2_NODE_0001	43210	PV->BACS	Phvul.004G008000.1	10	4	678195	NB-ARC domain-containing disease resistance protein	0	999	662	571	86.2538	464	1122	32416	33074
	H068I11	H068I11_v4.2_NODE_0001	43210	PV->BACS	Phvul.004G008100.1	10	4	688650	NB-ARC domain-containing disease resistance protein	0	999	2057	1692	82.2557	482	2511	32524	34558
	M036C04	M036C04_v4.2_NODE_0003	22891	PV->BACS	Phvul.004G008200.1	7	4	707064	NB-ARC domain-containing disease resistance protein	0	999	1637	1300	79.4136	5	1591	12618	14232
	H068I11	H068I11_v4.2_NODE_0001	43210	PV->BACS	Phvul.004G008300.1	14	4	734268	NB-ARC domain-containing disease resistance protein	0	999	2664	2180	81.8318	1	2640	31920	34558
	H068I11	H068I11_v4.2_NODE_0001	43210	PV->BACS	Phvul.004G008400.1	10	4	750857	NB-ARC domain-containing disease resistance protein	0	999	1201	1003	83.5137	455	1640	12163	13349
	H068I11	H068I11_v4.2_NODE_0001	43210	PV->BACS	Phvul.004G008700.1	13	4	792116	NB-ARC domain-containing disease resistance protein	0	999	1215	1025	84.3621	1	1214	31920	33126
	H068I11	H068I11_v4.2_NODE_0001	43210	PV->BACS	Phvul.004G008800.1	9	4	824480	NB-ARC domain-containing disease resistance protein	0	999	2313	1871	80.8906	337	2585	32289	34564
	H068I11	H068I11_v4.2_NODE_0001	43210	PV->BACS	Phvul.004G008900.1	10	4	838998	NB-ARC domain-containing disease resistance protein	0	999	2622	2139	81.5789	1	2595	11695	14262
	H068I11	H068I11_v4.2_NODE_0001	43210	PV->BACS	Phvul.004G009100.1	7	4	853293	NB-ARC domain-containing disease resistance protein	9e-165	165	486	429	88.2716	1	486	31920	32405
	H068I11	H068I11_v4.2_NODE_0001	43210	PV->BACS	Phvul.004G009300.1	11	4	873737	NB-ARC domain-containing disease resistance protein	0	999	2297	1848	80.4528	327	2583	12041	14298
	H068I11	H068I11_v4.2_NODE_0001	43210	PV->BACS	Phvul.004G009500.1	12	4	896498	NB-ARC domain-containing disease resistance protein	0	999	2290	1834	80.0873	328	2577	12042	14298
	H068I11	H068I11_v4.2_NODE_0001	43210	PV->BACS	Phvul.004G009800.1	10	4	966792	NB-ARC domain-containing disease resistance protein	0	999	1686	1383	82.0285	1	1676	11695	13349
	M001M18	M001M18_v4.2_NODE_0002	8411	PV->BACS	Phvul.004G012400.1	1	4	1248343	eukaryotic translation initiation factor 3G1	0	999	534	501	93.8202	349	882	1436	903
	H068I11	H068I11_v4.2_NODE_0001	43210	PV->BACS	Phvul.004G012900.1	17	4	1321914	NB-ARC domain-containing disease resistance protein	0	999	2671	2036	76.2261	1	2612	5836	8474
	H068I11	H068I11_v4.2_NODE_0001	43210	PV->BACS	Phvul.004G013000.1	11	4	1338425	NB-ARC domain-containing disease resistance protein	0	999	2653	2222	83.7542	1	2625	31920	34558
	H068I11	H068I11_v4.2_NODE_0001	43210	PV->BACS	Phvul.004G013100.1	14	4	1349288	NB-ARC domain-containing disease resistance protein	0	999	1476	1244	84.2818	1	1471	31920	33387
	H068I11	H068I11_v4.2_NODE_0001	43210	PV->BACS	Phvul.004G013200.1	17	4	1371893	NB-ARC domain-containing disease resistance protein	0	999	2654	2196	82.743	1	2611	31920	34556
	H068I11	H068I11_v4.2_NODE_0001	43210	PV->BACS	Phvul.004G013300.1	7	4	1379493	NB-ARC domain-containing disease resistance protein	0	999	2668	2213	82.946	1	2636	31920	34556
	H068I11	H068I11_v4.2_NODE_0001	43210	PV->BACS	Phvul.004G015600.1	11	4	1574815	NB-ARC domain-containing disease resistance protein	0	999	2114	1730	81.8354	58	2143	32460	34556
	H068I11	H068I11_v4.2_NODE_0001	43210	PV->BACS	Phvul.004G015700.1	9	4	1582975	NB-ARC domain-containing disease resistance protein	0	999	1161	987	85.0129	47	1193	31933	33091
	H068I11	H068I11_v4.2_NODE_0001	43210	PV->BACS	Phvul.004G015800.1	14	4	1607417	NB-ARC domain-containing disease resistance protein	0	999	1691	1390	82.1999	1	1664	11695	13349
	H068I11	H068I11_v4.2_NODE_0001	43210	PV->BACS	Phvul.004G015900.1	6	4	1615084	NB-ARC domain-containing disease resistance protein	2e-142	142	449	393	87.5278	1	437	32058	32506
	H068I11	H068I11_v4.2_NODE_0001	43210	PV->BACS	Phvul.004G016000.1	12	4	1624128	NB-ARC domain-containing disease resistance protein	0	999	3368	2670	79.2755	4	3337	11701	14979
	M049C14	M049C14_v4.2_NODE_0009	6210	PV->BACS	Phvul.004G023600.1	1	4	2442166	Leucine-rich repeat protein kinase family protein	7e-123	123	751	583	77.6298	6	751	3773	3031
	M049C14	M049C14_v4.2_NODE_0009	6210	PV->BACS	Phvul.004G023700.1	1	4	2453606	Leucine-rich repeat protein kinase family protein	0	999	1821	1706	93.6848	1	1821	3778	1961
	M049C14	M049C14_v4.2_NODE_0001	16890	PV->BACS	Phvul.004G024000.1	1	4	2481421	Protein of unknown function (DUF1336)	0	999	461	428	92.8416	244	703	2566	3017
	M049C14	M049C14_v4.2_NODE_0001	16890	PV->BACS	Phvul.004G024200.1	1	4	2492826	Duplicated homeodomain-like superfamily protein	0	999	770	665	86.3636	261	997	10336	9609
	H012K15	H012K15_v4.2_NODE_0005	4886	PV->BACS	Phvul.004G025800.1	1	4	2628836		4e-179	179	491	441	89.8167	119	609	4	494
	H012K15	H012K15_v4.2_NODE_0024	1407	PV->BACS	Phvul.004G025900.1	1	4	2631268		0	999	507	460	90.7298	1	507	968	462
	H012K15	H012K15_v4.2_NODE_0010	2940	PV->BACS	Phvul.004G026000.1	1	4	2648982	Protein kinase superfamily protein	0	999	517	484	93.617	955	1467	1786	2302
	H012K15	H012K15_v4.2_NODE_0009	3741	PV->BACS	Phvul.004G026100.1	2	4	2663771	SPFH/Band 7/PHB domain-containing membrane-associated protein family	1e-150	150	368	342	92.9348	497	864	3011	3378
	H027L08	H027L08_v4.2_NODE_0010	6811	PV->BACS	Phvul.004G026300.1	1	4	2682634	ARM repeat superfamily protein	0	999	1831	1694	92.5177	1019	2849	4162	5992
	H012K15	H012K15_v4.2_NODE_0002	8256	PV->BACS	Phvul.004G026400.1	2	4	2692637	Pectate lyase family protein	0	999	1313	1101	83.8538	23	1326	1944	3253
	H081M17	H081M17_v4.2_NODE_0001	13231	PV->BACS	Phvul.004G028900.1	16	4	3126300	Disease resistance protein (TIR-NBS-LRR class) family	0	999	1142	903	79.0718	486	1609	3562	2443
	H074O15	H074O15_v4.2_NODE_0007	3119	PV->BACS	Phvul.004G031300.1	1	4	3489224		2e-179	179	897	721	80.379	499	1391	10	856
	H074O15	H074O15_v4.2_NODE_0003	4186	PV->BACS	Phvul.004G031500.1	1	4	3516843	Pentatricopeptide repeat (PPR) superfamily protein	0	999	1524	1438	94.357	682	2205	4186	2663
	H074O15	H074O15_v4.2_NODE_0020	2016	PV->BACS	Phvul.004G031900.1	2	4	3566458	related to AP2 11	0	999	1263	1102	87.2526	1	1215	1585	371
	H074O15	H074O15_v4.2_NODE_0002	6948	PV->BACS	Phvul.004G032200.1	2	4	3580733	CDC2C	7e-151	151	363	339	93.3884	1382	1744	3207	3569
	H074O15	H074O15_v4.2_NODE_0022	1627	PV->BACS	Phvul.004G032600.1	9	4	3611888		0	999	447	426	95.302	511	957	409	855
	H074O15	H074O15_v4.2_NODE_0064	650	PV->BACS	Phvul.004G033000.1	1	4	3635122	Saccharopine dehydrogenase	0	999	533	487	91.3696	782	1311	647	115
	H068I11	H068I11_v4.2_NODE_0001	43210	PV->BACS	Phvul.004G036200.1	14	4	4014080	NB-ARC domain-containing disease resistance protein	0	999	2735	2214	80.9506	1	2698	11695	14365
	H068I11	H068I11_v4.2_NODE_0001	43210	PV->BACS	Phvul.004G036300.1	7	4	4020210	NB-ARC domain-containing disease resistance protein	0	999	1696	1410	83.1368	1	1685	11695	13358
	H068I11	H068I11_v4.2_NODE_0001	43210	PV->BACS	Phvul.004G036600.1	11	4	4045103	NB-ARC domain-containing disease resistance protein	0	999	2021	1622	80.2573	1	2003	11695	13659
	H068I11	H068I11_v4.2_NODE_0001	43210	PV->BACS	Phvul.004G036700.1	10	4	4052592	NB-ARC domain-containing disease resistance protein	0	999	1484	1261	84.973	1	1481	31920	33394
	H068I11	H068I11_v4.2_NODE_0001	43210	PV->BACS	Phvul.004G036800.1	10	4	4058522	NB-ARC domain-containing disease resistance protein	7e-147	147	694	561	80.8357	1543	2231	13624	14300
	H068I11	H068I11_v4.2_NODE_0001	43210	PV->BACS	Phvul.004G036900.1	12	4	4066106	NB-ARC domain-containing disease resistance protein	0	999	1458	1223	83.882	1	1453	11695	13126
	H027L08	H027L08_v4.2_NODE_0001	20968	PV->BACS	Phvul.004G038800.1	6	4	4330331	Malectin/receptor-like protein kinase family protein	0	999	2692	2368	87.9643	2	2676	19441	16761
	H027L08	H027L08_v4.2_NODE_0001	20968	PV->BACS	Phvul.004G039100.1	1	4	4344039	Protein kinase superfamily protein	0	999	1010	949	93.9604	1	1009	2690	3699
	H011G23	H011G23_v4.2_NODE_0006	13898	PV->BACS	Phvul.004G039200.1	2	4	4352320	Malectin/receptor-like protein kinase family protein	0	999	2219	1948	87.7873	7	2211	549	2752
	H027L08	H027L08_v4.2_NODE_0003	19664	PV->BACS	Phvul.004G039400.1	3	4	4369649	Malectin/receptor-like protein kinase family protein	0	999	2508	2131	84.9681	1	2461	6297	3841
	H027L08	H027L08_v4.2_NODE_0003	19664	PV->BACS	Phvul.004G039500.1	3	4	4388019	Malectin/receptor-like protein kinase family protein	0	999	1643	1396	84.9665	1	1596	6297	4663
	H027L08	H027L08_v4.2_NODE_0001	20968	PV->BACS	Phvul.004G039600.1	4	4	4395440	Malectin/receptor-like protein kinase family protein	0	999	2419	2074	85.7379	9	2423	19407	17014
	H011G23	H011G23_v4.2_NODE_0001	44613	PV->BACS	Phvul.004G039700.1	4	4	4414132	Malectin/receptor-like protein kinase family protein	0	999	2261	1859	82.2203	129	2369	16099	18333
	H011G23	H011G23_v4.2_NODE_0002	21063	PV->BACS	Phvul.004G039800.1	6	4	4424697	Malectin/receptor-like protein kinase family protein	0	999	2422	2058	84.9711	14	2416	19788	17395
	H011G23	H011G23_v4.2_NODE_0006	13898	PV->BACS	Phvul.004G039900.1	4	4	4481814	Malectin/receptor-like protein kinase family protein	0	999	2480	2019	81.4113	35	2490	562	3005
	H011G23	H011G23_v4.2_NODE_0006	13898	PV->BACS	Phvul.004G040000.1	2	4	4492159	Malectin/receptor-like protein kinase family protein	0	999	2466	2175	88.1995	7	2460	549	3005
	H011G23	H011G23_v4.2_NODE_0006	13898	PV->BACS	Phvul.004G040300.1	4	4	4523622	Malectin/receptor-like protein kinase family protein	0	999	1922	1529	79.5525	35	1922	562	2438
	H011G23	H011G23_v4.2_NODE_0006	13898	PV->BACS	Phvul.004G040900.1	4	4	4585766	Malectin/receptor-like protein kinase family protein	0	999	1296	1076	83.0247	8	1293	8203	9452
	H068I11	H068I11_v4.2_NODE_0001	43210	PV->BACS	Phvul.004G044300.1	13	4	4994205	NB-ARC domain-containing disease resistance protein	0	999	2366	1950	82.4176	1	2333	31920	34260
	M005N10	M005N10_v4.2_NODE_0029	538	PV->BACS	Phvul.004G044400.1	2	4	5022641	alpha/beta-Hydrolases superfamily protein	0	999	449	435	96.882	622	1070	520	72
	M005N10	M005N10_v4.2_NODE_0004	5942	PV->BACS	Phvul.004G044800.1	3	4	5047070	disease resistance family protein / LRR family protein	0	999	2081	1884	90.5334	1	2080	3793	5869
	M005N10	M005N10_v4.2_NODE_0004	5942	PV->BACS	Phvul.004G044900.1	3	4	5060926	disease resistance family protein / LRR family protein	0	999	1720	1549	90.0581	257	1972	4154	5869
	H077G04	H077G04_v4.2_NODE_0013	3780	PV->BACS	Phvul.004G050500.1	8	4	6137603	Glycosyl hydrolase family protein	9e-170	170	492	437	88.8211	1398	1887	1924	2413
	H068I11	H068I11_v4.2_NODE_0001	43210	PV->BACS	Phvul.004G053000.1	17	4	6781333	NB-ARC domain-containing disease resistance protein	2e-161	161	993	769	77.4421	2	982	6224	7207
	H077G04	H077G04_v4.2_NODE_0004	18055	PV->BACS	Phvul.004G053300.1	4	4	6809527	ABA-responsive element binding protein 3	5e-135	135	471	407	86.4119	290	760	7768	8205
	H077G04	H077G04_v4.2_NODE_0004	18055	PV->BACS	Phvul.004G053400.1	4	4	6813260	FAD-dependent oxidoreductase family protein	0	999	440	421	95.6818	633	1072	13433	12994
	H077G04	H077G04_v4.2_NODE_0002	26642	PV->BACS	Phvul.004G053500.1	6	4	6821596	myb domain protein 105	9e-178	178	447	411	91.9463	422	868	1541	1987
	H077G04	H077G04_v4.2_NODE_0012	3858	PV->BACS	Phvul.004G053600.1	6	4	6865813	myb domain protein 105	9e-178	178	452	415	91.8142	434	882	1800	2251
	H086F09	H086F09_v4.2_NODE_0003	14363	PV->BACS	Phvul.004G053700.1	1	4	6893406	WUSCHEL related homeobox 11	0	999	543	484	89.1344	76	608	4059	3521
	H086F09	H086F09_v4.2_NODE_0007	9688	PV->BACS	Phvul.004G054000.1	1	4	6941656	cycling DOF factor 3	0	999	724	636	87.8453	629	1349	7096	7786
	H081D10	H081D10_v4.2_NODE_0001	33350	PV->BACS	Phvul.004G054400.1	5	4	7035684	SWIB/MDM2 domain superfamily protein	0	999	1572	1517	96.5013	1	1572	7083	5512
	M066P16	M066P16_v4.2_NODE_0003	16660	PV->BACS	Phvul.004G054600.1	2	4	7075125	chloride channel B	0	999	1153	1079	93.582	1104	2256	6223	7375
	M066P16	M066P16_v4.2_NODE_0002	18052	PV->BACS	Phvul.004G055000.1	1	4	7130169	Plant protein of unknown function (DUF247)	0	999	761	646	84.8883	662	1416	16645	15888
	M040F18	M040F18_v4.2_NODE_0005	7754	PV->BACS	Phvul.004G055800.1	1	4	7290808	AMP-dependent synthetase and ligase family protein	0	999	1027	933	90.8471	11	1036	1101	76
	H096P16	H096P16_v4.2_NODE_0001	15890	PV->BACS	Phvul.004G056400.1	2	4	7396606		0	999	906	848	93.5982	1	903	11189	12091
	M062O02	M062O02_v4.2_NODE_0003	18823	PV->BACS	Phvul.004G056600.1	1	4	7451645	DNA-binding storekeeper protein-related	0	999	732	660	90.1639	1	729	8812	9543
	M002A05	M002A05_v4.2_NODE_0002	23174	PV->BACS	Phvul.004G056800.1	1	4	7513547	Ankyrin repeat family protein	0	999	1347	1280	95.026	709	2055	3632	2286
	H062M23	H062M23_v4.2_NODE_0006	4671	PV->BACS	Phvul.004G056900.1	2	4	7532797	Ribonuclease inhibitor	0	999	957	839	87.6698	1	945	3825	2875
	H079H13	H079H13_v4.2_NODE_0001	65361	PV->BACS	Phvul.004G057300.1	3	4	7592183		5e-178	178	487	441	90.5544	1656	2142	36401	35933
	H017N09	H017N09_v4.2_NODE_0002	38207	PV->BACS	Phvul.004G057400.1	2	4	7630927	Protein phosphatase 2A regulatory B subunit family protein	0	999	1229	1195	97.2335	1	1229	14177	15405
	M025L11	M025L11_v4.2_NODE_0010	3972	PV->BACS	Phvul.004G057500.1	3	4	7657458	alpha/beta-Hydrolases superfamily protein	0	999	799	731	91.4894	2	797	2611	1816
	H022E11	H022E11_v4.2_NODE_0001	53579	PV->BACS	Phvul.004G057800.1	2	4	7713740	myb domain protein 40	4e-180	180	583	506	86.7925	261	828	10999	11578
	H022E11	H022E11_v4.2_NODE_0001	53579	PV->BACS	Phvul.004G057900.1	4	4	7725253	Pentatricopeptide repeat (PPR) superfamily protein	0	999	2268	2180	96.1199	1	2268	17971	15704
	H022E11	H022E11_v4.2_NODE_0001	53579	PV->BACS	Phvul.004G058000.1	2	4	7733741		0	999	626	584	93.2907	1793	2417	29677	30301
	H022E11	H022E11_v4.2_NODE_0001	53579	PV->BACS	Phvul.004G058100.1	8	4	7752296	TPX2 (targeting protein for Xklp2) protein family	0	999	552	514	93.1159	674	1219	39139	39690
	H022E11	H022E11_v4.2_NODE_0001	53579	PV->BACS	Phvul.004G058200.1	2	4	7757109	FAR1-related sequence 5	0	999	2439	2284	93.6449	1	2436	44957	42531
	H076L04	H076L04_v4.2_NODE_0002	2019	PV->BACS	Phvul.004G058700.1	15	4	7824582	disease resistance protein (TIR-NBS-LRR class), putative	0	999	1134	1043	91.9753	491	1623	37	1165
	H013C04	H013C04_v4.2_NODE_0006	7103	PV->BACS	Phvul.004G059200.1	5	4	7936945	Pectate lyase family protein	0	999	743	699	94.0781	109	851	4339	5081
	H013C04	H013C04_v4.2_NODE_0008	5676	PV->BACS	Phvul.004G059600.1	2	4	7999161	alpha/beta-Hydrolases superfamily protein	0	999	493	463	93.9148	612	1104	2493	2985
	H048J02	H048J02_v4.2_NODE_0004	26713	PV->BACS	Phvul.004G059700.1	2	4	8027164		6e-145	145	366	337	92.0765	1	366	24573	24208
	H048J02	H048J02_v4.2_NODE_0011	6839	PV->BACS	Phvul.004G059800.1	2	4	8042331		0	999	481	446	92.7235	1	474	5699	6178
	H048J02	H048J02_v4.2_NODE_0011	6839	PV->BACS	Phvul.004G059900.1	2	4	8051741		0	999	480	441	91.875	1	477	5699	6178
	H048J02	H048J02_v4.2_NODE_0008	11122	PV->BACS	Phvul.004G060000.1	5	4	8071019	GTP binding Elongation factor Tu family protein	0	999	884	838	94.7964	461	1344	2105	1222
	H011G23	H011G23_v4.2_NODE_0005	14373	PV->BACS	Phvul.004G060200.1	79	4	8088626	hAT transposon superfamily	2e-151	151	588	494	84.0136	1762	2325	12289	12872
	H001P02	H001P02_v4.2_NODE_0001	26513	PV->BACS	Phvul.004G065200.1	3	4	9187977		0	999	798	743	93.1078	1	789	4544	5341
	M029C23	M029C23_v4.2_NODE_0004	13189	PV->BACS	Phvul.004G066100.1	1	4	9357890		0	999	502	462	92.0319	1	502	8172	7671
	H068I11	H068I11_v4.2_NODE_0001	43210	PV->BACS	Phvul.004G066200.1	6	4	9380128	NB-ARC domain-containing disease resistance protein	0	999	631	555	87.9556	1	631	31920	32550
	M008G24	M008G24_v4.2_NODE_0008	10542	PV->BACS	Phvul.004G066700.1	1	4	9504621		2e-140	140	399	357	89.4737	1	399	8629	9024
	H096P11	H096P11_v4.2_NODE_0009	4527	PV->BACS	Phvul.004G067200.1	1	4	9579731	alpha/beta-Hydrolases superfamily protein	6e-163	163	417	383	91.8465	298	711	2800	2387
	H092B09	H092B09_v4.2_NODE_0001	33054	PV->BACS	Phvul.004G072100.1	3	4	11150126	TCP family transcription factor	0	999	866	832	96.0739	1	866	6847	5985
	H094G24	H094G24_v4.2_NODE_0001	32995	PV->BACS	Phvul.004G074100.1	2	4	11806891	exostosin family protein	0	999	672	621	92.4107	303	973	2681	2011
	H048J02	H048J02_v4.2_NODE_0008	11122	PV->BACS	Phvul.004G075100.1	4	4	12411262	GTP binding Elongation factor Tu family protein	0	999	885	769	86.8927	461	1344	2105	1222
	M046D06	M046D06_v4.2_NODE_0001	40104	PV->BACS	Phvul.004G075200.1	2	4	12427658	Noc2p family	0	999	534	490	91.7603	500	1032	10695	11228
	M046D06	M046D06_v4.2_NODE_0002	39584	PV->BACS	Phvul.004G075300.1	6	4	12451567	IQ-domain 2	0	999	612	575	93.9542	826	1436	33491	34098
	H068I11	H068I11_v4.2_NODE_0001	43210	PV->BACS	Phvul.004G075900.1	6	4	12557530	NB-ARC domain-containing disease resistance protein	2e-166	166	475	423	89.0526	1	475	31920	32394
	H068I11	H068I11_v4.2_NODE_0001	43210	PV->BACS	Phvul.004G076000.1	6	4	12575013	LRR and NB-ARC domains-containing disease resistance protein	2e-95	95	574	452	78.7456	430	988	33923	34478
	H068I11	H068I11_v4.2_NODE_0001	43210	PV->BACS	Phvul.004G076100.1	7	4	12593963	NB-ARC domain-containing disease resistance protein	4e-54	54	395	307	77.7215	2	389	11633	12004
	M050G19	M050G19_v4.2_NODE_0006	3839	PV->BACS	Phvul.004G076300.1	2	4	12676541	3-ketoacyl-CoA synthase 2	0	999	790	737	93.2911	616	1404	2842	2054
	H094G24	H094G24_v4.2_NODE_0011	8033	PV->BACS	Phvul.004G076400.1	5	4	12769531	calmodulin 5	0	999	375	366	97.6	76	450	2315	2689
	M029C23	M029C23_v4.2_NODE_0001	46300	PV->BACS	Phvul.004G105600.1	3	4	34304729	disease resistance family protein / LRR family protein	4e-130	130	439	379	86.3326	1664	2097	45047	45481
	H096P11	H096P11_v4.2_NODE_0001	25788	PV->BACS	Phvul.004G122100.1	21	4	39334907	hAT dimerisation domain-containing protein	1e-93	93	390	324	83.0769	925	1313	15579	15196
	H023A05	H023A05_v4.2_NODE_0002	20261	PV->BACS	Phvul.004G136800.1	6	4	41576286	Disease resistance protein (TIR-NBS-LRR class) family	1e-83	83	474	375	79.1139	5	470	19377	18911
	H023A05	H023A05_v4.2_NODE_0007	2553	PV->BACS	Phvul.004G138800.1	1	4	41749709	Protein of unknown function (DUF789)	0	999	2267	2073	91.4424	166	2425	291	2553
	H023A05	H023A05_v4.2_NODE_0003	14979	PV->BACS	Phvul.004G138900.1	1	4	41773230	YELLOW STRIPE like 7	0	999	1105	1034	93.5747	1002	2106	11057	12161
	H023A05	H023A05_v4.2_NODE_0001	25142	PV->BACS	Phvul.004G139200.1	1	4	41795376	paralog of ARC6	0	999	778	726	93.3162	1383	2160	18922	18145
	H023A05	H023A05_v4.2_NODE_0001	25142	PV->BACS	Phvul.004G139400.1	1	4	41811712	staurosporin and temperature sensitive 3-like b	0	999	863	831	96.292	7	869	7854	6992
	H023A05	H023A05_v4.2_NODE_0001	25142	PV->BACS	Phvul.004G139500.1	2	4	41818675	Peptidoglycan-binding LysM domain-containing protein	8e-158	158	360	341	94.7222	694	1053	74	433
	H045H01	H045H01_v4.2_NODE_0001	31030	PV->BACS	Phvul.004G139700.1	14	4	41848396	Disease resistance protein (TIR-NBS-LRR class) family	0	999	1118	904	80.8587	476	1588	14536	13433
	H045H01	H045H01_v4.2_NODE_0001	31030	PV->BACS	Phvul.004G139800.1	14	4	41863873	disease resistance protein (TIR-NBS-LRR class), putative	0	999	1136	898	79.0493	472	1594	30313	29189
	H045H01	H045H01_v4.2_NODE_0001	31030	PV->BACS	Phvul.004G139900.1	13	4	41876323	disease resistance protein (TIR-NBS-LRR class), putative	0	999	1134	945	83.3333	470	1597	30315	29189
	M049C14	M049C14_v4.2_NODE_0002	15115	PV->BACS	Phvul.004G140100.1	14	4	41893518	disease resistance protein (TIR-NBS-LRR class), putative	0	999	1131	899	79.4872	460	1580	12246	11130
	H045H01	H045H01_v4.2_NODE_0012	3515	PV->BACS	Phvul.004G140400.1	14	4	41920838	disease resistance protein (TIR-NBS-LRR class), putative	0	999	1120	1021	91.1607	479	1594	2278	1160
	H045H01	H045H01_v4.2_NODE_0015	2907	PV->BACS	Phvul.004G140500.1	10	4	41925671	disease resistance protein (TIR-NBS-LRR class), putative	0	999	1107	1009	91.1472	1727	2833	1471	365
	H081M17	H081M17_v4.2_NODE_0001	13231	PV->BACS	Phvul.004G140700.1	15	4	41940208	disease resistance protein (TIR-NBS-LRR class), putative	1e-125	125	1117	831	74.3957	474	1572	6291	5182
	H045H01	H045H01_v4.2_NODE_0001	31030	PV->BACS	Phvul.004G140800.1	15	4	41950565	disease resistance protein (TIR-NBS-LRR class), putative	0	999	1136	904	79.5775	472	1600	30313	29189
	H045H01	H045H01_v4.2_NODE_0003	12347	PV->BACS	Phvul.004G140900.1	2	4	41959155	HSP20-like chaperones superfamily protein	2e-135	135	350	321	91.7143	110	459	10399	10051
	H045H01	H045H01_v4.2_NODE_0002	21569	PV->BACS	Phvul.004G141300.1	1	4	41987766	uclacyanin 1	1e-124	124	441	379	85.941	184	600	8945	8505
	H045H01	H045H01_v4.2_NODE_0002	21569	PV->BACS	Phvul.004G141400.1	1	4	41991910	Protein of unknown function (DUF761)	0	999	930	852	91.6129	1	927	4054	4962
	H081M17	H081M17_v4.2_NODE_0005	3097	PV->BACS	Phvul.004G142200.1	1	4	42083957	Nucleotide-diphospho-sugar transferase family protein	4e-116	116	388	336	86.5979	203	585	1874	2259
	M058E08	M058E08_v4.2_NODE_0004	10492	PV->BACS	Phvul.004G143600.1	1	4	42354795	beta-amylase 1	1e-153	153	589	498	84.5501	1	580	6802	7360
	M058E08	M058E08_v4.2_NODE_0002	30751	PV->BACS	Phvul.004G143800.1	1	4	42375048	cyclic nucleotide-binding transporter 1	0	999	501	471	94.012	1	501	10551	10051
	M058E08	M058E08_v4.2_NODE_0001	33215	PV->BACS	Phvul.004G144000.1	1	4	42400031	cyclic nucleotide-binding transporter 1	0	999	498	472	94.7791	1	498	15086	14589
	M055P01	M055P01_v4.2_NODE_0004	7325	PV->BACS	Phvul.004G144400.1	6	4	42458046	glutamate decarboxylase	0	999	482	446	92.5311	1022	1499	5364	5844
	M055P01	M055P01_v4.2_NODE_0004	7325	PV->BACS	Phvul.004G144500.1	6	4	42465442	glutamate decarboxylase 5	1e-142	142	482	414	85.8921	1022	1500	5364	5845
	M055P01	M055P01_v4.2_NODE_0002	22621	PV->BACS	Phvul.004G144600.1	1	4	42471116	Pentatricopeptide repeat (PPR) superfamily protein	0	999	1482	1407	94.9393	313	1794	14536	13055
	M055P01	M055P01_v4.2_NODE_0002	22621	PV->BACS	Phvul.004G144800.1	1	4	42481310	Isoprenylcysteine carboxyl methyltransferase (ICMT) family	0	999	594	540	90.9091	1	594	4077	4670
	M055P01	M055P01_v4.2_NODE_0001	30944	PV->BACS	Phvul.004G144900.1	1	4	42495863	myb domain protein 52	5e-163	163	426	391	91.784	113	520	24358	23933
	M055P01	M055P01_v4.2_NODE_0003	22289	PV->BACS	Phvul.004G145000.1	4	4	42514227	Endomembrane protein 70 protein family	0	999	590	574	97.2881	199	788	20537	19948
	M055P01	M055P01_v4.2_NODE_0001	30944	PV->BACS	Phvul.004G145100.1	2	4	42526556	Protein kinase superfamily protein	0	999	1354	1300	96.0118	1184	2537	14490	13137
	M055P01	M055P01_v4.2_NODE_0001	30944	PV->BACS	Phvul.004G145200.1	1	4	42536394		0	999	789	755	95.6907	511	1299	6917	6130
	M007G06	M007G06_v4.2_NODE_0004	9163	PV->BACS	Phvul.004G163800.1	1	4	44572819	AAA-type ATPase family protein / ankyrin repeat family protein	0	999	540	506	93.7037	914	1452	2669	2131
	M007G06	M007G06_v4.2_NODE_0003	12458	PV->BACS	Phvul.004G164000.1	3	4	44601151	proline extensin-like receptor kinase 1	0	999	602	529	87.8738	1	587	9221	8620
	M007G06	M007G06_v4.2_NODE_0003	12458	PV->BACS	Phvul.004G164100.1	4	4	44606154		0	999	919	734	79.8694	1	903	1817	2717
	M007G06	M007G06_v4.2_NODE_0003	12458	PV->BACS	Phvul.004G164200.1	2	4	44611525		1e-106	106	385	328	85.1948	468	848	2170	2552
	M007G06	M007G06_v4.2_NODE_0007	4475	PV->BACS	Phvul.004G164300.1	4	4	44614944		2e-108	108	627	495	78.9474	1	613	1040	1647
	M007G06	M007G06_v4.2_NODE_0007	4475	PV->BACS	Phvul.004G164400.1	2	4	44618995		8e-92	92	388	322	82.9897	232	612	1262	1645
	M007G06	M007G06_v4.2_NODE_0002	14416	PV->BACS	Phvul.004G164500.1	5	4	44623895	SITE-1 protease	0	999	1073	1031	96.0857	1359	2431	11101	12173
	M007G06	M007G06_v4.2_NODE_0002	14416	PV->BACS	Phvul.004G164600.1	7	4	44630922	Adenine nucleotide alpha hydrolases-like superfamily protein	0	999	855	798	93.3333	1193	2040	2485	1632
	M007G06	M007G06_v4.2_NODE_0001	28413	PV->BACS	Phvul.004G164700.1	4	4	44641468	Tesmin/TSO1-like CXC domain-containing protein	0	999	426	413	96.9484	1040	1465	7974	8399
	M007G06	M007G06_v4.2_NODE_0001	28413	PV->BACS	Phvul.004G165000.1	3	4	44666724	RHO guanyl-nucleotide exchange factor 8	5e-142	142	446	391	87.6682	1214	1653	23775	23336
	H084K20	H084K20_v4.2_NODE_0006	11090	PV->BACS	Phvul.004G178800.1	1	4	45831936		2e-77	77	360	293	81.3889	317	675	8449	8091
	H068I11	H068I11_v4.2_NODE_0001	43210	PV->BACS	Phvul.L001800.1	9	0	11220	NB-ARC domain-containing disease resistance protein	0	999	2682	2147	80.0522	1	2652	11695	14325
	H068I11	H068I11_v4.2_NODE_0001	43210	PV->BACS	Phvul.L003200.1	7	0	136368	NB-ARC domain-containing disease resistance protein	0	999	2574	2132	82.8283	1	2538	31968	34522
	H068I11	H068I11_v4.2_NODE_0001	43210	PV->BACS	Phvul.L003300.1	14	0	142004	NB-ARC domain-containing disease resistance protein	0	999	1272	1033	81.2107	1058	2309	33118	34380
	H068I11	H068I11_v4.2_NODE_0001	43210	PV->BACS	Phvul.L004400.1	13	0	16054	NB-ARC domain-containing disease resistance protein	0	999	1257	1066	84.8051	1	1256	31920	33169
	H068I11	H068I11_v4.2_NODE_0001	43210	PV->BACS	Phvul.L006300.1	9	0	1770	LRR and NB-ARC domains-containing disease resistance protein	0	999	1959	1542	78.7136	523	2451	12693	14628
	H068I11	H068I11_v4.2_NODE_0001	43210	PV->BACS	Phvul.L006400.1	11	0	10702	NB-ARC domain-containing disease resistance protein	0	999	1506	1201	79.7477	886	2361	12783	14262
	H068I11	H068I11_v4.2_NODE_0001	43210	PV->BACS	Phvul.L006800.1	10	0	3259	NB-ARC domain-containing disease resistance protein	0	999	2693	2222	82.5102	1	2667	31920	34558
	H068I11	H068I11_v4.2_NODE_0001	43210	PV->BACS	Phvul.L007500.1	9	0	1977	NB-ARC domain-containing disease resistance protein	0	999	1701	1376	80.8936	528	2192	32562	34239
	H068I11	H068I11_v4.2_NODE_0001	43210	PV->BACS	Phvul.L009300.1	7	0	2	LRR and NB-ARC domains-containing disease resistance protein	6e-135	135	541	450	83.1793	58	588	13759	14298
	H068I11	H068I11_v4.2_NODE_0001	43210	PV->BACS	Phvul.L009600.1	6	0	549	NB-ARC domain-containing disease resistance protein	9e-117	117	503	414	82.3062	97	588	13759	14259
	H068I11	H068I11_v4.2_NODE_0001	43210	PV->BACS	Phvul.L009800.1	14	0	12	NB-ARC domain-containing disease resistance protein	0	999	2045	1676	81.956	415	2436	12153	14169
